# Supplementary material for: Cell-lineage controlled epigenetic regulation in glioblastoma stem cells determines functionally distinct subgroups and predicts patient survival
Source: Nat Commun. 2022 Apr 25;13:2236. doi: 10.1038/s41467-022-29912-2 (PMC9038925; doi:10.1038/s41467-022-29912-2)
Supplement: Supplementary file 4 — Supplementary Data 1 [file 41467_2022_29912_MOESM4_ESM.xlsx]

## Sheet: sheet
Culture	Diagnosis	Age at diagnosis	Sex	Surgery	Oncology treatment	Survival (days)	IDH1 status	TCGA	MCO	ATAC60	ATAC50	Passage (ATAC)	Sphere formation assay	Passage (Sphere)	ELDA	Passage (ELDA)	Proliferation	Passage (Proliferation)	Invasion	Passage (Invasion)	Drug analysis	Passage (Drug)	Culture condition	Cells injected	Volume injected	Injection location	Mouse survival (days)	MCO Cluster	ATAC cluster
U3002MG	GBM, IV	74	F	Yes	Stupp	596	wt	CL	1	1	1	15	✔	17	✔	17,18,19	✔	16,17,18	✔	17,17,18	✔	17.18	NSC+GF	NA	NA	NA	NA	NA	NA
U3005MG	GBM, IV	65	M	Yes	None	26	wt	PN	1	1	1	14	✔	16	✔	15, 16, 17	✔	15,16,17	✔	15,16,17	✔	15.16	NSC+GF	NA	NA	NA	NA	NA	NA
U3008MG	GBM, IV	64	F	Yes	None	38	wt	CL	1	3	3	11											NSC+GF	NA	NA	NA	NA	NA	NA
U3009MG	GBM, IV	60	M	Yes	Stupp, no adjuvant	174	wt	CL	1	1	1	14	✔	17	✔	15,17,18	✔	16,17,18	✔	15,17,18	✔	15.17	NSC+GF	NA	NA	NA	NA	NA	NA
U3013MG	GBM, IV	78	F	Yes	Radiotherapy 34 Gy	122	wt	PN	1	2	1	13	✔	15	✔	15,16,17	✔	16,17,18	✔	15,16,17	✔	16.17	NSC+GF	NA	NA	NA	NA	NA	NA
U3017MG	GBM, IV	68	M	Yes	Stupp	442	wt	CL	1	1	1	13	✔	14	✔	14,15,16	✔	14,15,16	✔	14,15,16	✔	14.15	NSC+GF	NA	NA	NA	NA	NA	NA
U3020MG	GBM, IV	68	M	Yes	Temozolomide only	160	wt	MS	2	3	3	11	✔	14									NSC+GF	NA	NA	NA	NA	NA	NA
U3024MG	GBM, IV	73	F	Yes	Radiotherapy 34 Gy	170	wt	MS	2	2	2	13	✔	15	✔	14,16,17	✔	15,16,17	✔	14,16,17	✔	15.16	NSC+GF	NA	NA	NA	NA	NA	NA
U3027MG	GBM, IV	44	M	Yes	Temozolomide only	766	wt	MS	2	3	3	14	✔	16	✔	16,16,17	✔	16,17,17	✔	16,17,18	✔	16.17	NSC+GF	NA	NA	NA	NA	NA	NA
U3028MG	GBM, IV	72	F	Yes	Radiotherapy 34 Gy	496	wt	CL	2	1	1	13											NSC+GF	NA	NA	NA	NA	NA	NA
U3031MG	GBM, IV	65	F	Yes	Stupp	468	wt	MS	3	2	2	12	✔	14	✔	14,15,16	✔	16,17,18	✔	16,17,18	✔	14.15	NSC+GF	NA	NA	NA	NA	NA	NA
U3033MG	GBM, IV	58	M	Yes	Temozolomide only	178	wt	CL	2	3	3	12											NSC+GF	NA	NA	NA	NA	NA	NA
U3034MG	GBM, IV	73	M	Yes	Stupp	539	wt	MS	2	2	2	14											NSC+GF	NA	NA	NA	NA	NA	NA
U3035MG	GBM, IV	55	F	Yes	Stupp	578	wt	MS	3	3	3	12	✔	15									NSC+GF	NA	NA	NA	NA	NA	NA
U3037MG	GBM, IV	60	M	Yes	Stupp	333	wt	MS	2	2	2	12											NSC+GF	NA	NA	NA	NA	NA	NA
U3039MG	GBM, IV	38	M	Yes	Stupp	994	wt	MS	2	3	-	10											NSC+GF	NA	NA	NA	NA	NA	NA
U3042MG	GBM, IV	67	M	Yes	Radiotherapy 34 Gy	202	wt	CL	1	1	1	12	✔	14	✔	15,16,17	✔	15,16,17	✔	15,16,17	✔	15.17	NSC+GF	NA	NA	NA	NA	NA	NA
U3046MG	GBM, IV	73	M	Biopsy	None	186	wt	MS	2	2	2	12	✔	15	✔	15,16,17	✔	15,16,17	✔	15,16,17	✔	15.16	NSC+GF	NA	NA	NA	NA	NA	NA
U3047MG	GBM, IV	66	F	Yes	Stupp	496	wt	PN	1	1	1	14	✔	11	✔	11,12,13	✔	12,13,14	✔	11,12,13	✔	13.14	NSC+GF	NA	NA	NA	NA	NA	NA
U3053MG	GBM, IV	64	M	Yes	Stupp	277	wt	MS	3	3	3	8	✔	15	✔	14,15,15	✔	14,15,15	✔	14,15,15	✔	14.15	NSC+GF	NA	NA	NA	NA	NA	NA
U3056MG	GBM, IV	68	F	Yes	None	110	wt	CL	1	1	1	12	✔	15	✔	15,16,17	✔	15,16,17	✔	15,16,17	✔	15.16	NSC+GF	NA	NA	NA	NA	NA	NA
U3060MG	GBM, IV	60	M	Yes	Stupp	493	wt	MS	2	3	2	11											NSC+GF	NA	NA	NA	NA	NA	NA
U3062MG	GBM, IV	76	F	Yes	Radiotherapy 34 Gy	166	wt	MS	2	2	2	18	✔	14	✔	13,14,15	✔	13,14,15	✔	13,15,16	✔	14.15	NSC+GF	NA	NA	NA	NA	NA	NA
U3065MG	GBM, IV	77	M	Yes	Radiotherapy 20 Gy	127	wt	PN	1	1	1	12	✔	15	✔	15,16,17	✔	16,17,17	✔	16,17,17	✔	16.17	NSC+GF	NA	NA	NA	NA	NA	NA
U3068MG	GBM, IV	69	M	Yes	Stupp	397	wt	MS	2	2	2	10	✔	12	✔	11,12,13	✔	12,13,14	✔	11,12,13	✔	12.13	NSC+GF	NA	NA	NA	NA	NA	NA
U3071MG	GBM, IV	65	M	Yes	Stupp	309	wt	MS	3	2	2	19	✔	15	✔	17,18,19	✔	15,16,17	✔	17,18,19	✔	17	NSC+GF	NA	NA	NA	NA	NA	NA
U3073MG	GBM, IV	71	M	Yes	Stupp	481	wt	MS	2	2	2	13											NSC+GF	NA	NA	NA	NA	NA	NA
U3078MG	GBM, IV	51	M	Yes	Stupp	716	wt	MS	3	3	3	10											NSC+GF	NA	NA	NA	NA	NA	NA
U3082MG	GBM, IV	70	F	Yes	Stupp	314	wt	PN	1	2	2	14											NSC+GF	NA	NA	NA	NA	NA	NA
U3084MG#	GBM, IV	72	M	Yes	Stupp	444	wt	CL	1	3	3	13											NSC+GF	NA	NA	NA	NA	NA	NA
U3085MG	GBM, IV	68	M	Yes	None	110	wt	PN	1	1	1	13	✔	11									NSC+GF	NA	NA	NA	NA	NA	NA
U3086MG#	GBM, IV	72	M	Yes	Stupp	444	wt	CL	1	1	1	16	✔	13									NSC+GF	NA	NA	NA	NA	NA	NA
U3088MG	GBM, IV	67	F	Yes	Stupp	464	wt	MS	3	3	3	12	✔	14	✔	15,16,17	✔	15,16,17	✔	15.16	✔	15.16	NSC+GF	NA	NA	NA	NA	NA	NA
U3093MG	GBM, IV	71	F	Yes	Radiotherapy 34 Gy	763	wt	CL	1	2	2	9	✔	13	✔	12,13,14	✔	12,13,14	✔	12,13,14			NSC+GF	NA	NA	NA	NA	NA	NA
U3110MG	GBM, IV	58	F	Yes	Stupp	243	wt	MS	3	2	2	12											NSC+GF	NA	NA	NA	NA	NA	NA
U3112MG	GBM, IV	60	M	ND	ND	407	wt	MS	ND	2	ND	22											NSC+GF	NA	NA	NA	NA	NA	NA
U3117MG*	GBM, IV	57	M	Yes	Stupp	793	wt	PN	3	3	3	10	✔	12	✔	14,15,16	✔	14,15,16	✔	14,15,15	✔	14.15	NSC+GF	NA	NA	NA	NA	NA	NA
U3118MG*	GBM, IV	57	M	Yes	Stupp	793	wt	MS	3	3	3	7	✔	8	✔	8,9,10	✔	8,9,10	✔	7,8,9	✔	7.8	NSC+GF	NA	NA	NA	NA	NA	NA
U3121MG	GBM, IV	64	M	Yes	Radiotherapy 34 Gy	479	wt	MS	3	3	3	12	✔	15	✔	16,17,18	✔	16,17,17	✔	16,17,18	✔	16.17	NSC+GF	NA	NA	NA	NA	NA	NA
U3123MG	GBM, IV	64	M	Yes	Stupp	1961	wt	CL	1	1	1	13	✔	17									NSC+GF	NA	NA	NA	NA	NA	NA
U3129MG	GBM, IV	57	F	Yes	Stupp	433	wt	PN	1	1	1	11	✔	15	✔	15,16,16	✔	15,15,16	✔	15,16,17	✔	15.16	NSC+GF	NA	NA	NA	NA	NA	NA
U3137MG	GBM, IV	74	M	Yes	Radiotherapy 34 Gy	1088	wt	MS	3	3	3	12	✔	15	✔	15,16,17	✔	15,15,16	✔	15,16,17	✔	15.16	NSC+GF	NA	NA	NA	NA	NA	NA
U3140MG	GBM, IV	67	F	Yes	Temozolomide only	126	wt	MS	3	3	3	12	✔	14	✔	15,16,17	✔	15,16,17	✔	15,16,17	✔	15.16	NSC+GF	NA	NA	NA	NA	NA	NA
U3155MG	GBM, IV	77	F	Yes	Radiotherapy 34 Gy	140	wt	MS	2	2	2	15	✔	16	✔	16,17,18	✔	16,17,18	✔	16,17,18	✔	16.17	NSC+GF	NA	NA	NA	NA	NA	NA
U3164MG	GBM, IV	68	M	Yes	None	54	wt	CL	1	1	1	12											NSC+GF	NA	NA	NA	NA	NA	NA
U3167MG	GBM, IV	58	F	Yes	Stupp	1234	wt	MS	3	3	3	11	✔	13	✔	15,15,16	✔	15,16,17	✔	15,15,16	✔	15.16	NSC+GF	NA	NA	NA	NA	NA	NA
U3169MG	GBM, IV	66	F	Yes	Radiotherapy 34 Gy	151	wt	CL	1	1	1	13	✔	15	✔	15,16,17	✔	15,16,17	✔	15,16,17	✔	16.17	NSC+GF	NA	NA	NA	NA	NA	NA
U3172MG	GBM, IV	50	M	Yes	Stupp	1812	wt	MS	1	1	1	10	✔	12	✔	12,13,14	✔	13.14	✔	12,13,14			NSC+GF	NA	NA	NA	NA	NA	NA
U3173MG	GBM, IV	73	F	Yes	Temozolomide only	229	wt	MS	3	3	3	11	✔	13			✔	13,14,15					NSC+GF	NA	NA	NA	NA	NA	NA
U3180MG	GBM, IV	80	M	Yes	Stupp	267	wt	CL	1	1	1	10 11	✔	14			✔	14,15,16					NSC+GF	NA	NA	NA	NA	NA	NA
U3198MG	GBM, IV	60	M	Yes	Stupp	729	wt	PN	1	3	1	11											NSC+GF	NA	NA	NA	NA	NA	NA
U3202MG	GBM, IV	66	M	Yes	Radiotherapy 20 Gy	167	wt	MS	2	3	3	15	✔	15	✔	14,15,16	✔	16,17,18	✔	16,17,18	✔	16.17	NSC+GF	NA	NA	NA	NA	NA	NA
U3230MG	GBM, IV	61	M	ND	ND	712	ND	ND	ND	3	ND	8											NSC+GF	NA	NA	NA	NA	NA	NA
U3263MG	GBM, IV	58	F	ND	ND	858	wt	ND	ND	1	ND	11											NSC+GF	NA	NA	NA	NA	NA	NA
U3308MG	GBM, IV	64	M	ND	ND	601	wt	ND	ND	3	ND	11											NSC+GF	NA	NA	NA	NA	NA	NA
U3323MG	GBM, IV	56	M	ND	ND	431	wt	ND	ND	1	ND	9											NSC+GF	NA	NA	NA	NA	NA	NA
U3429MG	GBM, IV	50	M	ND	ND	461	wt	ND	ND	2	ND	11											NSC+GF	NA	NA	NA	NA	NA	NA
U3440MG	GBM, IV	49	F	ND	ND	538	wt	ND	ND	1	ND	10											NSC+GF	NA	NA	NA	NA	NA	NA
U3461MG	GBM, IV	64	M	ND	ND	930	wt	ND	ND	1	ND	13											NSC+GF	NA	NA	NA	NA	NA	NA
U3468MG	GBM, IV	56	M	ND	ND	240	wt	ND	ND	1	ND	10											NSC+GF	NA	NA	NA	NA	NA	NA
SC81	G/tv-a; Arf-/- mouse	NA	NA	NA	NA	NA	NA	NA	NA	NA	NA	9	NA	NA	NA	NA	NA	NA	NA	NA	NA	NA	NSC	RCAS-PDGFB-HA	200000	SVZ	26	mGC1GFAP	mGC1GFAP
SC83	G/tv-a; Arf-/- mouse	NA	NA	NA	NA	NA	NA	NA	NA	NA	NA	9	NA	NA	NA	NA	NA	NA	NA	NA	NA	NA	NSC	RCAS-PDGFB-HA	200000	SVZ	47	mGC1GFAP	mGC1GFAP
SC84	G/tv-a; Arf-/- mouse	NA	NA	NA	NA	NA	NA	NA	NA	NA	NA	10	NA	NA	NA	NA	NA	NA	NA	NA	NA	NA	NSC	RCAS-PDGFB-HA	200000	SVZ	27	mGC1GFAP	mGC1GFAP
SC50	N/tv-a; Arf-/- mouse	NA	NA	NA	NA	NA	NA	NA	NA	NA	NA	10	NA	NA	NA	NA	NA	NA	NA	NA	NA	NA	NSC	RCAS-PDGFB-HA	200000	CTX	52	mGC2NES	mGC2NES
SC52	N/tv-a; Arf-/- mouse	NA	NA	NA	NA	NA	NA	NA	NA	NA	NA	10	NA	NA	NA	NA	NA	NA	NA	NA	NA	NA	NSC	RCAS-PDGFB-HA	200000	CTX	62	mGC2NES	mGC2NES
SC64	N/tv-a; Arf-/- mouse	NA	NA	NA	NA	NA	NA	NA	NA	NA	NA	10	NA	NA	NA	NA	NA	NA	NA	NA	NA	NA	NSC	RCAS-PDGFB-HA	200000	CTX	36	mGC2NES	mGC2NES
SC37	C/tv-a; Arf-/- mouse	NA	NA	NA	NA	NA	NA	NA	NA	NA	NA	9	NA	NA	NA	NA	NA	NA	NA	NA	NA	NA	NSC	RCAS-PDGFB-HA	200000	SVZ	110	mGC3CNP	mGC3CNP
SC74	C/tv-a; Arf-/- mouse	NA	NA	NA	NA	NA	NA	NA	NA	NA	NA	10	NA	NA	NA	NA	NA	NA	NA	NA	NA	NA	NSC	RCAS-PDGFB-HA	200000	SVZ	93	mGC3CNP	mGC3CNP
SC112	C/tv-a; Arf-/- mouse	NA	NA	NA	NA	NA	NA	NA	NA	NA	NA	10	NA	NA	NA	NA	NA	NA	NA	NA	NA	NA	NSC	RCAS-PDGFB-HA	200000	SVZ	47	mGC3CNP	mGC3CNP
NSC1	G/tv-a; Arf-/- mouse	NA	NA	NA	NA	NA	NA	NA	NA	NA	NA	6	NA	NA	NA	NA	NA	NA	NA	NA	NA	NA	NSC+GF	NA	-	SVZ	-	mNSCG/tv-a	NSC1
NSC2	N/tv-a; Arf-/- mouse	NA	NA	NA	NA	NA	NA	NA	NA	NA	NA	4	NA	NA	NA	NA	NA	NA	NA	NA	NA	NA	NSC+GF	NA	-	SVZ	-	mNSCN/tv-a	NSC2
NSC3	C/tv-a; Arf-/- mouse	NA	NA	NA	NA	NA	NA	NA	NA	NA	NA	6	NA	NA	NA	NA	NA	NA	NA	NA	NA	NA	NSC+GF	NA	-	SVZ	-	mNSCC/tv-a	NSC3
*Cultures derived from the same patient
#Cultures derived from the same patient
