# Supplementary material for: Cell-lineage controlled epigenetic regulation in glioblastoma stem cells determines functionally distinct subgroups and predicts patient survival
Source: Nat Commun. 2022 Apr 25;13:2236. doi: 10.1038/s41467-022-29912-2 (PMC9038925; doi:10.1038/s41467-022-29912-2)
Supplement: Supplementary file 5 — Supplementary Data 2 [file 41467_2022_29912_MOESM5_ESM.xlsx]

## Sheet: Supplementary Data 2
Annotated genes	Mouse ATAC cluster	Peak	Mean	log2FoldChange	p-value	FDR
Cntnap5b	mGC1	chr1_102128121_102128904	90.2515799811845	1.28141126756853	2.56637866495738e-06	0.000604308363821702
Gpr39	mGC1	chr1_127565593_127566207	165.105567243587	1.63131936492341	6.17790323872894e-11	5.38961291317736e-08
Tmem163	mGC1	chr1_129427483_129428463	578.917552813197	1.09714155626908	0.000158752900302653	0.0115968067521704
Rab3gap1	mGC1	chr1_129761860_129762418	136.95108740235	2.56155702166361	1.12327934789664e-10	9.19646083343714e-08
Dars	mGC1	chr1_130353400_130354089	88.767861852413	1.32478027234035	0.00120230492275868	0.0370268865289278
Mapkapk2	mGC1	chr1_132984634_132985332	93.610777071718	1.04592326730998	2.4634467372063e-06	0.000582648947957952
Cntn2	mGC1	chr1_134419597_134419953	64.6698835074997	1.90690852657084	1.95988849387221e-09	1.19136488562088e-06
Pik3c2b	mGC1	chr1_134935974_134936595	167.807099665983	1.41513104373189	6.96749205660839e-09	3.67114397059902e-06
Ppp1r15b	mGC1	chr1_135014770_135015174	43.8574059575411	1.47263553174681	0.000297359272490954	0.0167320778253658
Plekha6	mGC1	chr1_135092273_135093217	257.254082264321	1.47822000130117	2.10117911265038e-06	0.000510163882789478
Kiss1	mGC1	chr1_135227748_135227986	36.7713906574171	1.02940087173693	0.00177277349273337	0.0459094173201747
Snrpe	mGC1	chr1_135445358_135446179	261.2054807698	2.40343000388468	2.54957796807559e-15	3.76887822050263e-12
Zc3h11a	mGC1	chr1_135563953_135564584	85.3365487456747	1.60646171287149	1.33267310360418e-06	0.000348502202545219
Syt2	mGC1	chr1_136583201_136584123	276.589690948163	1.1872476886511	0.000349132289248909	0.018322235295064
Ipo9	mGC1	chr1_137325267_137325612	86.0932690994236	1.41289649971719	9.16652028695026e-07	0.000252751361062429
Nav1	mGC1	chr1_137357709_137358365	92.0361964137928	1.0258758447075	2.78045507189574e-05	0.00367617608282086
Nav1	mGC1	chr1_137512421_137513515	483.181137858984	1.53412016958609	0.00122585227267791	0.0374379153336954
Csrp1	mGC1	chr1_137590402_137591294	185.058620119123	1.34085064677486	0.000103883187987606	0.00892143103765483
Csrp1	mGC1	chr1_137597144_137597617	86.7103425712271	1.2730607358954	2.43915261786856e-05	0.00335408695836698
Phlda3	mGC1	chr1_137675144_137676150	634.339989876201	1.99508832545337	3.36719048176176e-21	1.11993807670422e-17
Phlda3	mGC1	chr1_137677690_137678193	455.791433835775	1.01936186788993	8.49058039464605e-06	0.00156102641369389
Dennd1b	mGC1	chr1_140980032_140980613	123.841213663292	1.36344344431814	5.16476512881824e-05	0.00553188768795493
Kcnt2	mGC1	chr1_142150529_142151029	40.9866351955153	1.63837300139683	0.0017327446057495	0.0454207551885228
B3galt2	mGC1	chr1_145174314_145174964	72.3165304537164	2.0520957681436	4.2322872111084e-05	0.00486339774147449
Hmcn1	mGC1	chr1_152736912_152737590	333.679696370984	1.66871560961967	8.40644785398578e-07	0.000236074792729095
Ivns1abp	mGC1	chr1_153044775_153045657	296.981668097686	1.04211387307702	1.30309279541907e-05	0.00217726963100217
Tsen15	mGC1	chr1_154222591_154223115	50.2365766779949	2.33173512065607	4.26240152159169e-10	3.04040759237979e-07
Ncf2	mGC1	chr1_154664046_154665366	339.474486818554	1.30546827738725	0.000245011426072718	0.0150645362612461
Nmnat2	mGC1	chr1_154845351_154846281	457.038914314672	3.79635817968368	1.12699037260844e-32	9.22684356367957e-29
Lamc1	mGC1	chr1_155144940_155145549	245.59583665106	1.71420122005201	2.69025615186599e-15	3.92235661659661e-12
E330020D12Rik	mGC1	chr1_155233682_155234209	81.3046236602398	1.17691063036605	7.11001005051007e-05	0.00685789402774649
E330020D12Rik	mGC1	chr1_155248828_155249348	98.8684889748252	1.14864509457118	0.000517219377815406	0.0229467319879229
E330020D12Rik	mGC1	chr1_155261164_155261861	387.356869327624	1.40229130691835	0.000904467727783728	0.0316665179498014
E330020D12Rik	mGC1	chr1_155264946_155265472	238.703768961562	1.49346100180366	2.99069867612558e-08	1.32628763415031e-05
Teddm2	mGC1	chr1_155693854_155694515	58.6219274558136	2.22012687862552	8.22020145833586e-10	5.46812938634412e-07
Teddm2	mGC1	chr1_155810626_155811542	197.845923489994	1.72371906860023	4.43820430868117e-10	3.12828741182691e-07
Dnm3	mGC1	chr1_164404607_164405355	581.213257250807	1.06367035224253	0.000853551332602207	0.0306707764230139
Xcl1	mGC1	chr1_166948775_166949281	47.3618783700926	1.54816353968799	0.00010062663756825	0.00872860221377467
Pbx1	mGC1	chr1_170690312_170690873	169.598624822749	1.14279142348551	0.000154688212710237	0.0114421727406767
Atf6	mGC1	chr1_172742066_172743345	670.981413964711	1.08016944023263	8.06694413518266e-08	3.11082994615904e-05
Olfr430	mGC1	chr1_176001819_176002267	47.6674771774229	1.42215529673553	4.00482532935928e-05	0.00468917023410007
Ccdc121	mGC1	chr1_183487263_183487834	191.668277672854	1.03623848693829	0.000750806362892752	0.0285803196072118
Hhat	mGC1	chr1_194571665_194573227	511.490364297159	2.50224685250731	2.06881944500105e-06	0.000505024449517883
Mir205	mGC1	chr1_195491175_195491766	101.316873095222	3.54234910483436	2.67890604120281e-34	2.85124006683339e-30
	mGC1	chr1_19911692_19912193	112.558024865719	1.23989854979369	5.86122381346772e-06	0.00119507209605136
Pkhd1	mGC1	chr1_20334584_20335254	143.393387708993	1.06977389929996	0.000892587582832266	0.0314555184751644
Mir133b	mGC1	chr1_20667133_20667656	130.564276896748	1.02465815300388	0.000587560052124563	0.0245623641114586
Mir133b	mGC1	chr1_20669609_20670149	70.9829088352882	2.03286426411842	2.85927367184713e-11	2.62345754065263e-08
Paqr8	mGC1	chr1_20900514_20900948	55.5889284375548	1.17135278784721	0.0017870082778772	0.046130645655907
Tram2	mGC1	chr1_21033475_21034091	219.241853657481	1.70843079932905	5.02179918072808e-08	2.0557121238555e-05
Rims1	mGC1	chr1_22720679_22721270	218.106045307189	1.03536306213866	2.1282487110284e-06	0.000512479400590239
Col19a1	mGC1	chr1_24410630_24411164	129.420992369013	2.96999515508733	1.27385180069116e-18	3.15302020239446e-15
Col19a1	mGC1	chr1_24411298_24411899	61.778463918152	1.5276892515734	7.01448636404123e-05	0.00679938822571949
Phf3	mGC1	chr1_30850154_30850972	140.162075880429	2.79011063102211	5.72062620090747e-13	6.54691837033532e-10
Gm9839	mGC1	chr1_32418374_32418823	73.5281331002954	1.5563391948605	3.51948707609609e-05	0.00433051523664896
Prim2	mGC1	chr1_33428751_33429234	108.045503305576	1.02163387686671	9.36892660972557e-05	0.00826929606388528
Xkr4	mGC1	chr1_3400757_3401467	149.63140079761	2.00821821168814	8.08817000385808e-06	0.00151025999652742
Xkr4	mGC1	chr1_3472764_3473308	52.9082325991593	2.25488979965523	1.41905796878318e-05	0.00231293410094181
Arhgef4	mGC1	chr1_34858347_34859178	222.899112284382	1.72886238396095	8.21923179798176e-09	4.22607486934586e-06
Uggt1	mGC1	chr1_36284190_36284956	162.518252750331	3.73562382693309	1.85842263895286e-36	2.47246870914588e-32
Zap70	mGC1	chr1_36846185_36846584	40.0555640842984	1.39280369867433	0.000311248327650242	0.0171910188151521
Aff3	mGC1	chr1_38451339_38451813	102.547485992554	1.06905221569097	7.97543281504302e-05	0.00738129774611716
Gm3646	mGC1	chr1_39830867_39831723	91.3877375719373	2.66460901872965	1.78725414582545e-16	3.0681100081071e-13
Map4k4	mGC1	chr1_39992311_39992898	322.631999532236	1.91683702101758	2.52790782505493e-14	3.28113187248868e-11
Nab1	mGC1	chr1_52521532_52522428	196.159684802551	1.23409161589159	0.000474318363935569	0.0218578779438505
Klf7	mGC1	chr1_64113347_64113965	279.477781300793	1.11981581053817	0.000286574692902828	0.0164603369075697
Mreg	mGC1	chr1_72272243_72274937	1694.24607349324	1.08746689961407	0.00187473551688498	0.0474453377964462
Pecr	mGC1	chr1_72304030_72304412	62.9571583712231	1.70937415954478	0.000338859610249274	0.0180400017019649
Tns1	mGC1	chr1_74160271_74160764	160.394111433405	1.31140451176598	2.79177906147266e-05	0.00368200025836084
Cxcr2	mGC1	chr1_74208163_74208568	37.2138777011335	1.70985274615757	3.72516720151925e-07	0.00011765006550721
Resp18	mGC1	chr1_75285800_75286433	206.731076387511	1.51083891125858	0.00131544468606368	0.0390534795737281
Slc4a3	mGC1	chr1_75614190_75614671	52.9669247720182	2.28205802864019	1.71808804549987e-05	0.00265016326009693
	mGC1	chr1_76977192_76977837	95.5791945526214	1.89747452912949	1.20454965465321e-08	5.88090978870206e-06
Kcne4	mGC1	chr1_78916133_78916888	198.86026782492	1.46837916561839	0.000143070421843944	0.0108691575723975
Wdfy1	mGC1	chr1_79707216_79708095	141.957294845641	1.08656258121108	0.000397523429651987	0.019854345935312
Dock10	mGC1	chr1_80724799_80725168	37.8566599087038	1.25853594902132	0.000748970272332227	0.0285512725627278
Dock10	mGC1	chr1_80792012_80792557	101.588024367046	1.21620309679905	0.000336371613416816	0.0179633918368249
Irs1	mGC1	chr1_82005042_82005793	117.104175070445	1.57445178724901	5.62855807050254e-10	3.86493110398579e-07
C130036L24Rik	mGC1	chr1_88260373_88260595	48.8399760908445	2.23498039716905	1.91246993586142e-08	8.88864247526369e-06
Nmur1	mGC1	chr1_88277512_88278068	104.521548713148	1.68459590830422	3.23710604836793e-07	0.000103775574712634
Tex44	mGC1	chr1_88310364_88311307	262.528825942871	1.29366091826399	2.44591577351439e-07	8.01003549299868e-05
Alppl2	mGC1	chr1_88899154_88900297	622.235685181934	1.05646752714839	1.02289170063812e-08	5.07389862026561e-06
Neu2	mGC1	chr1_89471275_89472108	76.6910892426311	1.94881218144911	5.83782698008044e-13	6.60997275500959e-10
Usp40	mGC1	chr1_89878853_89879288	37.1077885884214	1.18711572853526	0.000477485494765799	0.0219241646524626
Ugt1a6a	mGC1	chr1_90022370_90023001	35.766366760363	1.9985528460849	4.79651269727942e-06	0.00101851241914624
Ugt1a6a	mGC1	chr1_90030154_90031512	327.098195815719	1.61504688635403	2.20247325610133e-07	7.39482132702312e-05
Ugt1a6a	mGC1	chr1_90040594_90041293	73.1957730730623	1.25403655612784	2.82630093650718e-05	0.00370406947560748
Hjurp	mGC1	chr1_90186556_90186890	74.8523649285262	1.41619250949472	4.43433678412245e-07	0.000136799932447682
Sh3bp4	mGC1	chr1_90787640_90788041	37.4286492514415	1.12721885463244	0.00133892509235593	0.0393727376241549
Sntg1	mGC1	chr1_9214991_9215784	135.655524815902	1.18113859485016	9.94386849540366e-06	0.00175515050675174
Sntg1	mGC1	chr1_9273668_9274108	38.9339269166331	1.81227165433114	3.77575137921646e-07	0.000118894836255664
Sntg1	mGC1	chr1_9279765_9280259	68.9541047625292	1.1481615102197	3.20987585325469e-06	0.000733126001479521
Gal3st2	mGC1	chr1_95753744_95754431	60.9438182082307	9.51495137426314	3.61100040169635e-27	1.92164802876874e-23
Pam	mGC1	chr1_99818382_99818946	59.1764254959612	1.26893960622794	0.000163777582246048	0.0117891833333229
Ppfia2	mGC1	chr10_106412252_106413285	259.822109359356	1.22788871205013	0.000170190178847914	0.012051797275662
Epm2a	mGC1	chr10_11037640_11038219	51.1182608956202	1.56313114781559	0.00118323740940137	0.0367191036740306
Grip1	mGC1	chr10_119466198_119467067	203.893536332658	1.17374233508702	0.00164158543874472	0.0440652870118326
Utrn	mGC1	chr10_12049379_12049839	39.4114817896051	1.60540850419742	0.000129868953956815	0.0102311934689013
Phactr2	mGC1	chr10_13083857_13084404	66.0413147642432	1.15905817977259	0.000505436409122244	0.0226029887950033
Adgrg6	mGC1	chr10_14110770_14111492	168.827122707958	1.24499129860153	6.58030650301825e-10	4.46090294290281e-07
Ifngr1	mGC1	chr10_19229515_19230601	155.682914377582	1.12969039134113	0.000800285921766102	0.0296362902400404
Map7	mGC1	chr10_19979528_19979870	35.2112064544737	1.007309619488	0.00193667944628118	0.0483978876511024
4930444G20Rik	mGC1	chr10_21778050_21779061	407.842702958887	4.72405103675628	1.38324007020347e-64	7.36111951959831e-60
Raet1a	mGC1	chr10_21860497_21861180	158.483778712141	2.01701369728744	7.49070572382906e-11	6.42950227664757e-08
Raet1a	mGC1	chr10_21868189_21869505	385.254416759482	2.86144209513466	2.29088295857467e-13	2.73961287561773e-10
Raet1a	mGC1	chr10_21871182_21871616	60.2661987010589	3.92957372495066	1.09697291605505e-15	1.66791597677838e-12
Raet1d	mGC1	chr10_21993036_21993659	51.403247752731	1.81183093513851	1.30307853431244e-07	4.66971574553791e-05
Slc2a12	mGC1	chr10_22284590_22285341	190.537158297018	2.53367389562017	2.26020332942854e-09	1.34391184894451e-06
Tcf21	mGC1	chr10_22500129_22500485	39.7970237968801	1.19966818229922	0.00154359606732629	0.0426726130477245
Tcf21	mGC1	chr10_22606916_22607692	72.9412651224328	1.53598936019388	0.00145994428585501	0.0411401244840895
Eya4	mGC1	chr10_22984904_22985359	33.7909051627082	2.05004544157156	6.75712064805287e-05	0.0066406336282014
Moxd1	mGC1	chr10_23919043_23919621	90.7315492690134	1.49772509055838	5.94908290616055e-05	0.0061354529161956
NA	mGC1	chr10_25509747_25510804	120.739452183904	1.33766832554533	0.00014816284127961	0.0111130484044487
Marcks	mGC1	chr10_37097663_37099040	273.130681262633	1.0484819258482	0.000702821513902917	0.0274911437667142
Cdc40	mGC1	chr10_40585759_40586331	114.148236713966	1.07626659594166	0.000908762115500644	0.0317747300391196
Sobp	mGC1	chr10_42874680_42875547	97.4298788069408	1.55387657168951	0.000623510092983575	0.0255140521824379
Prdm1	mGC1	chr10_44199269_44199763	71.010309372484	1.2149839141803	0.000217663590586794	0.0138639072034257
2021-09-10	mGC1	chr10_58633469_58634349	337.124991973545	1.00797846876192	0.000421054491148963	0.0205758001177491
Ank3	mGC1	chr10_68928277_68928732	94.8967175432795	1.0436414048804	0.000570967920634092	0.0241821841213085
Vmn2r83	mGC1	chr10_78879763_78880904	164.36852186697	1.81554128016614	0.00151994602343545	0.0422713391984074
Fbxo7	mGC1	chr10_85600296_85600796	60.071780098175	1.44160307236192	1.89675430066334e-05	0.00281951467154332
Ttc41	mGC1	chr10_86197128_86197610	71.9677748004111	1.50430718237838	0.00090244492397827	0.0316564665460173
Nt5dc3	mGC1	chr10_86311947_86312384	42.5053285170764	1.54725574475546	7.68518820787414e-07	0.000220656428695921
1700113H08Rik	mGC1	chr10_86658858_86659509	293.802974099717	1.48026153554371	0.000277010515987428	0.0161728251498025
1700113H08Rik	mGC1	chr10_86673673_86674339	222.253024313825	1.15734184755567	2.64510095018812e-05	0.00354120120766798
Igf1	mGC1	chr10_87314146_87314732	142.970430154713	2.11126606157013	2.89926808517467e-06	0.000678192967273398
Elk3	mGC1	chr10_92838863_92839406	82.1596629152713	1.01255328453735	0.00174553459258792	0.0456019841170619
Hal	mGC1	chr10_92949306_92949862	52.9945889315368	2.06429225197395	4.42140864397396e-09	2.47675676949516e-06
Hal	mGC1	chr10_92967462_92967830	34.1023501030192	1.9563392003888	1.66984215697279e-06	0.000420156761922187
Gm8580	mGC1	chr10_93155723_93156520	57.1222069665448	9.90690494925856	3.37196465444142e-28	1.88888586350613e-24
Usp44	mGC1	chr10_93275649_93276922	370.630130468024	1.38173542084672	0.000449005259337939	0.0212868493394721
Metap2	mGC1	chr10_93377894_93378677	79.4881463332576	1.65812853820942	2.92583483496028e-07	9.46520908782149e-05
Fgd6	mGC1	chr10_93550013_93550792	49.7603565903704	1.75368265125868	0.000285869761453015	0.0164543597886301
Nr2c1	mGC1	chr10_93607385_93607646	38.6997047591753	2.47324850917641	2.02808955428855e-08	9.30412308325835e-06
Nr2c1	mGC1	chr10_93613209_93613515	69.8877758371659	2.12336128390023	5.17763236766189e-05	0.00553840146519958
Ndufa12	mGC1	chr10_93693127_93693880	135.7785156361	1.41975538058877	0.000151635869775567	0.0112975031428272
Krt19	mGC1	chr11_100027909_100028393	117.832153115748	1.08088764974788	0.000547081606331018	0.0236428677496923
Hap1	mGC1	chr11_100216456_100218099	880.02647915361	1.01906694390689	2.35573301801885e-05	0.00328607774976147
Hap1	mGC1	chr11_100225411_100226146	632.555586054103	1.36110275817848	0.00136008489868333	0.0396879817158204
Kat2a	mGC1	chr11_100573158_100574058	553.109818798707	1.09266372281687	2.50604974699149e-06	0.00059141107033602
Kcnh4	mGC1	chr11_100620097_100621553	658.369093857761	1.16470675756146	4.40730260404192e-06	0.000945730721887083
Atp6v0a1	mGC1	chr11_100871818_100872018	47.1048255216272	1.08039881623884	8.87325401077726e-05	0.00795625142484462
Coa3	mGC1	chr11_101139852_101140636	494.360490638607	1.07895986614972	0.000169991815064899	0.0120457648820255
Aoc3	mGC1	chr11_101199627_101200227	123.997275309308	1.04758767866114	0.00080066229183488	0.0296362902400404
Aarsd1	mGC1	chr11_101277771_101279136	398.121451656583	1.00129323657114	6.62430015745466e-05	0.00655855012705462
Tmem106a	mGC1	chr11_101465729_101466952	454.085141779211	1.53243343052769	0.00052478813172445	0.0230804856296811
Rdm1	mGC1	chr11_101502662_101504893	2387.00240066843	1.20791565864153	0.000320701039744512	0.0174683591418258
Rdm1	mGC1	chr11_101505686_101507643	2363.04215352428	1.0389643764734	0.000760638673590401	0.0287759713394163
Arl4d	mGC1	chr11_101519103_101521801	4100.69418988327	1.2113646194395	0.00111534547441025	0.0356057483137091
Arl4d	mGC1	chr11_101522141_101522706	199.460575763274	2.65137996225444	6.49909476936662e-06	0.0012813482726882
Mpp2	mGC1	chr11_101947661_101948018	177.885549802347	1.01870542726376	0.00065847178147711	0.0263371390897983
Lsm12	mGC1	chr11_102045790_102046832	737.27260387271	1.059937853008	4.09237626311582e-06	0.000887095484342579
BC030867	mGC1	chr11_102105972_102107246	1998.47979504205	1.07052355577544	0.00109068345281471	0.0352305650784303
Gpatch8	mGC1	chr11_102404986_102405592	101.811445156878	1.01284914815288	0.0015919415348346	0.0433781652270995
Eftud2	mGC1	chr11_102741801_102743265	602.551514604557	1.01713445300695	4.80389761081068e-06	0.00101851241914624
Kif18b	mGC1	chr11_102785822_102787079	1022.87118315557	1.05345045535274	9.58820804265321e-06	0.00170367570384593
Nsf	mGC1	chr11_103670907_103672030	599.775214015285	1.07380077622581	0.000289234394801095	0.0165239314771148
Nsf	mGC1	chr11_103701933_103702689	440.258985444293	1.99720970348569	2.20270142680275e-09	1.31707933122976e-06
Arf2	mGC1	chr11_103851320_103851962	138.879733823186	1.55010346464889	0.000207141571500619	0.0134474815253827
Crhr1	mGC1	chr11_103993036_103993674	129.989704726458	1.06533627978989	0.00049565358798009	0.0223723063314185
Mapt	mGC1	chr11_104083101_104083417	43.4827183113111	1.19925279970332	0.00124995747156987	0.0378267624599362
Kansl1	mGC1	chr11_104309816_104310204	37.3882540718739	1.38599157014141	0.00153734928502416	0.0425884165676671
2021-03-10	mGC1	chr11_105317610_105318389	258.980590105487	1.25600618307456	2.98921542560644e-05	0.00384513076693492
2021-03-10	mGC1	chr11_105369046_105370064	341.114128489061	1.23871235333376	0.00102188774399917	0.0340841674262187
Smurf2	mGC1	chr11_106743624_106744097	62.7757216254814	1.39924038427948	3.34569553327311e-05	0.0041817693016122
Kpna2	mGC1	chr11_106863104_106864077	974.469431853471	1.05035778810805	0.00055614157886605	0.0239013109318262
Bptf	mGC1	chr11_106966593_106966819	38.5107259396424	1.19332320891795	0.00124139044242124	0.0376531515982387
Pitpnc1	mGC1	chr11_107277745_107278587	618.224384745226	1.23038434240468	1.62043863095387e-05	0.00254377794702526
Pitpnc1	mGC1	chr11_107321088_107321588	128.678360519821	1.06401884199942	0.00061555644217831	0.0252760489237516
Helz	mGC1	chr11_107408077_107410003	984.594509392209	1.02869888760039	5.44550115030371e-06	0.00112978757101418
Cacng1	mGC1	chr11_107569230_107569789	87.5959632805736	1.59923480052442	0.000106681526801513	0.00910540091585038
Cacng4	mGC1	chr11_107638488_107639248	449.418280261855	1.09601979770205	1.02345201070873e-05	0.00180048046042583
Cacng4	mGC1	chr11_107645460_107645808	60.9434859557535	1.11018500295772	0.000123378074106725	0.00996320072943933
Prkca	mGC1	chr11_108042170_108042982	278.710585077447	1.19825602761694	8.40361901392729e-05	0.00765994706251734
Prkca	mGC1	chr11_108056656_108057339	268.848755457809	1.38380086347871	0.000172503051234004	0.0121306133102339
Cep112	mGC1	chr11_108271254_108272107	270.952058193701	1.64694480730375	0.000196417221039179	0.0130903406930889
Axin2	mGC1	chr11_108683305_108683954	163.815319203779	1.25663125226442	3.42317484503782e-05	0.00425629402198493
Amz2	mGC1	chr11_109292631_109293201	85.0910757156861	1.42350952633651	8.34419245833067e-06	0.00154451727985654
Wipi1	mGC1	chr11_109444250_109444693	108.482363713693	1.13016229633953	0.000214920794481914	0.0137635729628553
Abca6	mGC1	chr11_110112752_110113309	90.094274339872	1.58671990829652	0.000129063029277766	0.0101903304118105
Abca6	mGC1	chr11_110154972_110155492	58.2500450987978	1.66522986959052	0.000216994380368951	0.0138378447488368
Map2k6	mGC1	chr11_110340157_110340848	306.199735059442	1.52183543231149	0.000801686479465676	0.0296362902400404
Kcnj16	mGC1	chr11_110633572_110634182	267.911461530482	1.01673840403837	0.000255771420925809	0.0154266147789972
Kcnj16	mGC1	chr11_110847265_110847944	234.454438848104	1.25125611237751	8.56892492865014e-06	0.00156973560573325
Kcnj2	mGC1	chr11_110993941_110994634	154.80948509783	1.37093749335317	3.16183175175848e-06	0.000725265600937307
	mGC1	chr11_112058716_112059746	103.863934092196	1.14152051761383	0.00195656872890052	0.0487005330970695
	mGC1	chr11_112065431_112066176	84.7073059137478	1.13072769755144	0.000964467089570161	0.0328974690931512
BC006965	mGC1	chr11_112453683_112454471	776.674173134347	1.02706851727226	0.000734030947945093	0.0282345919344561
BC006965	mGC1	chr11_112548322_112548847	49.33161207982	1.47334865422091	0.000591029761589794	0.024658984953072
2610035D17Rik	mGC1	chr11_113106616_113107359	78.2997244280551	1.5023347117881	1.06260696547205e-05	0.0018540401173129
2610035D17Rik	mGC1	chr11_113155584_113156509	1373.09146169769	1.00310988289394	4.30907332305109e-05	0.00490310767090343
Grin2c	mGC1	chr11_115126540_115126997	81.1205904414304	1.07644492723756	0.00111089639976173	0.0355276552030769
Cdr2l	mGC1	chr11_115242937_115243893	929.325067203976	1.18000246098787	1.63397575810172e-07	5.7206888770408e-05
Mrpl58	mGC1	chr11_115254263_115254775	69.1819950751224	1.27192054563856	0.000298103750399631	0.0167342175455084
Mrpl58	mGC1	chr11_115270634_115271453	431.853847069439	1.22191949015978	3.82144115438684e-05	0.00453430820941867
Nt5c	mGC1	chr11_115352346_115353632	918.367325228563	1.05324951383184	5.9977958857929e-06	0.00120488515118949
Rnf157	mGC1	chr11_116229429_116229799	70.7609091234769	1.1350488855754	0.000235813003010022	0.0146175220438938
Rnf157	mGC1	chr11_116231553_116232044	88.6388531556598	1.09210001524639	0.000117505846866571	0.00973268466891033
Rnf157	mGC1	chr11_116255685_116256434	58.1505722936626	1.39554669803226	0.0001770904241735	0.0123433301349431
Rnf157	mGC1	chr11_116273670_116275104	1343.65765120938	1.08068934428383	6.21040597747128e-06	0.00123645953680614
Prpsap1	mGC1	chr11_116351006_116352361	1072.99277046077	1.05996339595056	2.74836017059832e-06	0.000645731165645235
St6galnac2	mGC1	chr11_116582679_116583603	582.789068146215	1.24554468198754	1.49767691456926e-05	0.00239688907190293
Mxra7	mGC1	chr11_116675181_116676379	630.220048639618	1.46187823430388	0.000386877215031856	0.0195146440691034
2021-09-09	mGC1	chr11_117115330_117116044	522.903363607309	1.27417068751205	2.32552766511474e-06	0.000552484120493654
2900041M22Rik	mGC1	chr11_117459227_117459854	217.415294204535	1.00642073323566	0.00121158788717128	0.0372122417673011
Tk1	mGC1	chr11_117687590_117687841	88.8884356904247	1.03678568827137	0.000450578188814502	0.0213139503867084
Afmid	mGC1	chr11_117691677_117692247	239.905086142037	1.63285279312433	0.000532382970894417	0.0233137499295037
Afmid	mGC1	chr11_117693541_117693947	59.0726082370698	1.33210253173202	0.000285145270778915	0.0164492501923102
Afmid	mGC1	chr11_117697576_117698124	89.5553472841455	1.364823298186	0.00105644303633496	0.0346610362781253
Socs3	mGC1	chr11_117800668_117801901	1824.71214968097	1.13162117162366	0.000167011811265924	0.011906490272891
Pgs1	mGC1	chr11_117904340_117905055	251.360369848703	1.41658763515157	0.000724387085178344	0.0280349432561541
Cbx4	mGC1	chr11_118958148_118958573	91.3014489395348	1.10525455989188	0.000280438060350451	0.0162925022255893
Tbc1d16	mGC1	chr11_119057669_119057985	62.8144283321646	1.12393687984512	0.000222990596517927	0.0140998932985204
Tbc1d16	mGC1	chr11_119089311_119090946	1101.74052886693	1.10750792743262	7.82495799019812e-07	0.000223880041336225
Slc26a11	mGC1	chr11_119224054_119224482	55.03522821803	1.26529756856443	0.000313619027047903	0.0172414328025772
Endov	mGC1	chr11_119352164_119353392	1196.07749557017	1.006991839807	1.85923554998736e-05	0.00280686549350078
Rptor	mGC1	chr11_119619942_119620675	343.115030167721	1.07819818936082	6.81443925179056e-05	0.00668461947360208
Mir338	mGC1	chr11_119876138_119876356	94.2387531524285	1.17122152598973	0.000608966511564971	0.0250828687017781
Aatk	mGC1	chr11_119884062_119884628	93.7099910095358	1.11111996757175	4.3389761167523e-05	0.00492860453611843
Aatk	mGC1	chr11_119907782_119908558	336.537673521348	1.02272765787136	0.000160696807802553	0.0116800038561763
Slc38a10	mGC1	chr11_120030513_120031169	161.094810049827	1.29820103833285	0.000184833128437523	0.0126676694402451
Bahcc1	mGC1	chr11_120077839_120078716	282.504685879771	1.17489065464304	0.000523788350971038	0.0230728029822931
Myadml2	mGC1	chr11_120513159_120513485	43.1193406870898	1.51889168381792	2.19297534903429e-05	0.00313716324359901
Dcxr	mGC1	chr11_120590770_120591113	86.7970078757867	1.45589023923717	7.39932821105894e-05	0.00703782573268665
Fasn	mGC1	chr11_120694686_120695756	1414.14910012694	1.00681063832183	0.00020154424323292	0.0132823272074361
Slc16a3	mGC1	chr11_120811870_120812657	152.337633129199	1.65558317267851	1.79375715626865e-05	0.00272300134046236
Meis1	mGC1	chr11_18830727_18831629	81.3862932307097	1.10739493319645	0.00130113943166181	0.0386935381754852
Patz1	mGC1	chr11_3192702_3193109	172.639227284492	1.01849546678209	0.00186741545328782	0.0473338006524846
Ubtd2	mGC1	chr11_32334279_32334744	35.1018551996277	1.13558111601204	0.000257475916842059	0.015491200823771
Stk10	mGC1	chr11_32486008_32486450	81.1066073439135	1.46424921727414	5.22360913078126e-05	0.00557078547711866
Tlx3	mGC1	chr11_33094916_33095516	53.562290359651	1.23699686915419	0.000506047090364285	0.0226159139631106
Tlx3	mGC1	chr11_33103056_33103932	238.069812996673	1.75434509001436	1.89358382787182e-05	0.00281951467154332
Slit3	mGC1	chr11_35017303_35018351	463.917428590156	1.35535421822473	0.000851273921482213	0.0306422998664975
Fbll1	mGC1	chr11_35611449_35612776	287.558609816422	1.00942045076999	0.000397050567782154	0.019854345935312
Tenm2	mGC1	chr11_36571538_36572002	54.2429834117892	1.24092238358363	0.000490870072416825	0.0222507557144548
Ccnjl	mGC1	chr11_43377120_43377864	513.105037388141	1.21997849878433	3.44397693826127e-05	0.00426720369580863
Sgcd	mGC1	chr11_46943564_46944562	596.656676119312	1.32962829439561	5.99668903298463e-06	0.00120488515118949
Rufy1	mGC1	chr11_50235373_50235791	37.9413320843183	1.3280961472842	0.00019267277299849	0.0129653994759754
Csf2	mGC1	chr11_54006953_54007635	288.721634930721	1.08461912998566	0.00114428072707065	0.0360874747717923
Rapgef6	mGC1	chr11_54409289_54409994	265.210995480011	1.30257944294595	0.000336924886061572	0.0179749004502212
Rapgef6	mGC1	chr11_54411338_54411793	114.60794857867	1.05153767474062	0.000276387084249768	0.0161541496638965
Cdc42se2	mGC1	chr11_54625961_54626980	170.300838489696	1.22189726497821	0.00047286239863079	0.0218154155498357
Anxa6	mGC1	chr11_54845110_54845902	138.035070446552	1.44352709098556	0.00169741236315876	0.0448426750258589
Rai1	mGC1	chr11_59952109_59952362	63.7375796295161	1.28395482774185	0.000346462726087233	0.0182342136688586
Pmp22	mGC1	chr11_63225451_63226373	130.079780899244	1.63922614562114	8.03637797876283e-05	0.00741314423151443
Hs3st3b1	mGC1	chr11_63346319_63346913	115.185617494111	1.49773312306013	0.00170103199460798	0.0449022664390157
F930015N05Rik	mGC1	chr11_64251249_64251609	68.1715213996269	1.31583679767825	0.000312577810678927	0.0172286867550441
Elac2	mGC1	chr11_64713086_64713842	180.151675764123	1.068921994769	8.75741521941739e-05	0.00788738566745673
Nacad	mGC1	chr11_6503727_6504499	732.179236113647	1.03156663364795	0.000311912753068094	0.0172016941889394
Nacad	mGC1	chr11_6504995_6505262	86.55772531144	1.33162306612474	7.26234335929395e-05	0.00695101610395443
Nacad	mGC1	chr11_6505383_6506576	940.579608389697	1.52385153546386	9.85218521277996e-09	4.94621522996137e-06
Dnah9	mGC1	chr11_65954081_65954691	45.021834182069	1.29612910179479	0.00149630898123691	0.0419096457368389
Shisa6	mGC1	chr11_66215503_66216066	149.308180648237	1.25789640378028	1.50635456322177e-05	0.00239967397664684
Rpa1	mGC1	chr11_75086521_75088112	649.87237804155	1.19170520340704	0.000286996049627838	0.0164667657951696
Abr	mGC1	chr11_76296431_76297224	219.236805843563	1.22579433046335	0.000311559742440093	0.0171992936032813
Efcab5	mGC1	chr11_77007522_77008074	61.3973130147783	1.39330458837206	0.000810029425226605	0.0298170103638668
Ssh2	mGC1	chr11_77127345_77128207	272.32207349831	1.11102224596472	0.000179426005543949	0.0124476688415409
Cryba1	mGC1	chr11_77556266_77556976	224.300181955462	1.1718154462465	0.00164627925179925	0.044140135133943
Pipox	mGC1	chr11_77704129_77704798	271.852017314386	1.05140929195462	0.000354766619126888	0.0185092527321236
Pipox	mGC1	chr11_77710103_77710391	70.7157486618826	1.10975755884944	0.00107113947925161	0.034885124906728
Sez6	mGC1	chr11_77744054_77745123	814.298520218263	1.10088980727611	2.15986680942717e-05	0.00310230909754065
Dhrs13	mGC1	chr11_77828897_77830128	940.028018974211	1.29625512240431	1.05702508820177e-05	0.00184732924815401
Nlk	mGC1	chr11_78513899_78514204	109.201940525507	1.26995758675991	0.000674823999162687	0.0267998293667471
Ccnq	mGC1	chr11_78574466_78575119	236.657291771359	1.12564219909331	6.30377378084729e-05	0.00632203547939754
Rab11fip4	mGC1	chr11_79404286_79405339	360.073395001074	1.0893997519439	0.000293510126075197	0.0166705975090154
Rab11fip4os1	mGC1	chr11_79429047_79429672	158.512447602307	1.11593186939267	0.000972686908356694	0.0330648309540492
Mir365-2	mGC1	chr11_79597129_79597983	211.969755637777	1.36633028688641	3.94761120601292e-05	0.00464260887833783
Atad5	mGC1	chr11_79902673_79903516	273.437369454828	1.02758698282181	0.000442367455715868	0.0211416683494418
Tefm	mGC1	chr11_79955163_79956150	639.146092385869	1.03868447859597	1.94125889030094e-06	0.000479382847961485
Rhot1	mGC1	chr11_80055612_80056243	85.2348483195631	1.08477955080451	0.000179583023347636	0.0124476688415409
Rhbdl3	mGC1	chr11_80091313_80091888	59.1746667484679	1.11585245928994	0.00084924222074522	0.0305893071443145
5730455P16Rik	mGC1	chr11_80191047_80192047	435.631822290793	1.02521609599199	6.15181468070119e-07	0.000181876692197519
Cdk5r1	mGC1	chr11_80317110_80318212	421.280334131775	1.27436935111715	0.000941560953037556	0.0324209800451361
1700071K01Rik	mGC1	chr11_81393238_81393774	53.0846077686692	1.31673631510081	0.00157253150095554	0.0430992904257458
Tmem132e	mGC1	chr11_82200338_82201949	1296.50557410172	1.07996974472656	5.53571036494772e-06	0.00114626899080249
Tmem132e	mGC1	chr11_82202076_82203293	937.648182300832	1.00835359592946	0.000172940327341967	0.0121415289313902
Slfn14	mGC1	chr11_83084422_83087199	2632.12408029087	1.39255379594835	0.000132998783741692	0.010377289997328
Slfn14	mGC1	chr11_83087322_83087768	109.570925054269	2.74390555065878	6.80756315236094e-06	0.00131736248908224
Rasl10b	mGC1	chr11_83222583_83223888	449.362638137215	1.10480188638284	1.49143551765397e-05	0.00239423765385316
Ccl5	mGC1	chr11_83342449_83343546	662.222362743208	1.06222558482765	2.02399065157772e-07	6.9490128070765e-05
Acaca	mGC1	chr11_84096345_84097136	132.921956345295	1.5118400603372	2.45664264405133e-05	0.0033737786649589
Myo19	mGC1	chr11_84693168_84694523	1342.0351040359	1.05712721631202	6.6012019366491e-06	0.00129389636413144
Car4	mGC1	chr11_84752961_84753628	104.985048733216	1.07415958748221	0.000765491018969102	0.0288299736807992
Bcas3	mGC1	chr11_85391072_85392071	1101.92180327985	1.00833593155114	0.000106968205057098	0.0091225536609312
Tbx4	mGC1	chr11_85770703_85771321	146.35443608958	1.30515182679983	0.00120877594735646	0.0371717133449713
Ints2	mGC1	chr11_86085018_86085534	50.1037169495957	1.30141138228575	0.000295172677194295	0.0166840751735637
Ypel2	mGC1	chr11_86782249_86783629	2585.09096164073	1.23472049021202	4.91014240784685e-05	0.00535510887964278
Tex14	mGC1	chr11_87235963_87238601	3333.50291249386	1.2166023426117	0.000480616181657675	0.0220010519727509
Tex14	mGC1	chr11_87275270_87277770	2234.27621426996	1.31000501618011	0.000716268755921278	0.0279145486997325
Tex14	mGC1	chr11_87284299_87287473	1264.03072109286	1.22204093023558	0.0017818601986089	0.0460647866209718
Tspoap1	mGC1	chr11_87573692_87574524	236.878205112175	1.34686026912022	1.44987506067764e-07	5.09331829912865e-05
Srsf1	mGC1	chr11_87860567_87862186	1324.1371416021	1.02606933260827	5.94754681923493e-06	0.00120488515118949
Cuedc1	mGC1	chr11_87939558_87940492	876.206683094071	1.02099531248469	3.54681816358209e-05	0.00433162984589527
Cuedc1	mGC1	chr11_87952447_87953254	85.575544937057	1.02851412734032	0.000127738132384682	0.0101435941091649
Msi2	mGC1	chr11_88299126_88299611	123.670348779205	1.06831435768177	0.000171899413525007	0.0121127536406791
Dgke	mGC1	chr11_88921156_88922466	1533.76790179975	1.00105189116877	0.000181905265851032	0.0125474550617777
Ankfn1	mGC1	chr11_89347390_89347956	54.5130521635559	1.12027805824421	0.000446237985349363	0.0212218264051335
Pctp	mGC1	chr11_89747274_89748006	251.770795475335	1.31078478108973	8.86883031564863e-05	0.00795625142484462
Pctp	mGC1	chr11_89793376_89794549	252.216518202067	1.214296937198	0.001865488048115	0.0473187534378035
Abca13	mGC1	chr11_9151044_9151795	108.088611857795	1.52930677892966	0.000545976601345615	0.0236219217930967
Tob1	mGC1	chr11_94067805_94068103	117.398338572089	1.06108004176507	0.000116217998048002	0.00964102118958925
Mycbpap	mGC1	chr11_94387708_94388231	89.0482904527105	1.24932323596723	0.000757368615768575	0.0286994379471936
Mycbpap	mGC1	chr11_94390134_94390470	51.9330824441542	1.38662335597518	1.25467533022657e-05	0.00212303433103346
Kat7	mGC1	chr11_95178011_95178308	35.0383619636585	1.36216594008879	0.000452074741215926	0.0213411690730381
Nxph3	mGC1	chr11_95374990_95376265	582.836988203556	1.1131292786375	2.30162543994588e-05	0.00324210710202373
Ngfr	mGC1	chr11_95439024_95439758	159.527583022893	1.4026777392998	2.85231707219126e-05	0.00372823989242459
Prr15l	mGC1	chr11_96796171_96796712	135.448364832387	1.62140911755704	9.54603394410346e-06	0.0016990184461083
Pnpo	mGC1	chr11_96803721_96804079	43.2116402106096	1.48115691571865	0.0001496283550096	0.0111803372937006
Osbpl7	mGC1	chr11_96924470_96925351	416.866278213249	1.04584636520948	8.89695592743324e-05	0.00797078880660355
Tbkbp1	mGC1	chr11_97011257_97013224	1074.98267406499	1.14486013319499	0.000132581683840861	0.0103529467030333
Gpr179	mGC1	chr11_97211104_97212138	816.597831884673	1.00527724433159	0.000109026323552888	0.00922444460293816
Srcin1	mGC1	chr11_97420834_97421228	96.2985374228352	1.03645022997224	0.000735318750736223	0.0282510875799774
Srcin1	mGC1	chr11_97431621_97432414	595.851577121438	1.09291323593675	3.93291863721415e-05	0.00463548308191277
Srcin1	mGC1	chr11_97436216_97436791	496.777865157768	1.1199579467735	4.2065934195196e-05	0.00484545841363343
Srcin1	mGC1	chr11_97436973_97437307	305.046377885523	1.05348928546833	2.00155551252514e-05	0.00292224359210684
Mllt6	mGC1	chr11_97525489_97525709	64.4978671119664	1.04016042867477	0.000300653342750577	0.0168418090678801
Arl5c	mGC1	chr11_97865339_97865905	168.138376622959	1.02236819977943	0.00132579169683765	0.0392387570028704
Stac2	mGC1	chr11_97949253_97950019	511.305160615186	1.03439445837253	0.00161108711019584	0.0435320727086758
Thra	mGC1	chr11_98602875_98603742	643.613307426466	1.03746333770571	1.09763674595566e-05	0.00190268357951627
Rara	mGC1	chr11_98826469_98827131	564.946507390491	1.13546678741548	2.59813031606983e-05	0.0034870971491836
Gjd3	mGC1	chr11_98843126_98844222	372.771328574448	1.03298289047516	0.000204046125049582	0.0134057044613594
Smarce1	mGC1	chr11_99091036_99092636	694.793208041497	1.02214732367305	5.41544880468023e-05	0.00573486974453725
Kif26a	mGC1	chr12_113514779_113515791	613.558317618937	1.12263321481232	0.00138749521206869	0.0400421035537167
Wdr60	mGC1	chr12_117440853_117441635	177.994638648622	1.28714576397616	5.26908943388508e-08	2.14047708288813e-05
Ptprn2	mGC1	chr12_117707220_117707911	220.419857868546	1.17198723491893	3.38803857018319e-06	0.000763981163432854
Ptprn2	mGC1	chr12_117803498_117804323	151.330932459331	1.56968726194803	6.49590870524394e-05	0.00646148646004886
Ptprn2	mGC1	chr12_117816414_117816822	39.8717348404072	1.14301099321036	0.000162451405684752	0.0117460533024764
Gm10421	mGC1	chr12_118391975_118393076	907.609945312217	1.20308940485177	3.94263026918814e-10	2.87415046192124e-07
Abcb5	mGC1	chr12_120235016_120235517	69.8989695759687	1.11735699740137	0.000226757101928019	0.0142479872209225
1700030C10Rik	mGC1	chr12_20926014_20927434	338.918546880782	3.35846914726009	6.09453455335308e-20	1.70699893715008e-16
Asap2	mGC1	chr12_20996077_20996733	40.4668655068161	1.84907990298138	6.43155075031493e-05	0.00641545680420121
	mGC1	chr12_26555688_26556482	599.599611381205	1.04229732184667	0.000104258821039842	0.0089344437195922
Sox11	mGC1	chr12_28250734_28251562	342.785497182438	1.05684044597726	0.000585443260307088	0.0245220316899899
Sntg2	mGC1	chr12_30919694_30920370	142.524083775409	1.25192017300386	0.000940623923802548	0.0324096555785292
Dgkb	mGC1	chr12_38527525_38527983	52.0873351976849	1.5541608076798	0.000895059039238033	0.0314757685966797
	mGC1	chr12_42832488_42833311	443.101891612384	1.06085926410188	0.00148177516941407	0.0416450426739496
G2e3	mGC1	chr12_52174904_52175421	89.1686677166491	1.46286316184124	0.00120540889239968	0.0371117398451764
Sec23a	mGC1	chr12_59887101_59887984	651.3336132727	1.01875604696543	0.00181763910024171	0.0465599957535562
Wdr20rt	mGC1	chr12_66429410_66429875	68.5958374776939	1.19957019166985	0.000598937041380883	0.0248559168601219
Zfp36l1	mGC1	chr12_80819984_80820878	621.85365198374	1.09206102645462	0.00173290253815688	0.0454207551885228
Galnt16	mGC1	chr12_81626520_81626922	126.261708937053	1.29437557805378	0.000133319746817761	0.010377289997328
Snw1	mGC1	chr12_88807181_88807678	93.1183810456003	1.1474954213189	2.26900592234845e-05	0.00320713289951279
Nrxn3	mGC1	chr12_90899717_90900253	47.0540200546758	1.07261241866696	0.000658951748516631	0.0263464355559244
Map3k1	mGC1	chr13_112704341_112705256	370.147874407633	1.09265644761982	2.4353338870478e-07	7.99999665432589e-05
Emb	mGC1	chr13_118191219_118191665	36.4527159748123	1.26175846927398	0.000915306484628495	0.0318822642147238
B3galnt2	mGC1	chr13_13981562_13982387	187.742865763335	1.26068152164584	1.9700677409194e-09	1.19136488562088e-06
Gli3	mGC1	chr13_15823140_15823515	41.9965298443337	1.07368035152202	9.71603532797598e-05	0.00851817782588524
	mGC1	chr13_16877104_16877575	40.3165586484092	1.45469369992073	0.000109261725165284	0.00922940729723543
Amph	mGC1	chr13_19241385_19242085	215.050369408321	1.04838634539508	7.36374125996886e-05	0.00702280531829987
Nme8	mGC1	chr13_19765927_19766900	83.4929203353023	2.82867235204422	1.43004414539957e-26	6.34182868863801e-23
Elmo1	mGC1	chr13_20510364_20510755	40.5049551497821	1.30755337485059	0.000165403611534131	0.0118522221030225
Olfr263	mGC1	chr13_21217097_21217558	35.4885012066857	1.55340199477681	0.00179908717108064	0.0463525163107302
Gpx6	mGC1	chr13_21417356_21417853	84.7455870874668	2.20113784967597	4.99950459558002e-17	9.85393097446978e-14
Zkscan4	mGC1	chr13_21570474_21571343	239.9017369004	1.02796636456765	0.00113521190844569	0.0359496572718341
Gmnn	mGC1	chr13_24805420_24805902	67.1771384176174	1.15498136551933	0.00173379034666939	0.0454207551885228
Ly86	mGC1	chr13_37632793_37634065	247.706730879878	1.48681612843258	2.1506993651942e-09	1.2932507657385e-06
Drd1	mGC1	chr13_53880564_53880952	41.9048643152287	1.35507552569599	0.00155784537292143	0.0428661211417131
Klf6	mGC1	chr13_5397553_5398322	329.878617537056	1.06588508336303	1.86481580897732e-05	0.00281130228040912
Slc28a3	mGC1	chr13_58648833_58649386	118.285033135042	1.10432414582747	0.00095539115821163	0.0327000848800838
Rps24	mGC1	chr14_25474602_25475477	699.545004811379	1.47279698802947	3.78596554981263e-06	0.000835999318180929
Ccdc66	mGC1	chr14_28375127_28375998	109.552940262462	1.63910571507016	1.05731024992208e-12	1.16013094670059e-09
Stimate	mGC1	chr14_31632735_31633282	60.4334670394274	1.04418349972055	0.00111797258887157	0.0356430826534964
Galnt15	mGC1	chr14_32835534_32836133	57.7706580844865	1.15930225308177	0.000582580652075568	0.0244688281331321
Ints9	mGC1	chr14_65633872_65634586	224.517670720343	1.22031973139375	0.00048104762185576	0.0220022954606678
Gm10406	mGC1	chr14_8147164_8148128	272.718781493813	1.19349868666084	0.000780042991548459	0.0291920941348372
Scn8a	mGC1	chr15_100743888_100744352	138.870887042862	1.54272560639624	6.98837046369747e-05	0.00678024825490167
Calcoco1	mGC1	chr15_102583557_102584142	143.918563823619	1.49322875537327	4.47485198436282e-05	0.00503458690540897
Smug1	mGC1	chr15_103013474_103014755	680.191616192338	1.01718020185562	0.00102866072531886	0.0342129681021848
	mGC1	chr15_17593286_17593886	87.2275378563191	2.40772114272239	6.31435882311848e-14	7.9065429720114e-11
Gm5468	mGC1	chr15_25422046_25422541	43.9392062159504	1.06095679425083	0.00155129003361516	0.0428074804635111
2021-03-11	mGC1	chr15_26091101_26091715	79.3477591183562	1.55317152885678	3.00440112513841e-06	0.000699709901426381
2021-03-11	mGC1	chr15_26303427_26304036	40.1093557534184	1.18015525608513	0.00145760249278328	0.0411282043273352
2021-03-11	mGC1	chr15_26336680_26337174	89.5756945097251	1.78030683383392	4.26189669953408e-05	0.0048766518322782
Ctnnd2	mGC1	chr15_29889509_29890001	42.0551059027217	1.87872279462378	4.94446934722768e-06	0.00103797772393192
Ctnnd2	mGC1	chr15_30585056_30585590	137.912018417169	1.47410434257424	5.75396594849265e-05	0.0059747498321553
Ctnnd2	mGC1	chr15_30597659_30598630	270.572365578286	3.49573723580252	2.28466575178949e-18	5.40364066578246e-15
Atpsckmt	mGC1	chr15_31653994_31654465	47.4816442526168	1.04156277653866	0.00152144294420094	0.0422908688639695
Oxr1	mGC1	chr15_40926547_40927249	105.111475744014	1.02813307628098	0.00155694634602036	0.0428524619720675
Ext1	mGC1	chr15_53046036_53046625	98.0055687596216	1.57179426426372	2.67724088994823e-08	1.19884776830688e-05
Tnfrsf11b	mGC1	chr15_54028506_54029700	470.771995535447	1.01399079397655	8.2534536933056e-05	0.00756623459896292
Khdrbs3	mGC1	chr15_69180328_69181055	95.3572980105438	1.3836812995496	0.000124783843230792	0.0100297202510014
Fam135b	mGC1	chr15_71558066_71559011	432.351267253845	1.90297400998466	0.000192990076322378	0.0129756871719644
Elfn2	mGC1	chr15_78540177_78541577	1043.43033351109	1.10342458987913	0.000517072011130611	0.0229467319879229
Mchr1	mGC1	chr15_81127906_81128355	66.322073160327	2.65063259297325	3.29748319089428e-14	4.22844612598134e-11
Dnajb7	mGC1	chr15_81247340_81247796	55.0258398168663	2.16557533678731	2.6390272004099e-08	1.19016772042893e-05
Pmm1	mGC1	chr15_81798729_81799253	220.249270081136	1.07471719987231	0.000291330029288657	0.0165991054642825
Pmm1	mGC1	chr15_81799515_81800404	215.493599527225	1.67979900558079	0.000323058607882041	0.0175315943945477
Mei1	mGC1	chr15_81911399_81912083	207.529449643927	2.15208644206912	5.43626102037378e-15	7.61312591028214e-12
Ccdc134	mGC1	chr15_81961084_81961615	359.95378768879	2.09154807129957	7.71863202678302e-13	8.64754907901681e-10
Ndufa6	mGC1	chr15_82181968_82182294	50.5669090168439	3.28750789332949	3.66573031440331e-22	1.30051558184296e-18
Pacsin2	mGC1	chr15_83247614_83248704	552.386587755835	1.70325063013895	0.000445476199496935	0.021216690751096
Efcab6	mGC1	chr15_83828636_83828944	34.3846496537616	1.45668400354641	2.20261271494437e-06	0.000527997024976745
Nipbl	mGC1	chr15_8401123_8401529	61.1005497135426	1.24156280368911	0.00107012225379162	0.0348696993823023
Parvg	mGC1	chr15_84135673_84136203	96.9250115897757	1.47908835802843	5.43056913759809e-05	0.00573973947390245
Phf21b	mGC1	chr15_84687188_84687415	136.041501940371	1.03463682001384	0.00160434263528388	0.04348302487383
Wnt7b	mGC1	chr15_85352147_85352396	33.3969569912563	1.52972616530019	2.06743117029697e-05	0.0030019495463604
Trmu	mGC1	chr15_85709115_85710368	1226.98263088868	1.06483952083831	2.76937800995649e-09	1.61952313040494e-06
Trmu	mGC1	chr15_85735632_85736453	110.667640631983	1.03958001560059	7.19651335481824e-06	0.00137512837682831
Celsr1	mGC1	chr15_85768715_85769123	49.2889459784072	2.34116487366114	3.51705583122112e-07	0.0001120750908037
Celsr1	mGC1	chr15_85801766_85802493	236.00450084229	1.33429870772007	7.54597593852386e-05	0.0071246175293584
Celsr1	mGC1	chr15_85824300_85825085	122.438310957431	1.20436848069463	3.18349021378358e-06	0.000728663255749737
Celsr1	mGC1	chr15_85836051_85836672	127.834491112906	1.15522716309372	0.000613221572223384	0.0252093517174397
Tbc1d22a	mGC1	chr15_86107073_86107708	262.949365676476	1.4685209103059	1.63445578246324e-05	0.00255311750875534
Abcd2	mGC1	chr15_91196704_91197138	68.2860627395168	1.4296200269362	3.86601784370666e-05	0.00458209217326538
Nell2	mGC1	chr15_95182263_95182999	373.510089705841	1.07956191324444	0.000433119041232837	0.0208118098941465
Slc38a4	mGC1	chr15_96916154_96916693	74.0064212658823	1.00776137084166	0.0013362720945216	0.0393317057069185
Hdac7	mGC1	chr15_97628522_97629035	79.3715635414204	1.02963667759757	0.00104720114689081	0.0345197091022093
Col2a1	mGC1	chr15_97853622_97853919	80.8900255114032	1.05913262459901	0.00118731892642272	0.0367782058486465
Senp1	mGC1	chr15_97928954_97929266	47.6044471967551	1.17741101038509	0.00182148726944094	0.0466249048937969
Dip2b	mGC1	chr15_99962572_99963694	334.773083276377	1.07041060399192	0.0010454251849094	0.0345197091022093
2021-09-05	mGC1	chr16_18655588_18656687	461.009177092384	1.24203745635956	0.000882030607738558	0.0312611267643816
Map6d1	mGC1	chr16_20250279_20250931	188.333087230997	1.0165801726143	0.000215682650497988	0.0137840911594244
Sst	mGC1	chr16_23887879_23888466	87.5376286140377	1.54446121314517	6.22260696086386e-05	0.00628855438080058
Kalrn	mGC1	chr16_34151616_34152165	78.2508372433537	1.06457435923967	0.00121496146792823	0.0372549679965442
	mGC1	chr16_61171646_61172251	156.142431765968	1.1004828457843	0.00112191555732243	0.0356981279297256
Rbfox1	mGC1	chr16_6397139_6397819	107.822961123326	3.34760285581835	9.82482484340346e-16	1.53391922175965e-12
Rbfox1	mGC1	chr16_6717590_6718175	67.0580519308949	1.44490904929639	3.13589853148239e-05	0.00398594022325301
Cadm2	mGC1	chr16_67610935_67611908	802.484276374788	1.13382471903629	0.000173293850942344	0.0121503191286868
Rbfox1	mGC1	chr16_6810738_6811285	60.9130147892685	2.9312138184204	2.91000169450192e-10	2.24434935036901e-07
Carhsp1	mGC1	chr16_8662020_8662429	65.3557469946975	1.0268931712955	1.25962638588969e-05	0.00212462186331686
Qk	mGC1	chr17_10391170_10391405	39.0723690002913	1.10496949026084	0.000532141942229661	0.0233137499295037
Cahm	mGC1	chr17_10641273_10641686	95.1338846370577	1.04255753293446	0.000233275311876408	0.0145109241782243
Prkn	mGC1	chr17_11080744_11081227	83.4965047096044	1.23946637080202	4.89349562574231e-05	0.00535282034876292
Zfp946	mGC1	chr17_22560708_22561622	457.394968898196	1.03824011239914	5.58602334121453e-05	0.00586328621573457
Prss27	mGC1	chr17_24174955_24175853	373.804174897168	1.62479246617229	1.28742511253655e-05	0.00215786640948981
Syngr3	mGC1	chr17_24826140_24827227	319.228412849852	1.03407294674102	5.33905225872351e-09	2.86995630834707e-06
Meiob	mGC1	chr17_24940891_24941739	141.472552627957	1.04693679254173	0.00180635635140984	0.0464143022092945
Ube2i	mGC1	chr17_25418997_25419467	79.8872510964347	1.41489211009973	0.00131824773295897	0.0390824746527018
Cacna1h	mGC1	chr17_25552230_25553634	443.756596740274	1.00663385662664	0.00195579461434331	0.0487005330970695
Cacna1h	mGC1	chr17_25581888_25582602	698.167129562561	1.10185540820421	4.2239830491932e-05	0.00486022905810572
Nkx2-5	mGC1	chr17_27003780_27004218	44.4643250218312	1.23473024543096	0.000930000832074256	0.032176430238042
Hmga1	mGC1	chr17_27694626_27694937	105.127464366925	1.12773586336966	5.68213035355876e-05	0.00592327306484152
Scube3	mGC1	chr17_28253176_28253936	218.664766877094	1.142741608827	6.96826542448682e-05	0.00677806573696659
Pnpla1	mGC1	chr17_29016822_29017451	182.377240965499	1.17634816244519	0.000883180484135508	0.0312823244394677
Cmtr1	mGC1	chr17_29782193_29783379	758.032591754091	1.25843170783213	2.10695328385366e-05	0.00305101168517547
Gm6402	mGC1	chr17_30541638_30542118	49.1601940606137	1.52951539876625	3.67461690959052e-06	0.000818201886063698
Brd4	mGC1	chr17_32381490_32382633	514.762738284672	1.20249925520743	6.645513947929e-05	0.00656733506053786
Wiz	mGC1	chr17_32518435_32518908	135.694915427136	1.13214706076852	8.40605655108871e-05	0.00765994706251734
Zfp871	mGC1	chr17_32887562_32887930	34.6728353488766	1.3187276623799	0.00122022604064441	0.0373094878713995
H2-Oa	mGC1	chr17_34225243_34225540	37.1810999401477	1.21550633683503	0.000315350955836116	0.0172733030304466
Tiam2	mGC1	chr17_3467560_3468268	375.670618263508	1.15137546131551	0.00107958186750391	0.0349888681575708
	mGC1	chr17_4311699_4312342	121.801667015535	1.66121055718864	5.50611844443096e-05	0.00580805455298434
Slc22a7	mGC1	chr17_46570510_46570946	100.962389471575	1.14421848647141	0.00145588256886393	0.0411236596209911
Ttbk1	mGC1	chr17_46600452_46600919	96.7164259389946	1.29913639127578	0.000944526743245606	0.0324600629202001
Ttbk1	mGC1	chr17_46619750_46619955	47.2426571647397	1.35207901439642	0.000183504477477942	0.0126006013234902
Ttbk1	mGC1	chr17_46623880_46624838	520.385568156481	1.04117634381055	3.61821014760944e-07	0.00011461219066682
Daam2	mGC1	chr17_49674715_49675278	69.0257019853803	1.26341991600934	3.61584307040397e-06	0.000808497952756945
Dazl	mGC1	chr17_50431833_50432697	283.060076800935	1.60135984903559	6.018246130553e-05	0.00617633494638644
Satb1	mGC1	chr17_51786913_51787565	57.8362067287719	2.37699638539575	3.45156590600158e-09	1.9750565272767e-06
Kcnh8	mGC1	chr17_52740066_52741105	265.859852389018	1.4714267200464	5.79382330518704e-05	0.0060102728639471
St6gal2	mGC1	chr17_55233355_55234423	92.8382962858464	1.3321975748178	0.000968981129073681	0.0329599132344836
Ptprs	mGC1	chr17_56584867_56585192	44.525082469331	1.62249963186891	8.76825077722976e-06	0.00159799869002208
Fer	mGC1	chr17_64394563_64395168	182.198212372185	1.27535768835174	0.00120910311275911	0.0371717133449713
Ptprm	mGC1	chr17_67362359_67363139	127.989641640548	1.1500863443461	0.00129549949143243	0.0385797138700695
Lama1	mGC1	chr17_68057895_68058581	96.4159870123891	1.8187798778585	0.000169795327477069	0.0120457648820255
Epb41l3	mGC1	chr17_69548106_69548411	48.2756393916851	1.13135967557094	0.000128345577628242	0.0101562861440198
Dlgap1	mGC1	chr17_71056285_71056830	57.1208948767226	1.02881066250347	0.00083309699097612	0.0303141921506193
Tgif1	mGC1	chr17_71221570_71222913	312.322308668182	1.37139256021911	4.19613295281698e-06	0.00090589658938574
Myl12b	mGC1	chr17_71270961_71271897	164.53966553533	1.71349344188387	1.24374473659531e-07	4.53340697089207e-05
Lclat1	mGC1	chr17_73590001_73590934	327.369719010432	1.71136028715846	0.00185006237662304	0.0470658407681975
Memo1	mGC1	chr17_74508740_74509326	94.7086266208041	2.09745920409856	5.06915597308451e-05	0.00546078418707798
Ltbp1	mGC1	chr17_75525210_75525716	120.564607473695	1.13183177370743	0.00203073243510724	0.0499276842840768
Ltbp1	mGC1	chr17_75586212_75586600	35.3247526971068	1.40618782941108	0.000792282185063528	0.0295048879646139
Gm4710	mGC1	chr17_76743045_76743853	96.2174624491443	1.87939964329849	0.000493324581892366	0.0223268132763658
Sos1	mGC1	chr17_80867717_80868269	101.584020421303	1.70423658739477	0.00187296388201184	0.0474292564487667
Gm1604b	mGC1	chr17_8244048_8244542	96.3688626399123	1.00649155674858	6.70441418723279e-05	0.00660102604245834
Eml4	mGC1	chr17_83686671_83687931	794.259627176889	1.03738402100846	0.000274655658893671	0.0160794421028769
Ccr6	mGC1	chr17_8453283_8453665	38.8361942265203	1.24599922583769	0.0012491969648547	0.0378144995905519
Plekhh2	mGC1	chr17_84891537_84892233	89.3857846654517	1.48697861760379	0.000249403040716083	0.0152205927938847
Six2	mGC1	chr17_86176199_86176661	73.0349561975373	1.06133461037117	0.000456227024171305	0.0213870080600695
	mGC1	chr17_90461480_90462016	65.1573457988722	1.26710869904248	0.000246204539444902	0.0150946357988129
1700010I14Rik	mGC1	chr17_9180883_9181615	188.234192386828	1.1503341701956	0.000488175488026057	0.0221908888078658
Greb1l	mGC1	chr18_10350592_10351084	71.3318096657974	1.21382806243981	0.00037018788213704	0.0190311452938216
Asxl3	mGC1	chr18_22448790_22449494	137.368126825733	1.57256505930413	8.04299865740198e-05	0.00741314423151443
Sil1	mGC1	chr18_35672021_35672684	112.899039180993	1.1174086703213	0.00184160555741422	0.0469479291718007
Pcdhb11	mGC1	chr18_37580897_37581780	76.6624209226345	1.49268555391638	4.84741489350909e-06	0.00102366053444614
Pcdhga7	mGC1	chr18_37874250_37875006	62.0090911940916	2.10282649348373	0.000533769619667121	0.0233500624455531
Stk32a	mGC1	chr18_43352523_43354379	594.216487421521	1.03585079377767	0.0014689204206375	0.0413383413880779
1700044K03Rik	mGC1	chr18_49373040_49373560	85.1084705388398	1.56801391958272	0.000547127143531536	0.0236428677496923
Camk2a	mGC1	chr18_61084608_61085444	147.376469240871	1.48542631609366	7.73626037219041e-08	3.02718161835788e-05
Hmgxb3	mGC1	chr18_61331449_61331803	93.7289642763341	1.06423730189946	0.000107752021425128	0.00917469671707248
Ablim3	mGC1	chr18_62059687_62060192	82.0497113124341	1.27700061583198	0.000487497289525773	0.022182898253996
Mbd2	mGC1	chr18_70742805_70743250	37.9108980972708	1.3478366284934	0.000378609054516713	0.0192437905918707
	mGC1	chr18_71822511_71823038	54.5029409907305	1.2937105027739	0.00067779104851943	0.0268975893613231
Ctif	mGC1	chr18_75865204_75865839	104.012721321383	1.23208584490422	0.00187157681069107	0.0474166947613147
Pard6g	mGC1	chr18_80197917_80198345	71.8621348424107	1.0693433394407	0.00019888015424371	0.013204873023469
Gm2176	mGC1	chr18_80759520_80759931	52.4794840045003	1.72397964528306	3.14916141105869e-10	2.39410497473721e-07
Nfatc1	mGC1	chr18_80872836_80873589	97.4114662365528	1.58028075292681	2.27001308285221e-11	2.15718127185008e-08
Zfp236	mGC1	chr18_82894830_82895895	900.604641439994	1.02191910401621	0.000556551191594376	0.0239045250100743
Cyb5a	mGC1	chr18_85043917_85044455	50.6534068991077	1.54623767423811	0.0013705397332889	0.0398227287559752
Socs6	mGC1	chr18_88765363_88765969	260.053443479191	2.51973118899268	4.25937595428448e-08	1.81335264376944e-05
Gcnt1	mGC1	chr19_17328540_17329071	75.3062675497373	1.27355569545009	0.00033112196706864	0.0177811828057601
Ostf1	mGC1	chr19_18669659_18670223	182.480371266353	1.60838492490346	5.03763282797396e-10	3.50438153450819e-07
E030003E18Rik	mGC1	chr19_20571921_20572298	52.7892577832877	1.23208218283942	0.000353786543678344	0.0184853034871464
Cemip2	mGC1	chr19_21991838_21992299	47.3769394938309	1.1187716359043	0.00151835844327999	0.0422392123316433
Fxn	mGC1	chr19_24339537_24339889	80.5440322379092	1.05058440551115	0.00133099071455695	0.0392631193798338
Kank1	mGC1	chr19_25434076_25434517	60.1623560616504	1.94050659652871	2.3652916535426e-08	1.07583370325427e-05
Cstf2t	mGC1	chr19_31115258_31115906	63.8407501128714	1.30480374226007	0.000101801386507292	0.00881613260384913
8430431K14Rik	mGC1	chr19_31484379_31485271	225.738070464924	1.30191644225519	0.000452356669724371	0.0213411690730381
Hoga1	mGC1	chr19_42119643_42120403	278.853100090079	1.53229718910799	0.00190657026575886	0.0479834459908991
Lbx1	mGC1	chr19_45295094_45296168	413.324736370162	1.14029541063005	8.14065758623955e-08	3.12792277572648e-05
Elovl3	mGC1	chr19_46206148_46206591	89.9045791131297	1.21816783942701	0.00054477519219026	0.0235891204354703
Arl3	mGC1	chr19_46622617_46623067	37.5634993584428	1.84622214091893	6.89320008179533e-08	2.73755210561837e-05
Gsto2	mGC1	chr19_47946019_47946428	43.0918493501686	1.21489865526646	0.00191763224855559	0.0481479955438822
Sorcs3	mGC1	chr19_48541794_48542451	226.826282889306	1.24342482411727	5.66124891647241e-06	0.00115873789601328
Tcf7l2	mGC1	chr19_55696415_55697340	197.898545945751	2.67353136875513	7.35581247710785e-27	3.558641769891e-23
Ldlrad3	mGC1	chr2_101967310_101967672	92.9542381969744	1.77552272183037	1.14262479328248e-08	5.60428500568822e-06
Sfmbt2	mGC1	chr2_10311464_10311878	43.4509701753683	1.13370546483971	0.000194325326925976	0.0130325315190374
A930018P22Rik	mGC1	chr2_103990237_103990881	140.711891258768	2.2781961662633	1.21992552590168e-12	1.31151852018478e-09
Mir1902	mGC1	chr2_104294598_104295898	388.178459888752	2.80035040973153	2.49464702631147e-30	1.77008511300939e-26
Hipk3	mGC1	chr2_104308538_104309374	291.59976437486	1.37120255675957	2.11909126947066e-07	7.20579044995435e-05
Kcna4	mGC1	chr2_107451962_107452949	202.084455277145	3.46576816901382	1.51554275135708e-45	4.0325940413797e-41
C130080G10Rik	mGC1	chr2_113885519_113886232	122.863447314164	1.14462412358305	6.29714343724536e-05	0.00632203547939754
Zfp770	mGC1	chr2_114092194_114092550	35.8522256974636	1.11328873776301	0.0011383092807171	0.0359951627773937
Rasgrp1	mGC1	chr2_117277490_117278011	88.1449074772079	1.73842312424239	4.97521926596334e-09	2.7155257032527e-06
Fsip1	mGC1	chr2_118127429_118128571	100.875711440516	2.18439247031042	3.93478017287795e-10	2.87415046192124e-07
Phgr1	mGC1	chr2_118600991_118601510	143.685643605843	1.2510066854521	1.97727071283002e-06	0.000487145494857957
Oip5os1	mGC1	chr2_119418702_119419260	234.587183176981	1.35274101080881	0.000136474424172146	0.0105562372005189
Pla2g4b	mGC1	chr2_119902066_119902512	54.0919904687567	1.08555227428156	0.000288501984665202	0.0165090218516141
Ehd4	mGC1	chr2_119927315_119927816	64.7631575836059	1.49195539686652	2.84797100638678e-06	0.000667661009080977
Pla2g4e	mGC1	chr2_120070728_120071216	50.55235578186	1.50370536031586	0.000455571585686918	0.0213753228969041
Epb42	mGC1	chr2_120849101_120850151	315.981312338852	3.85722921231456	1.43636610854213e-69	1.52876754030465e-64
Mir147	mGC1	chr2_122491961_122492573	78.1625430370604	1.04420537686777	5.18412531745352e-05	0.00553977921598926
Slc30a4	mGC1	chr2_122527722_122528879	1005.28921803311	1.01032274654876	1.01146758577952e-06	0.000273232308520995
Sqor	mGC1	chr2_122631167_122631703	59.0848810676493	1.82436527567807	8.15590937862172e-09	4.21387331502352e-06
Sema6d	mGC1	chr2_124194856_124195554	269.205450630366	2.88921219869855	2.26176535884477e-24	8.91579527547872e-21
Sema6d	mGC1	chr2_124255390_124256134	435.567260072751	1.1153807936662	0.000340446644729323	0.018063189301334
Slc24a5	mGC1	chr2_124815801_124816531	459.374932923102	1.2625219557093	6.99960068972933e-06	0.00134579861563762
Trpm7	mGC1	chr2_126690134_126690516	38.1234300475827	1.83820641581628	4.5674694156487e-08	1.89155436698731e-05
Pdyn	mGC1	chr2_129483779_129484214	37.1772061923869	1.05090713114012	0.000418664529550394	0.0204966521957852
Tgm6	mGC1	chr2_129946411_129946988	80.0668227509231	1.29272996514757	0.000147138122062864	0.0110623697174822
Tmc2	mGC1	chr2_130055289_130055713	57.4479582012573	1.2851317535714	2.94117769503802e-05	0.00380362534162797
Nop56	mGC1	chr2_130085795_130086411	107.84191422116	1.20496560325179	0.000431907710477036	0.0207914019968703
Snord57	mGC1	chr2_130105447_130105877	56.6372992939389	1.26354879009596	8.42903612781269e-06	0.00155751319824911
Rnf24	mGC1	chr2_131180568_131181035	119.081085825388	1.32366245059315	2.38843142011294e-05	0.0033143144893987
AU019990	mGC1	chr2_132432675_132433870	486.692056532768	1.15063906027121	2.90018895529699e-08	1.29153059028922e-05
Ankef1	mGC1	chr2_136336799_136337411	40.9915207093278	1.08980956925426	0.000336686184604597	0.0179711738646043
Rbm12	mGC1	chr2_155945226_155945695	60.6840500914263	1.34565021001022	0.00139429748272888	0.04011875208956
Ghrh	mGC1	chr2_157153717_157154641	303.599812555177	1.01432718245669	0.00038032439229497	0.0192756674300792
Mafb	mGC1	chr2_160325027_160325869	157.562310289477	2.21275176936047	7.44046410619974e-08	2.92700714573663e-05
Prex1	mGC1	chr2_166495566_166495801	33.560765411125	1.63146107812485	6.20190589737326e-06	0.00123645953680614
Cse1l	mGC1	chr2_166687804_166688436	226.741479072054	1.0030930198576	0.00174351084179034	0.0455826797897989
Atp9a	mGC1	chr2_168504089_168505259	880.882195038307	1.36183812571255	0.000114136882327445	0.00952778886020157
Zfp970	mGC1	chr2_176990647_176991629	295.326300658752	1.00461048860287	0.00195637745529772	0.0487005330970695
Gm14326	mGC1	chr2_177493545_177494406	180.309544828031	1.28959818395991	0.00188560876081396	0.047647435242097
Gm14326	mGC1	chr2_177660024_177660715	43.8285857938944	1.77285761698576	0.000218715766450555	0.0139142708730615
Zfp971	mGC1	chr2_177757599_177758798	374.770786044975	1.07343948885732	2.12772629621571e-05	0.00306441532997465
Gpsm1	mGC1	chr2_26193813_26194606	164.159012691789	1.18669160653524	8.75144749741866e-08	3.31474310139772e-05
Lcn4	mGC1	chr2_26518912_26519481	81.6074793060309	1.18962307009332	1.21539993531052e-06	0.000321787714713693
Slc2a6	mGC1	chr2_26879635_26880133	135.363804438196	2.14512347152303	5.68907825537978e-12	5.82216986495035e-09
Ass1	mGC1	chr2_31306005_31306453	88.9711475695906	1.73619125052352	3.20910062117046e-05	0.00406128663986963
St6galnac6	mGC1	chr2_32456901_32457363	81.4643010498938	2.06836027368063	3.88163697388031e-10	2.86898797250696e-07
St6galnac6	mGC1	chr2_32458100_32458582	72.9279439042859	2.0682131520899	3.14865583323604e-09	1.82130916466745e-06
Sh2d3c	mGC1	chr2_32597547_32598164	107.800915807956	1.03529324713625	0.000746867482184452	0.0284992276281132
Hc	mGC1	chr2_34890476_34891201	263.734098592427	1.31814383600677	0.00019627322083352	0.0130903406930889
Psmb7	mGC1	chr2_38531065_38531438	52.3214139549889	1.22497997661346	0.000119306230801544	0.00974860006692244
Zeb2	mGC1	chr2_44955954_44956518	299.569881210284	1.10235982313392	4.51581880909122e-07	0.000138911024077458
Zeb2	mGC1	chr2_45080780_45081638	204.040855372338	1.33533027813427	0.0005586140511148	0.0239544598317089
	mGC1	chr2_45809936_45810679	154.123376944706	1.8788611566575	3.14400731147385e-08	1.37706226412385e-05
Fign	mGC1	chr2_63934934_63935307	93.9862744464705	1.22797521854607	0.000846215769073343	0.030584297518415
Rapgef4	mGC1	chr2_71960419_71961081	127.133152385591	1.39226716064437	0.00102015368354901	0.034058349122074
Hnrnpa3	mGC1	chr2_75507563_75508656	109.526227806411	1.16017834751965	5.16344085228558e-05	0.00553188768795493
Pde11a	mGC1	chr2_76059799_76060248	65.5825281124905	1.06523781697853	0.000630042715923541	0.0256472554523822
Fam171b	mGC1	chr2_83631722_83632342	44.1817216647602	1.64123550809583	0.00053588364954764	0.0233859793978076
Tfpi	mGC1	chr2_84295006_84295822	142.86654761059	1.03101238825419	1.32557417333672e-06	0.000347499596036323
Tfpi	mGC1	chr2_84344985_84345637	85.4755736709728	4.16608444787007	3.17508239946228e-24	1.2069055179356e-20
Dgkz	mGC1	chr2_91813748_91813996	43.1133140732938	1.08487497130911	0.00043231488432001	0.0208012513874425
Syt13	mGC1	chr2_92723905_92724504	90.9292423104598	1.25678803151144	6.66536189304664e-06	0.00129929388711105
Api5	mGC1	chr2_94750833_94751513	103.503983787537	1.7357207412689	3.36024923836854e-12	3.50628830575764e-09
Lrrc4c	mGC1	chr2_96844617_96845106	37.5399802735392	2.77340311949935	4.1039674606609e-11	3.63997973950435e-08
	mGC1	chr2_97964667_97965127	64.2010328540965	1.32725520348676	0.000723102965485236	0.0280143827299033
Nhlh2	mGC1	chr3_101803237_101803692	66.7231230765104	1.30482316633007	3.4096374628955e-05	0.00424442039869423
Vangl1	mGC1	chr3_101962951_101964072	225.208968313605	1.69253235959992	7.96812391893377e-06	0.00149308333285894
Tspan2	mGC1	chr3_102458903_102459554	157.331431133397	1.7492012032473	7.9075151686509e-06	0.00148433961542332
Syt6	mGC1	chr3_103335743_103336512	122.389803696917	2.68452970724046	2.71242092124259e-17	5.55175184443485e-14
Bcl2l15	mGC1	chr3_103649234_103649764	35.4506352863579	2.02610087814574	3.03720331149693e-10	2.32560187088168e-07
Tafa3	mGC1	chr3_104580270_104580621	47.8945069684301	1.15766377771559	0.00131310897496816	0.0390058966041824
Snx7	mGC1	chr3_117466316_117466898	110.548907548223	1.33283999311185	0.000264225419948413	0.0157283580097145
Ank2	mGC1	chr3_126678624_126679167	212.689521934887	1.14641090672869	2.31965817536502e-05	0.00324962304808313
Ccdc169	mGC1	chr3_54934583_54935350	247.561151029469	1.2503056156984	8.05892970025925e-07	0.000228729617276718
P2ry1	mGC1	chr3_60835692_60836208	84.7765991539803	1.0522008817596	0.000143995803592409	0.0109020863603129
Gpr149	mGC1	chr3_62589931_62590632	127.472239346009	1.19564397139134	0.00115806908434699	0.0363589282756057
Shox2	mGC1	chr3_66777159_66777985	97.4625385160629	1.48828994485078	0.000122887954841042	0.00993870341762657
Prr9	mGC1	chr3_91914546_91915206	163.059473191033	1.03392252834126	3.24235026671729e-05	0.00409849246956676
Tdpoz1	mGC1	chr3_93503519_93504109	48.4784632249169	3.11906158334872	2.2487682013017e-07	7.50291993633679e-05
Riiad1	mGC1	chr3_94267963_94268589	245.271387306589	1.43327270828256	1.10617728706342e-07	4.08797802757018e-05
Celf3	mGC1	chr3_94287762_94288511	348.626882251392	1.21039753598801	0.000524388444137572	0.0230728029822931
Pogz	mGC1	chr3_94653220_94653588	34.0055530664943	1.59025325163579	1.15062136242171e-05	0.00197522715268759
Terc	mGC1	chr3_96231672_96232730	204.933945659235	1.7810136984071	9.83186461829039e-06	0.0017411561512787
Terc	mGC1	chr3_96233424_96233801	36.3996846334344	1.68396768784828	0.000163756402013949	0.0117891833333229
Terc	mGC1	chr3_96269571_96270031	43.5600842658145	1.68845594717337	0.000100597860971524	0.00872860221377467
Txnip	mGC1	chr3_96361331_96362263	406.298887331677	1.34164125939904	0.000241510712151231	0.0148865136214729
Ankrd35	mGC1	chr3_96473751_96474613	289.430469255315	2.85091727924486	2.03089820081593e-16	3.43102520964193e-13
Gpr89	mGC1	chr3_96718210_96718991	230.950408708538	3.12029003555416	8.32074978550257e-34	8.05093056291268e-30
Gja5	mGC1	chr3_96835748_96836660	88.9512120169062	1.02609908249591	0.000643163392293661	0.0259589720637054
Gja5	mGC1	chr3_96861621_96862127	48.6270351815955	1.42745571729858	2.46665700504523e-05	0.00337881216239355
Gm5544	mGC1	chr3_97764711_97765131	45.1920693194981	1.09373258973239	0.000261788801189281	0.0156621514766603
Adam30	mGC1	chr3_97989074_97989649	71.180231163642	1.09064908243113	0.00020231054779885	0.0133125810393314
Zfp697	mGC1	chr3_98230971_98232299	369.829615650764	2.13081421386178	4.09680677278652e-05	0.00476541459287418
Ube2u	mGC1	chr4_100151089_100151628	59.7998872617948	1.82104192177464	1.20261235692756e-06	0.000319196112181722
Dmrtb1	mGC1	chr4_107352625_107354248	669.732948954587	1.05209762306201	8.11909007624151e-07	0.000229824232469312
Kif2c	mGC1	chr4_116874640_116875874	175.268372129623	1.14234448183608	0.000782718655291059	0.0292772151629549
Armh1	mGC1	chr4_116882715_116884450	306.312661019206	1.46781400273355	0.000846216256932959	0.030584297518415
CK137956	mGC1	chr4_127658320_127658934	317.184281545287	1.22400663540344	0.000312995623301839	0.0172338661018545
Rnf19b	mGC1	chr4_128750438_128751000	66.8749731408689	1.49118088630812	0.00127327226494887	0.0381741371761416
Zcchc17	mGC1	chr4_130023939_130024386	55.2162988215185	2.14268288008396	7.66775137300149e-05	0.0071966647432334
Pafah2	mGC1	chr4_133972059_133972476	39.6597786972064	1.07938014383574	0.0011397523008366	0.036028291248869
Rcan3	mGC1	chr4_134995092_134995579	88.8212839726324	1.2341762335004	0.000783844467617818	0.0292931594880503
Hmgcl	mGC1	chr4_135505342_135506212	390.538950374824	1.11014039339099	0.000327853174848442	0.017685958924807
Htr6	mGC1	chr4_138620397_138621292	179.928469297175	1.1557388123316	0.000425603804858642	0.0206561034046464
Igsf21	mGC1	chr4_139782750_139783057	45.0769255901312	1.04908122333767	0.0003343406971648	0.0178764307045148
Agmat	mGC1	chr4_141322261_141323607	225.007035970977	2.18679820860069	7.09662003133931e-06	0.00136092713476673
Gm13034	mGC1	chr4_146021007_146021535	41.2156004316916	1.4158422593866	0.00142863502638916	0.0406778790165
Nppa	mGC1	chr4_147367855_147368461	75.1765581130058	1.35902040006303	0.000263043641790587	0.0156877870200075
Disp3	mGC1	chr4_147611978_147612837	127.683178959195	1.44826964165388	3.28828701689917e-08	1.4284989880393e-05
Ubiad1	mGC1	chr4_147751380_147751895	101.293150526167	1.14653287925482	0.000262347882609563	0.0156867821290919
Ctnnbip1	mGC1	chr4_148878158_148879993	1084.50783718478	1.35825439276691	0.00107282912149792	0.0348867772344601
Zfp462	mGC1	chr4_54543921_54544434	178.897334161094	1.29883228324358	0.000487097866357698	0.0221742032549396
Tox	mGC1	chr4_6824836_6825325	69.8182039479466	1.14513401367913	0.00136705840621321	0.039775868602649
Jun	mGC1	chr4_94801370_94801995	121.749161176313	1.49082251585008	8.38826637772355e-05	0.00765684695866425
Nfia	mGC1	chr4_97580267_97580643	82.1795535923306	1.23210907117623	0.00030481388207326	0.0169765860338583
Alg6	mGC1	chr4_99406441_99407161	107.76457874244	1.14874181059959	0.000562052103654733	0.0240051731734688
Gm10416	mGC1	chr5_110273600_110274370	100.6822547702	1.4769003819166	8.75982256339988e-05	0.00788738566745673
Zfp932	mGC1	chr5_110452072_110453248	358.45205659319	1.40102935755152	5.65473335486336e-06	0.00115873789601328
Fbrsl1	mGC1	chr5_110866768_110867389	270.001596139068	1.07854714421906	0.000141144048010664	0.0107852511735804
Sez6l	mGC1	chr5_112917337_112917715	63.0165706381269	1.31465834028925	0.00052415741498771	0.0230728029822931
Acacb	mGC1	chr5_114624691_114624990	44.7730996117321	1.05260008946514	0.00101296392538507	0.0339033929152546
Git2	mGC1	chr5_115203405_115204468	418.477773912676	1.21554476923832	0.000339661495387886	0.0180400017019649
Pxn	mGC1	chr5_115971612_115972557	209.650643466445	1.09008675937114	0.000430851518672781	0.0207776661995445
Vps37b	mGC1	chr5_124460718_124461695	870.325891318582	1.07553959764525	0.000754776433184675	0.0286699215250337
Mmp17	mGC1	chr5_130096823_130097230	89.1406645230969	1.5609030300855	0.000309453161171409	0.0171504688630084
2021-09-14	mGC1	chr5_130206353_130206741	35.001648822455	1.30714790938442	0.000191678065472266	0.0129585356434134
Limk1	mGC1	chr5_135159688_135160069	196.444205956771	1.43181335335278	6.29286959588553e-06	0.00124919289945774
Nyap1	mGC1	chr5_138175323_138175990	192.580864199396	1.19968520624293	0.000194971744671874	0.0130594258657404
Cdx2	mGC1	chr5_148110678_148111151	46.1004594870296	1.08057485777642	0.00187366899375193	0.0474358258829685
Ubl3	mGC1	chr5_149436307_149437132	419.787223522687	1.29465382680939	0.000753631923926282	0.0286571298889768
Magi2	mGC1	chr5_20109514_20110375	223.054213949951	1.30313996152587	5.19286385208552e-06	0.00108583905377017
Gsap	mGC1	chr5_20772727_20773441	464.797518402232	1.5565012568604	0.000266724044376474	0.0158302875479833
Cdk5	mGC1	chr5_23926791_23927314	270.96377436306	1.24515261144351	5.2371862109906e-08	2.13566835246882e-05
Actr3b	mGC1	chr5_25391429_25391862	46.1867981611225	1.31614145401596	0.00103534531256752	0.0343179407201804
Rufy3	mGC1	chr5_89012175_89012805	133.357954625263	2.21856156557349	0.000241258857038	0.0148865136214729
Ppef2	mGC1	chr5_92681948_92682345	43.9809691237636	1.08368038055927	0.00158189453729141	0.0431928633369769
Rybp	mGC1	chr6_100180271_100180672	81.3063819467515	1.14077967265409	0.000598614978371359	0.0248559168601219
Chl1	mGC1	chr6_103331839_103332585	94.7303394721951	1.8248797771708	9.76791583660879e-09	4.94621522996137e-06
Chl1	mGC1	chr6_103338428_103338863	46.7117132516541	1.28458059897427	0.00121277964700227	0.0372122417673011
Chl1	mGC1	chr6_103724220_103724829	125.458787200687	1.55235553322837	4.25183847793046e-07	0.000132320445825021
Chl1	mGC1	chr6_103740796_103741357	85.4214637543889	1.06441750177431	0.000278206020812184	0.0162182631877814
Cntn6	mGC1	chr6_104442544_104443464	535.173162356464	1.21632747254006	1.35618232360495e-05	0.00224482975502714
	mGC1	chr6_104964198_104964740	74.962479388113	2.25561915862959	3.47315222218243e-05	0.0042883759914564
Cntn4	mGC1	chr6_106117631_106118106	55.8829470038808	1.68120731422536	0.000141259197203603	0.0107852511735804
Crbn	mGC1	chr6_106841556_106842641	677.853356747514	1.09878253351619	7.32490076541821e-05	0.00699830487581469
Setmar	mGC1	chr6_108061609_108062173	142.837341446314	1.06029134066081	6.9733841778193e-05	0.00677806573696659
Edem1	mGC1	chr6_109103712_109104277	97.9919225747828	1.26675262997664	0.00135200532649053	0.0395541459357798
Grm7	mGC1	chr6_110251617_110252202	101.801229923601	1.33418950757004	0.000144403940273925	0.0109234858387879
Srgap3	mGC1	chr6_112788615_112789710	392.958357507203	1.47531744154999	1.46328628460442e-05	0.00235667529513313
Srgap3	mGC1	chr6_112835184_112836066	547.976155451065	1.27887142917048	0.000329937576946911	0.0177358999239358
Slc6a1	mGC1	chr6_114211500_114212098	196.208619281866	1.08181618920031	1.42171105590738e-05	0.00231371518063287
Vgll4	mGC1	chr6_114908259_114908726	88.0388593679234	1.03519242539769	0.000482470284996908	0.0220389527223502
Tmem40	mGC1	chr6_115667628_115668558	114.915020822978	1.01497867676201	0.00114234581362118	0.0360460397216553
Tmem40	mGC1	chr6_115711982_115712763	553.465899796704	1.13984341989563	0.000161150816636152	0.0116917279257229
Ift122	mGC1	chr6_115859012_115859728	93.9208247170584	1.03833580049232	0.000181356113735669	0.0125258113259107
Rimklb	mGC1	chr6_122445081_122446225	688.801595378363	1.00217430789786	6.16384660087096e-05	0.00625392454976643
Mfap5	mGC1	chr6_122482752_122483627	80.2155077672473	1.05714525934244	0.000215537952546009	0.0137840911594244
Kcna6	mGC1	chr6_126741908_126742536	114.909096323962	1.14421303504858	0.000508935218671648	0.0227022221831012
Parp11	mGC1	chr6_127299548_127299977	40.3783556926352	1.03409258951204	0.00184788381926573	0.0470403775498468
Erp27	mGC1	chr6_136854615_136856161	672.436811806573	1.13328213102421	0.00138470732700333	0.0400070388501386
Rergl	mGC1	chr6_139186850_139187443	72.7178505771749	1.16684003119671	0.00162033204085577	0.0437152851975671
Slco1c1	mGC1	chr6_141433702_141434405	216.322277312009	1.45594563822842	0.00159738729315185	0.0434264934283603
Slco1c1	mGC1	chr6_141444003_141444913	207.864216801135	1.43544566594496	4.05350351190684e-10	2.93487441688966e-07
Slco1b2	mGC1	chr6_141562893_141563328	54.6117865786083	1.00897459826168	0.000515149575649059	0.0228956807642509
Sult6b2	mGC1	chr6_142825031_142825490	59.7391297498172	1.86216616034892	0.000198251594246638	0.0131713557618305
Sox5	mGC1	chr6_144300317_144301344	466.694900866847	1.74782148131263	3.57318591841623e-05	0.00434343343391776
Sox5	mGC1	chr6_144306056_144306642	99.5869219047046	1.07732603431549	0.00203527120907584	0.0499815460534307
Bcat1	mGC1	chr6_144995784_144996550	461.763014525237	1.02054180050654	3.91786422461213e-05	0.00462808038865863
Lmntd1	mGC1	chr6_145553768_145554438	140.766336690884	1.20340266923979	0.0001888920134182	0.0128072559949613
Gm6654	mGC1	chr6_146634342_146635015	149.489978744775	1.56909200720413	0.000795615427260457	0.0295257329324123
Smco2	mGC1	chr6_146785448_146786191	494.004893401779	1.2157118231998	0.000846803462845461	0.0305889450570023
1700049E15Rik	mGC1	chr6_147761373_147762116	451.036442365643	1.43179044001655	8.32626239964134e-05	0.00761864429060282
Tspan12	mGC1	chr6_21522844_21523369	91.3252892865826	1.29458158015149	7.45321631388675e-05	0.00708275153514204
Ptprz1	mGC1	chr6_22950946_22951508	89.1162028064482	1.1642645168374	0.000251565730396336	0.0152912023890767
Gpr37	mGC1	chr6_25557635_25558190	57.1891935105168	2.15734478466834	1.49464866669448e-05	0.00239578225214298
Gpr37	mGC1	chr6_25642007_25642392	45.7318512250236	1.94247470427562	0.000118073432277089	0.00973911926530791
Ahcyl2	mGC1	chr6_29738733_29739411	89.8332892519637	1.14539073263656	0.00104738373039201	0.0345197091022093
Cpa2	mGC1	chr6_30496562_30497629	122.002717177593	1.80835021201299	7.26149129894611e-05	0.00695101610395443
Cpa1	mGC1	chr6_30609736_30610181	105.827080463159	1.0583898474287	0.00172115205547864	0.0452593335911319
Cald1	mGC1	chr6_34597959_34599088	286.657267793737	1.21365541384909	0.00100265534941162	0.033674855413041
Dgki	mGC1	chr6_37249477_37250498	504.927677296973	1.2823587513841	5.23063362604823e-09	2.82594938437153e-06
Mkrn1	mGC1	chr6_39384918_39385671	312.900055804071	1.06241261611218	0.00132883625629881	0.0392387570028704
Dennd2a	mGC1	chr6_39412828_39413823	200.816004541754	1.48593085535607	4.40614336603718e-08	1.83187131592748e-05
Ppp1r9a	mGC1	chr6_4852633_4854241	347.962642569948	1.04024794645948	4.64310090321965e-05	0.00515844633019183
Npy	mGC1	chr6_49720028_49720711	59.5698705732317	1.50869830226146	0.00029374278932554	0.0166705975090154
Mpp6	mGC1	chr6_49929752_49931050	576.391303327264	1.131083226184	0.00128131385755937	0.0383171948073985
Mir148a	mGC1	chr6_50952819_50953349	44.0480168116624	1.25819926470164	0.000564164815678063	0.0240055181330663
Snca	mGC1	chr6_60659850_60660647	634.880658788881	1.19950465375787	3.5976802689544e-05	0.00435146954398535
Eif2ak3	mGC1	chr6_70803960_70804401	72.8276868121303	1.09606561607602	8.50671614952559e-06	0.00156102641369389
Tmsb10	mGC1	chr6_72904776_72905318	248.42532272453	1.24175292707188	0.00157976099839254	0.0431794762145406
	mGC1	chr6_79239763_79240191	34.1599868760827	1.54194449408719	0.000158118552560783	0.0115789366685766
Gm20594	mGC1	chr6_79284127_79284650	52.4632106954215	1.27647277919388	0.000441763300509382	0.0211222791388657
Gm20594	mGC1	chr6_79458761_79459464	187.370099105349	2.01000652206754	1.98296469222703e-10	1.57502150065522e-07
Bola3	mGC1	chr6_83336977_83337368	59.6254795980771	1.28875358415031	0.000110745202010814	0.00930303400601179
Cyp26b1	mGC1	chr6_84538542_84539333	344.670362967449	1.12561637642735	2.53407268037383e-09	1.49838309772349e-06
Nat8f5	mGC1	chr6_85769077_85769780	347.30016382757	1.21727820787297	0.00107958474373044	0.0349888681575708
Mxd1	mGC1	chr6_86604295_86604796	68.4370874940039	1.02003430949936	0.000673180254482908	0.0267645102821738
Anxa4	mGC1	chr6_86734967_86735396	37.165249200441	1.34474629366886	5.21166305134532e-05	0.00556362019602644
2610306M01Rik	mGC1	chr6_86789065_86789824	147.288091100448	3.33029333803498	1.41487179192934e-26	6.34182868863801e-23
Iqsec1	mGC1	chr6_90759804_90760629	477.15013460964	1.51475629749993	2.19369995031441e-11	2.12256424374376e-08
Nup210	mGC1	chr6_90937769_90939467	1568.15705401241	1.04338962642614	0.00194526299563583	0.0485561816054712
Prickle2	mGC1	chr6_92359671_92360180	74.6711051967374	1.51234706360395	0.00176075264282791	0.0457318372549851
Lrig1	mGC1	chr6_94618102_94618926	351.484606326523	1.06354242891963	0.00051446109115215	0.0228956807642509
Kbtbd8	mGC1	chr6_95151926_95153192	1547.89727460535	1.12700256606284	1.96562330288983e-05	0.0028869314183097
Suclg2	mGC1	chr6_95743693_95744149	52.848677321808	1.07694379980853	0.00131119930298852	0.0389709230424398
1700123L14Rik	mGC1	chr6_96290596_96291220	119.431037154985	1.07690813345756	0.00194744123797174	0.0485704001850249
Frmd4b	mGC1	chr6_97651155_97651724	59.3398012222457	2.09856191725863	7.25756680629452e-08	2.87154129328753e-05
Gm765	mGC1	chr6_98155345_98155907	62.3791381961005	1.4150344073157	0.000280930200753816	0.0163121898837048
Eif4e3	mGC1	chr6_99619470_99620231	172.598385788468	1.05837695467151	0.00136415742802728	0.0397192443518487
Tub	mGC1	chr7_116155311_116155759	237.393473962145	1.05078460725163	0.000293191659346048	0.0166705975090154
Parva	mGC1	chr7_119597941_119598482	79.0164496566247	1.72515109711761	3.37669809243252e-06	0.000763040569154715
Tead1	mGC1	chr7_119931747_119932144	36.0708415838234	1.35703177998122	0.00123449758382102	0.0375521866067782
Rras2	mGC1	chr7_121286926_121287865	84.6846990825356	1.72090995186478	1.72670387193354e-05	0.0026557553930853
Insc	mGC1	chr7_122434047_122434917	284.06063550019	1.2741469520366	6.12869314184489e-05	0.00625064079327222
4930571K23Rik	mGC1	chr7_132399812_132400187	39.552283664182	1.66020444411201	1.13412370293979e-07	4.17675391262943e-05
Il21r	mGC1	chr7_132761516_132761956	36.4179418376383	1.70179851800364	1.2536510178465e-07	4.55391941237053e-05
Bub3	mGC1	chr7_138914407_138915199	119.531730486053	1.52057109080414	1.36207769695029e-07	4.84207755816792e-05
D7Ertd443e	mGC1	chr7_141604759_141605722	99.2358161716725	1.93010527387486	2.39116028781588e-12	2.54498362913107e-09
Dock1	mGC1	chr7_141741944_141742948	321.973976447114	1.17915107068076	1.97472912667661e-05	0.00289278933534596
Nps	mGC1	chr7_142513749_142514793	468.054088700511	1.26705310873303	0.00173651467521879	0.0454555992197642
Mgmt	mGC1	chr7_143781311_143781985	94.5079786081953	2.29928155547216	8.85719924934371e-10	5.78342507794723e-07
Glrx3	mGC1	chr7_145074376_145075080	99.5021346395863	1.4882209171697	2.30921921112116e-05	0.00324244232582134
Glrx3	mGC1	chr7_145075300_145075944	103.972990233294	1.31676919871057	5.41979216367379e-06	0.00112664988155526
Tspan4	mGC1	chr7_148691917_148693019	727.934737903326	1.29142732447947	0.00161495569752666	0.0435923357227631
Shank2	mGC1	chr7_151587872_151588458	86.4717102967614	2.18109889532211	5.60265281078058e-15	7.74424865727026e-12
Shank2	mGC1	chr7_151593467_151594040	191.553684945568	2.92347425583725	8.44931323871935e-26	3.59714302374647e-22
Tpcn2	mGC1	chr7_152436156_152436762	83.7310991756618	1.80663289986472	9.55595080666807e-13	1.05944636688136e-09
Grik5	mGC1	chr7_25853838_25854038	55.8762426768843	1.66218874400596	1.26765494417955e-07	4.58912648550551e-05
Ube2s	mGC1	chr7_4774932_4775366	98.6977696283138	1.26853646855791	0.000298866806316882	0.016750548076211
Zfp628	mGC1	chr7_4863946_4864196	61.2716353751029	1.32788888031678	0.00159635857107172	0.0434106038577506
Cpt1c	mGC1	chr7_52225502_52226177	223.781239232405	1.47986115725808	0.000762694690679122	0.0287847901741971
Grin2d	mGC1	chr7_53115636_53116437	315.646202990786	1.08953541293984	0.00123850256779332	0.0376191620427929
Nav2	mGC1	chr7_56705632_56706302	108.613097484139	1.73520540804191	0.000536102361919686	0.0233859793978076
Mir3099	mGC1	chr7_6822281_6822769	62.3489666714245	1.75190704339553	0.000302364650810617	0.0169109705095777
Rgma	mGC1	chr7_80447221_80447962	508.481770722099	1.07848296017975	0.00164403058182219	0.0440975571862603
Slco3a1	mGC1	chr7_81582329_81582907	92.8788175527434	1.19791550550553	0.000355412591904239	0.0185157260862182
Sv2b	mGC1	chr7_82464799_82465254	49.057198288881	2.26725937984113	4.39419856057904e-06	0.000944823707874967
Klhl25	mGC1	chr7_82982389_82982889	44.3216012580795	9.53777003425013	3.33994661103386e-25	1.36723283712372e-21
Klhl25	mGC1	chr7_83072386_83072989	104.97200977103	2.91518479897115	7.34179366580179e-14	8.98171408312968e-11
Agbl1	mGC1	chr7_83332643_83333007	102.942274296538	1.15925572996241	0.00032944435071268	0.0177358999239358
Agbl1	mGC1	chr7_83771556_83772088	102.612310019912	1.81586277071431	1.24651700542943e-08	6.03047929267591e-06
Idh2	mGC1	chr7_87264153_87264412	44.3873920036144	1.8497229328235	6.75341362354441e-06	0.00131165341641369
	mGC1	chr8_103331023_103331818	199.695145474274	1.14668187807175	0.000928385431306901	0.0321545221641026
Ddx19a	mGC1	chr8_113493919_113494658	156.389042439503	2.34752684785593	9.26996414133616e-06	0.0016637944240385
Cmip	mGC1	chr8_119845709_119846489	247.690182535377	1.39941653070863	6.97043128425554e-05	0.00677806573696659
Zfpm1	mGC1	chr8_124694808_124695235	86.7374390789072	1.11086164574715	9.8785841882034e-05	0.00862516284580027
Rhou	mGC1	chr8_126140735_126141647	97.270747992777	1.0036725980905	7.72217714472963e-05	0.00724136105766528
Rab4a	mGC1	chr8_126283834_126284241	47.8718839429231	1.21091998632425	0.000607497298908469	0.0250417350947812
Pcnx2	mGC1	chr8_128421920_128422457	79.1469213012306	1.14563357600222	2.42393009152702e-05	0.00333769320780262
Coa6	mGC1	chr8_128919860_128920234	36.9597138286658	1.61947663101105	4.66363269160725e-05	0.00517037964138095
Tomm20	mGC1	chr8_129394210_129395171	304.425593770279	1.13089050793158	2.8912921047965e-05	0.00376196690207586
	mGC1	chr8_31262820_31264041	269.737367760518	1.84094765332209	3.88110873180012e-20	1.11642715040995e-16
Dusp26	mGC1	chr8_31739682_31740428	74.3897550506102	1.07114153842565	2.42180190982428e-05	0.00333769320780262
Dusp26	mGC1	chr8_31973010_31974405	120.792620457725	1.93759220127253	1.62304607865699e-08	7.67758503509776e-06
Dusp26	mGC1	chr8_32023018_32023648	154.445044545627	1.86732398763646	5.05633246815192e-16	8.15394899367899e-13
Dusp26	mGC1	chr8_32122036_32123118	242.956221367371	1.54608933971746	0.00104798282015571	0.0345197091022093
Dusp26	mGC1	chr8_32141856_32142918	277.355063181507	1.23598696769198	0.000175033021896403	0.0122400063203021
Fut10	mGC1	chr8_32297259_32298448	578.927277857913	1.3030213254724	7.61473566724762e-17	1.45105943159156e-13
Nrg1	mGC1	chr8_32686659_32687341	88.7787889073899	1.29043025244659	6.8358943360953e-06	0.0013204441776291
Nrg1	mGC1	chr8_33290028_33290405	40.1193638587804	1.15383468599136	5.61901596603487e-05	0.00588630636134832
Nrg1	mGC1	chr8_33466095_33466603	52.6195256754095	2.1594123590183	2.60716699658731e-09	1.53308621518109e-06
Nrg1	mGC1	chr8_33485839_33486379	63.5756576505037	1.5622841335924	0.000786501487463364	0.0293734410863625
Nrg1	mGC1	chr8_33562781_33563353	64.9744008711545	3.09761472998361	3.8243368281398e-29	2.39432730370237e-25
Gm3985	mGC1	chr8_33809546_33810071	101.470414642752	1.22072020369838	0.000407190488874011	0.0201403759087666
Gm3985	mGC1	chr8_34135314_34135790	48.0512543522702	1.45961136184676	5.43887009677787e-05	0.00574281012907102
Gm3985	mGC1	chr8_34162511_34163016	66.0189784007212	1.71091175202022	1.18418803455903e-06	0.000315091712705554
Wrn	mGC1	chr8_34430946_34431443	71.9472578565661	1.31377108382121	1.88729395129894e-05	0.00281951467154332
Purg	mGC1	chr8_34533988_34534520	61.123591222513	2.116374085844	8.03301792243482e-11	6.74439017417506e-08
Ppp2cb	mGC1	chr8_34704033_34704751	168.191218013841	3.17231211481823	2.77408802568141e-36	3.28060567597054e-32
Ubxn8	mGC1	chr8_34751864_34753046	630.518995711118	1.11063841966741	3.36180892212923e-09	1.93409410275124e-06
Galnt7	mGC1	chr8_60074651_60075206	101.366332404677	1.37099936818268	0.000499361864044554	0.0224539844849405
Ddx60	mGC1	chr8_64468191_64468686	56.1627538062209	1.44277507737456	0.000787241032103841	0.0293788305644839
Zfp961	mGC1	chr8_74498135_74498613	71.5865338821825	1.02251271327956	0.000156801049096869	0.0115174644986384
Tbc1d9	mGC1	chr8_85566313_85566806	76.3036363339168	1.18672832096291	0.000690933091029627	0.0271632034721803
Palm3	mGC1	chr8_86549724_86550257	164.905718625873	1.05255120974801	0.00136037501066596	0.0396879817158204
Rtbdn	mGC1	chr8_87468407_87468710	55.5243215681854	1.28009506789246	0.00011829340351339	0.00973911926530791
Rtbdn	mGC1	chr8_87469217_87470295	395.131778063802	1.07338886117782	0.00117944749324722	0.0366838501019233
Sall1	mGC1	chr8_91548003_91548543	194.086781199884	1.16963774010068	0.00105720681802758	0.0346754062444158
Zmynd10	mGC1	chr9_107449322_107449865	168.806312386201	1.4692916231062	5.24129135137743e-05	0.005583190897369
Gpd1l	mGC1	chr9_114794810_114795430	67.915844158529	1.32110534972989	0.000226772620824769	0.0142479872209225
Osbpl10	mGC1	chr9_114948240_114949288	408.07095531084	1.73275292769026	4.78323996645927e-07	0.000145872372306636
Osbpl10	mGC1	chr9_115016425_115017041	94.0131538207489	1.10104038810477	0.000552174786407976	0.023812649530697
Stt3b	mGC1	chr9_115456561_115457474	106.520425934759	1.36134877677726	4.19799939969746e-07	0.000131028055750146
Azi2	mGC1	chr9_117804687_117805222	80.2364879370778	1.56821562006527	2.77458338351408e-07	9.03080224029216e-05
Ulk4	mGC1	chr9_121127624_121128167	34.5356937507247	1.92431019230354	3.24815118766157e-08	1.41684621047699e-05
Ulk4	mGC1	chr9_121161368_121161858	44.7485495293511	1.30885322820569	2.25859125590482e-05	0.00320171229368103
9530059O14Rik	mGC1	chr9_122523764_122524201	84.8213932078063	1.61262622226397	1.73701255312297e-08	8.10857267835688e-06
Elavl3	mGC1	chr9_21854956_21856715	721.386888799989	1.01463441639496	0.00011674743061044	0.00967739819482945
Bbs9	mGC1	chr9_22415855_22416314	67.5213365820412	1.04111851798782	0.000207113818523617	0.0134474815253827
Opcml	mGC1	chr9_27789088_27790466	654.081536112865	1.26545131528142	0.0015366611837374	0.0425804373258847
Opcml	mGC1	chr9_27857270_27857915	138.939525134274	1.19598506555201	0.00119973554225937	0.0370244865587323
Opcml	mGC1	chr9_28379766_28380357	238.491244184743	1.06475846846081	7.28977205468572e-06	0.00139045216683937
Robo4	mGC1	chr9_37219471_37219963	118.846669566196	1.38026679751065	1.33415089784707e-08	6.39629200498004e-06
Sorl1	mGC1	chr9_41908593_41909649	187.482416774163	1.64289115258728	2.12727791631806e-11	2.0964126895137e-08
Nnmt	mGC1	chr9_48457166_48457806	93.2498806413785	1.13537280943324	0.00025451198196449	0.015368161711537
Plet1	mGC1	chr9_50063152_50063660	78.9915493442095	1.08009402866589	0.00111264678899108	0.035562262970777
Dixdc1	mGC1	chr9_50530462_50531194	242.336427107753	1.2784941894004	0.00068928298793559	0.0271612203831724
Megf11	mGC1	chr9_64234623_64235052	56.2526312223059	1.28806011913349	0.000445572234755472	0.021216690751096
Megf11	mGC1	chr9_64354941_64355472	99.8334619679904	1.12894008333905	3.58728036099041e-05	0.00434857643122201
Parp16	mGC1	chr9_65047846_65048529	158.184515719739	2.54727526107394	2.34870794935254e-05	0.00328057786316849
Foxb1	mGC1	chr9_69670987_69671799	149.010143650316	1.47339985487261	0.00202421271085935	0.0498936850898564
Hmgcll1	mGC1	chr9_75848518_75849387	207.788855671388	1.32146427434214	0.00063228620629889	0.0256757412418961
Trim43b	mGC1	chr9_88961401_88961906	55.8031332505014	1.7595499524936	3.53856863135032e-05	0.00433162984589527
Zic1	mGC1	chr9_91259030_91260997	313.728191349117	1.82915148526838	0.000205688648557003	0.0134371563373331
Spsb4	mGC1	chr9_96889826_96890519	100.735325326307	1.13624707735962	3.61359188844325e-06	0.000808497952756945
Cenpi	mGC1	chrX_130893210_130894179	240.678198324611	1.13388534202463	0.00123231646629658	0.0375521866067782
Iqsec2	mGC1	chrX_148632235_148632894	92.8243380730983	1.42325676495133	8.17558576344415e-06	0.00151937053126412
Prps2	mGC1	chrX_163836204_163836993	220.215432124853	1.8111502607865	2.32295167347677e-05	0.00324962304808313
Mid1	mGC1	chrX_166317218_166318213	279.228347778074	1.10331465436927	7.46160354666257e-06	0.00141409184887749
Mid1	mGC1	chrX_166324826_166325393	105.547311227648	1.27050930309589	6.98163065553629e-05	0.00677988955803553
Olfr1324	mGC1	chrX_47784111_47784582	55.2125964471848	1.00242948094134	0.00137784917877335	0.0398935314592993
Ldoc1	mGC1	chrX_59068012_59068750	57.8145876048439	1.69926111073414	1.85483030723681e-07	6.43046104528129e-05
Xlr3b	mGC1	chrX_70436897_70437754	195.387786402049	4.38427648343113	1.03832808153016e-33	9.20936439179161e-30
	mGC2	chr1_103798597_103799793	130.244838426038	1.70545502260885	0.00017221860192122	0.0217227480202312
Cdh20	mGC2	chr1_106799923_106800433	53.9112317332696	1.37799120301074	0.000162128694258229	0.0207315243650122
Steap3	mGC2	chr1_122142158_122142890	184.113418141131	1.32192373212437	0.000633671489471726	0.049532240874738
Sulf1	mGC2	chr1_12266076_12266945	45.5518847681362	2.20493271217701	1.87368285673654e-05	0.00394547106773175
Sulf1	mGC2	chr1_12610476_12611316	48.5109536029806	2.20341176887669	0.000400690666273083	0.0376144615804806
Sulf1	mGC2	chr1_12708005_12708865	70.9061509991538	1.24500734757521	0.000594358713264454	0.0474127301293807
Nckap5	mGC2	chr1_128552754_128553339	127.078600868086	1.54759219446966	6.44405889874968e-06	0.00165971107513523
Srgap2	mGC2	chr1_133281009_133281407	22.9486612812833	1.72586874384506	0.00011742755251772	0.0164168343135026
Eya1	mGC2	chr1_14208573_14209402	153.685164013063	1.99792601084835	1.92916552128886e-08	9.40344379512773e-06
Rgs1	mGC2	chr1_146202193_146202491	30.6188496081111	1.78875818944739	3.82181110964878e-05	0.00694179485990722
Brinp3	mGC2	chr1_148652787_148653474	52.9751305539897	3.43680993790213	1.66578702918067e-10	1.26515362689275e-07
1700025G04Rik	mGC2	chr1_153846352_153847111	173.856738966744	1.87131045177337	1.51363580571831e-08	7.65210849385602e-06
Colgalt2	mGC2	chr1_154344525_154345163	97.5439670521398	1.28402030861131	6.15073970383826e-05	0.0100035900097555
Rgl1	mGC2	chr1_154437511_154437913	23.2377377251917	1.98898708183838	0.00038620152302228	0.0367930180255724
Rdh10	mGC2	chr1_16119996_16120744	75.857087979439	1.36077245354862	0.000136109510438714	0.0182400685166453
Fasl	mGC2	chr1_163664997_163665464	46.3595425041457	1.55980207722308	2.40237609727129e-05	0.004831113242605
Dpt	mGC2	chr1_166728403_166729299	124.05939295802	1.44853510103855	0.000125542763499974	0.0171979894250623
Pbx1	mGC2	chr1_170321691_170322639	62.1455651444469	1.32786214720803	7.147072438574e-05	0.0111893826037122
Kif26b	mGC2	chr1_180929896_180930430	60.6676044379468	1.39537706796426	0.00049212351421831	0.042343746708889
Gm5069	mGC2	chr1_182320524_182321347	275.527370277352	1.55539141874899	6.63196920513622e-05	0.0105755945651943
Stum	mGC2	chr1_182437222_182438034	166.840580884501	1.52214229914549	8.22791561502798e-07	0.000273634331709477
Hlx	mGC2	chr1_186272568_186273407	298.19343470129	1.63317033847319	0.000371020025826866	0.0358486574185176
Lyplal1	mGC2	chr1_187974252_187974675	31.9476330791074	1.48292807842343	7.84136385918226e-05	0.0120580139343438
Tgfb2	mGC2	chr1_188410730_188411416	55.6596195216892	1.56650498360312	0.000242396608901467	0.0276532573961016
Ptpn14	mGC2	chr1_191566861_191567338	66.2604693371555	2.14273814955842	5.50464169678154e-05	0.00920018881585624
Col19a1	mGC2	chr1_24499864_24500220	30.1025449338141	1.55708960746842	0.000380094591255935	0.0364425071058663
Col19a1	mGC2	chr1_24556877_24557548	77.8972576289261	2.00688073266426	8.94594350093984e-05	0.01345112394302
Col19a1	mGC2	chr1_24567615_24567992	43.1584282210054	1.62011340417106	5.65622346405122e-05	0.00936724529075443
Hs6st1	mGC2	chr1_36118199_36118525	38.111688383648	1.53677226542872	0.000444127355059387	0.0397380821561657
Aff3	mGC2	chr1_38390848_38391633	63.9435681930217	1.2134297695531	0.00034954862499973	0.0347150503281191
Il1r1	mGC2	chr1_40307270_40307636	35.0061414526564	1.15358552283936	0.00016507461858563	0.0209931460618895
Il1rl1	mGC2	chr1_40501525_40502217	50.9511193101418	2.18835037903951	5.89753726899246e-05	0.0096688228734041
Ecrg4	mGC2	chr1_43824692_43825166	60.242078277896	1.14551408550512	0.000422011446072524	0.038605417949932
Stk-ps2	mGC2	chr1_46089055_46089495	64.1361142297996	1.46102704142004	4.31255069366704e-05	0.00758020145661555
Plcl1	mGC2	chr1_55585506_55586181	60.6951449128757	1.80645951846825	0.000527832873844633	0.0440871395411581
Abi2	mGC2	chr1_60473584_60473971	36.9015232459646	1.23287921560037	0.000151152600220055	0.0197454873940264
Map2	mGC2	chr1_66416102_66416449	41.2201291409792	1.34598900025353	5.31633973670125e-05	0.00893117728339182
Igfbp2	mGC2	chr1_72879178_72880680	215.475943368331	1.12947909350262	0.00018476219071698	0.0227511941068609
Epha4	mGC2	chr1_77532517_77533103	49.4554749152706	1.64991446470478	0.000165861520914271	0.0210596579558135
Irs1	mGC2	chr1_81900373_81901007	29.8175762295896	2.01887142754123	2.26774932610099e-05	0.00458863761100813
Irs1	mGC2	chr1_82236588_82237182	116.555791615363	1.62549358129724	5.0370693451687e-06	0.00132448967865047
Pid1	mGC2	chr1_84224294_84224787	57.9330158814743	2.52019152784723	4.84367770863195e-08	2.15511982757553e-05
Htr2b	mGC2	chr1_88022588_88022980	54.7528099392762	1.35728493057929	0.000588063432843726	0.0470482440041572
Pde6d	mGC2	chr1_88454425_88454770	30.7089068732048	1.46588366448609	0.000363517572812606	0.0353855232291788
Alppl2	mGC2	chr1_88925121_88925751	106.126618177127	1.04224749955344	9.13100097501641e-05	0.0136414481263623
Agap1	mGC2	chr1_91353541_91354021	109.937882641805	1.68243345212054	9.07950066720068e-05	0.0135925935694359
Lrrfip1	mGC2	chr1_92918674_92920140	265.96797660203	1.37095995150569	0.000148572508803462	0.019486388381547
Hdac4	mGC2	chr1_94026816_94027680	166.534789864952	1.58544399705094	0.000162700277252348	0.020788334094533
Rassf9	mGC2	chr10_102122291_102122716	20.4191648035074	1.80751733344383	0.000575295460370428	0.0464592339363737
Otogl	mGC2	chr10_107404041_107404405	28.6693209391023	1.7034160654104	0.000408807074691139	0.0379760963611993
Ppp1r12a	mGC2	chr10_107609988_107610670	82.7825313569022	1.45159771613653	0.00052487948247385	0.043907835846638
Pawr	mGC2	chr10_107822470_107822868	31.8776693770674	1.44514345719814	0.000122090656361662	0.0168942635085042
Phlda1	mGC2	chr10_110952812_110954549	1105.96131347432	1.88262891255974	1.09987577158095e-06	0.000350780887924269
Krr1	mGC2	chr10_111235856_111236195	52.8000505842453	3.21389333629577	2.64573817699586e-07	9.65567085049355e-05
Krr1	mGC2	chr10_111238435_111239433	225.271654343855	1.93602276503224	1.92420893362671e-06	0.000576524772441907
Atxn7l3b	mGC2	chr10_112542859_112543542	25.626210392602	1.40824206413355	0.000146811931541454	0.0193019864036519
Myrfl	mGC2	chr10_116176949_116177785	79.5766160388703	1.89553909021243	0.000230616406703523	0.0265943387478989
Ifng	mGC2	chr10_117973087_117973765	81.5514395976355	1.14000804998059	0.00024134773046498	0.0275593791995504
Grip1	mGC2	chr10_118920751_118921220	32.6095973936801	1.13367200193931	0.000536342924483341	0.044425355989861
Grip1	mGC2	chr10_119189212_119189892	94.832519524619	1.14345736284495	0.000128331556773063	0.0174919768255678
Hmga2	mGC2	chr10_120072819_120073747	422.713723520512	1.83101404045695	5.26141727878406e-06	0.00137683027062488
Msrb3	mGC2	chr10_120128452_120129072	79.9806339591818	1.53755849371904	2.63139962453683e-06	0.000763204042789065
Ppm1h	mGC2	chr10_122127852_122128250	41.0833972302822	1.78065281694606	6.16120949770546e-05	0.0100106473640778
Tafa2	mGC2	chr10_123189809_123190156	28.4508420050615	1.60542887096245	0.000107735743825916	0.015472539441581
Utrn	mGC2	chr10_12414465_12415065	55.8000753896911	1.71106493239296	0.000498987618200159	0.0427171703575904
Slc16a7	mGC2	chr10_124722351_124722898	93.7777880566064	1.30015835755689	4.0359298613718e-05	0.00723241882290124
Utrn	mGC2	chr10_12507664_12508246	51.5640560985783	2.05771276017331	5.75536613636857e-05	0.00949292415933091
Lrp1	mGC2	chr10_127034155_127034962	117.000610049988	1.17910209618452	0.000157512265438169	0.0203162206442844
Sdr9c7	mGC2	chr10_127369576_127369921	34.5376480836049	1.46187288776306	2.60790122415491e-05	0.0051617793793149
Smarcc2	mGC2	chr10_127878779_127879126	35.9734183152192	2.13693863812285	2.34274298287509e-07	8.72436737734669e-05
Mettl7b	mGC2	chr10_128405110_128405721	51.4066582631835	1.48924080458645	5.25850192295995e-05	0.00887969014996953
Hivep2	mGC2	chr10_13737492_13738241	96.3750038786953	1.11670245363978	0.000356169903554035	0.0349725434282873
	mGC2	chr10_16194978_16195541	91.2689648760675	1.53356603505382	0.0001574265085913	0.0203162206442844
Cited2	mGC2	chr10_17295619_17296411	32.643690047485	1.39945968209148	0.000145589602569945	0.0191931392164108
Heca	mGC2	chr10_17651973_17652409	50.0954980393745	1.17374224429281	0.000424699229596473	0.0387644281162872
NA	mGC2	chr10_17858762_17859611	39.70086513964	1.70781430935558	9.14652449816143e-06	0.00220286892600188
Tnfaip3	mGC2	chr10_18872542_18873171	29.4906089098037	2.13545432224703	0.00032642052229126	0.0335307513530664
Rpl32l	mGC2	chr10_19933985_19934595	64.534754521212	1.01506464596193	0.000531406083433909	0.044277451827065
Sgk1	mGC2	chr10_21503345_21503756	35.2179075304137	1.4619464906056	0.000226966208302439	0.0262847795176692
C920009B18Rik	mGC2	chr10_22018000_22018468	46.2618601415139	1.1939362452729	6.66779715360175e-05	0.0106016676242335
NA	mGC2	chr10_25259113_25259714	62.9382970137581	1.20894696907272	2.67900090677783e-05	0.00527056309721275
NA	mGC2	chr10_25295244_25296220	104.995159302575	1.85606707240737	1.48685150017632e-08	7.54004559985375e-06
Lama2	mGC2	chr10_27107239_27107767	92.8385219886583	1.56167066227578	2.64769395745917e-06	0.000765211670809673
Lama2	mGC2	chr10_27372475_27372944	23.8645626170396	1.64838290318293	4.26801295294346e-05	0.00751810251455329
Rnf146	mGC2	chr10_29064981_29065374	35.2383635693388	2.26363188426575	2.05474499837189e-09	1.23808621966474e-06
Cnksr3	mGC2	chr10_3219822_3220225	37.7713606610866	2.3490169318606	8.00313667751669e-09	4.32728540135225e-06
Cnksr3	mGC2	chr10_3221100_3221601	76.5534968803623	1.358120603143	5.79594116910768e-05	0.00955020211346884
Cnksr3	mGC2	chr10_3232252_3233157	238.899883481834	1.44253792818455	1.43310856974977e-05	0.00316359172121229
Ipcef1	mGC2	chr10_3320662_3321402	134.994041369022	3.32103379224195	8.82969132191933e-20	2.62147113754096e-16
Dse	mGC2	chr10_33903503_33904021	54.8312507546325	1.37238179239551	0.000580320382480155	0.0467956027533665
Marcks	mGC2	chr10_36969780_36970302	61.4667684284774	1.51368457310179	0.0003575537416438	0.0350452028972135
Lama4	mGC2	chr10_38627715_38628620	194.184734837039	1.18831455517441	0.00016598452939312	0.0210596579558135
Crybg1	mGC2	chr10_43798773_43799329	30.9097984933584	1.7801251434126	0.000554997654062215	0.0453130609647366
Syne1	mGC2	chr10_5081415_5082120	108.417386379344	2.30391824771506	5.00489102147945e-09	2.83768631870972e-06
Sh3rf3	mGC2	chr10_58577120_58578101	95.3321837948317	1.46430023768015	0.00018488976477457	0.0227511941068609
NA	mGC2	chr10_5864475_5865113	52.9733852311043	2.37853992778356	3.45909761716867e-13	4.21522021645589e-10
Ddit4	mGC2	chr10_59410387_59410615	76.814473303992	1.25069256922752	1.97898886250026e-05	0.00407504502328538
Akap12	mGC2	chr10_6007124_6007422	66.8588784096321	1.50128316930757	0.000224205208148825	0.0260242464861758
Akap12	mGC2	chr10_6036150_6036898	54.9735061296678	1.96128152098429	3.00758734295313e-05	0.00572391544077109
Akap12	mGC2	chr10_6060366_6060900	103.593730513389	1.51267283125841	4.42343983265692e-07	0.000156006028879996
Macroh2a2	mGC2	chr10_61222191_61223067	79.5522346880821	1.78415132696192	0.000504399676817612	0.0430323550821446
Stox1	mGC2	chr10_62202475_62203363	106.054743620368	1.18093545361039	0.000269840911629347	0.0293405342003988
Mthfd1l	mGC2	chr10_6238337_6239027	255.832321469688	1.65334922960378	0.00018676837768962	0.0228543386273443
Mypn	mGC2	chr10_62590876_62591692	64.8188322640263	1.38428158355913	9.86721604784789e-05	0.0145286526210021
Herc4	mGC2	chr10_62687010_62687566	54.2929410202271	1.4894983261763	0.000132215993190184	0.0178870602684494
Mthfd1l	mGC2	chr10_6276769_6277335	71.8419361913525	1.55539299248725	6.17830239986637e-05	0.0100284411250157
	mGC2	chr10_65816752_65817450	69.1110123363181	1.61611734174965	8.96018205674601e-05	0.0134601388061464
Plekhg1	mGC2	chr10_6650518_6651184	117.524500810153	1.06905218169463	0.000466491169160327	0.0408438656854472
Jmjd1c	mGC2	chr10_66513536_66514288	76.9725823384605	2.72448985946035	1.95743374259944e-19	5.3271885543801e-16
Jmjd1c	mGC2	chr10_66516067_66516678	39.8972765555291	1.16184443087076	0.000506953983478336	0.0431825888973192
Nrbf2	mGC2	chr10_66750524_66751151	56.6835784519087	1.53396715830221	0.000434977684353831	0.039350659864721
Zfp365	mGC2	chr10_67356308_67356636	23.9038115509529	2.59960315906639	3.84221381550336e-11	3.30209966393347e-08
Rtkn2	mGC2	chr10_67416879_67417800	429.861227784944	3.52689899972189	1.20051984999523e-43	3.92068173651143e-39
Arid5b	mGC2	chr10_67567159_67568219	97.5935087515123	1.22343758770805	0.00014259794627201	0.0189001308804406
Ppp1r14c	mGC2	chr10_6905258_6905792	56.0211226087438	1.27470274002903	0.000163799112385253	0.0208797196412961
Ppp1r14c	mGC2	chr10_6943599_6944311	158.726638655857	2.422946803157	8.70837341778232e-25	3.94999723267526e-21
Fam13c	mGC2	chr10_69888961_69889627	58.3832133546434	1.65341561494191	0.000174255427204869	0.021887956125931
Bicc1	mGC2	chr10_70261865_70262452	47.8417844545405	1.80810274870424	0.000292019431580969	0.0310455926844958
Pcdh15	mGC2	chr10_73831883_73832203	42.0865110806407	1.08070704584511	0.000414336167283398	0.0382520164043992
Bcr	mGC2	chr10_74566799_74567192	52.6848347761342	1.2663629527713	0.000594361346154058	0.0474127301293807
Gucd1	mGC2	chr10_74967485_74967945	29.8428193877654	1.93165125545162	0.000266141177864808	0.0291276535353367
Col18a1	mGC2	chr10_76559877_76561023	223.037660030334	1.01930099674263	0.000257715064077746	0.0287056961311864
Tab2	mGC2	chr10_7661379_7661684	27.1313679394541	1.64269815226256	1.91535538690897e-05	0.00399454848900257
Gm10941	mGC2	chr10_76705109_76705644	93.5049587006189	1.2906295774229	0.000180676409430901	0.0224220328816855
Agpat3	mGC2	chr10_77822878_77823582	50.9859520244843	1.31275219909595	0.000330994610727933	0.0337168744617553
Casp14	mGC2	chr10_78184760_78185154	22.5301151314642	2.43495563910671	1.21883168367317e-06	0.000384959853885254
Ust	mGC2	chr10_8067056_8067726	85.0262091222877	1.1952055577172	0.00024655446040798	0.0280167880267776
Ust	mGC2	chr10_8083853_8084510	103.758678201105	2.19045354488642	6.55586912129824e-06	0.00167792229574594
Ust	mGC2	chr10_8110861_8111818	127.041143867685	1.32695967731356	6.61973932801753e-05	0.0105676297051444
Txnrd1	mGC2	chr10_82276758_82277394	44.2970360514758	1.75481053407041	1.30213251750325e-05	0.00292873995751546
Slc41a2	mGC2	chr10_82640748_82641380	210.539623715657	1.22922630957987	0.000159371070821292	0.0204429391402039
1500009L16Rik	mGC2	chr10_83247799_83249021	230.546180282248	1.02106395486864	0.000216587249525026	0.0253343471075866
Nuak1	mGC2	chr10_83879462_83879914	69.3086676003628	1.46132559040964	0.000276718459471294	0.0298649266130384
Btbd11	mGC2	chr10_84908081_84909139	288.860442773759	1.24935964323272	0.000326643870371116	0.0335307513530664
Btbd11	mGC2	chr10_85202193_85202779	57.9237021320708	2.18251268469455	0.000225469312479332	0.0261485152727717
Sash1	mGC2	chr10_8557540_8557951	60.5879415074528	1.98285964325398	2.34616132454733e-05	0.0047297164055143
Fbxo7	mGC2	chr10_85586842_85587164	33.4650594326892	1.26386910414639	0.000405845287278995	0.0379121107385978
Stab2	mGC2	chr10_86342648_86343774	72.0975320835933	1.49138663322783	1.50248527101644e-05	0.00327997757205275
Mybpc1	mGC2	chr10_88068777_88069317	89.2955862495994	1.80063139398541	0.00033321475027732	0.0338166375310963
Anks1b	mGC2	chr10_89945499_89946318	98.8152554163021	1.53036998810223	0.000287369808197838	0.0306698714708713
Nedd1	mGC2	chr10_91979618_91980210	27.2583602428999	2.1892108016158	0.00026329741114038	0.029010862052985
Tmcc3	mGC2	chr10_94048564_94049224	67.358702157741	1.49031848376424	4.69724969736817e-05	0.00811659894532218
Eea1	mGC2	chr10_95242138_95242734	35.8808544359046	1.62536448804825	0.000434736864604935	0.039350659864721
Eea1	mGC2	chr10_95263315_95263922	67.209846415633	1.0346426624256	0.000621779403055385	0.0488834764103596
Eea1	mGC2	chr10_95586296_95586741	25.8658471066322	2.28219508471377	0.000358543362894009	0.0351000625121857
Eea1	mGC2	chr10_95650718_95651266	36.5020113214168	1.87547263042854	0.000348179619244566	0.0347150503281191
Eea1	mGC2	chr10_95701595_95701935	26.8993616884928	1.18182991891636	0.000321795347443141	0.0332571418223658
Btg1	mGC2	chr10_96090944_96091698	176.171229529101	1.43374780032972	1.66408122462115e-11	1.52657015308771e-08
Dcn	mGC2	chr10_96979099_96979537	31.7688678082587	1.97038544145866	0.000355946126334711	0.0349715998287132
Csl	mGC2	chr10_99018549_99019393	227.393473366827	1.05467040142964	5.02720101853769e-05	0.00855992368631947
Kitl	mGC2	chr10_99623655_99624262	38.7508142701391	1.73479031980322	0.000230913746174466	0.0266098352339977
Gm4301	mGC2	chr10_99750377_99750842	29.2262083283429	1.77884318767459	0.000424363087305552	0.0387554098932947
Vwc2	mGC2	chr11_10928086_10928659	87.7234001391337	3.64098091240171	2.07044113898914e-36	3.75649337807417e-32
Vwc2	mGC2	chr11_10956875_10957404	34.8347236720042	3.68556104702064	6.13763425843757e-17	1.33629391425937e-13
Cobl	mGC2	chr11_12373489_12374066	38.5662898065414	1.63852402989817	1.29196850000203e-05	0.00291448244992621
Fbxo48	mGC2	chr11_16861478_16861952	29.4189415379817	2.08810275782317	0.000114435549981729	0.0161088753379883
Cep68	mGC2	chr11_20130089_20130544	124.354976721161	1.32875928396055	0.000158181568186235	0.0203543155639862
Otx1	mGC2	chr11_21932133_21932739	64.4349063253254	1.61399790500527	1.18449600199488e-05	0.00274351115832263
Ehbp1	mGC2	chr11_22099848_22100283	43.93804571834	2.10527118169723	9.04017507493702e-07	0.000294646552527254
Zrsr1	mGC2	chr11_22865426_22865828	52.1262236435969	1.38162650476324	4.03939345492766e-05	0.00723241882290124
Gm10466	mGC2	chr11_24555929_24556412	50.7069555532332	1.80693707197512	2.9150739466279e-06	0.000829277595503163
Gm10466	mGC2	chr11_24563666_24564259	95.0679454636204	2.76625630382729	7.86262232766011e-17	1.68933613487625e-13
Vrk2	mGC2	chr11_26389841_26390519	83.2098217889134	1.01141118901719	0.000283679817402132	0.0304152075268625
Vrk2	mGC2	chr11_26413644_26414049	28.0241787156959	1.34133429683567	5.82843322554177e-05	0.00959405937330585
Sptbn1	mGC2	chr11_30267218_30268131	329.314535455701	1.08705094757085	9.75665483524733e-05	0.0144309232309997
4930505A04Rik	mGC2	chr11_30385609_30386112	79.6060839335846	2.19272132694244	8.78637262942046e-06	0.00213502317415282
Chac2	mGC2	chr11_31068960_31070353	139.961778742752	1.79866109132498	4.52577234937407e-07	0.000158928579075622
Nsg2	mGC2	chr11_31919835_31920957	209.172805548237	2.59546299153956	1.80085324514657e-16	3.67578909066535e-13
Il9r	mGC2	chr11_32006144_32006779	58.2523223033788	1.16642736558307	0.000116248017732491	0.0162937811704345
Rhbdf1	mGC2	chr11_32116942_32117145	55.4296529391005	1.23787224820765	8.05904751775006e-05	0.012321815807312
Fbxw11	mGC2	chr11_32624830_32625533	40.1029048234433	1.49178387801718	0.000495778150323446	0.0425860651996138
Wwc1	mGC2	chr11_35787052_35787521	108.692886457108	1.52722883244504	1.32768031707818e-08	6.8175549262897e-06
Wwc1	mGC2	chr11_35922561_35923469	86.6166674173848	2.24920400043619	3.53977411524382e-15	5.89809443930896e-12
Wwc1	mGC2	chr11_35939661_35940330	136.432220419958	2.97548564192485	9.84059913259064e-31	1.00430079559991e-26
Wwc1	mGC2	chr11_35971422_35972159	104.929641990835	2.02027675941042	1.56587996737984e-15	2.72015006120661e-12
Wwc1	mGC2	chr11_36033960_36034545	96.8185312127685	1.13809269250118	1.25433709766833e-05	0.00286064188568938
Wwc1	mGC2	chr11_36085328_36086360	243.696501884187	1.05811267707879	2.84894029073641e-05	0.00551192309259051
Tenm2	mGC2	chr11_36364088_36364761	214.481519827574	1.5987391232054	1.18672192835994e-05	0.00274477351846775
Atp10b	mGC2	chr11_42968025_42968306	23.6404125944442	1.89747890743329	9.44884658693834e-05	0.0140264691638886
Il12b	mGC2	chr11_44203478_44204235	81.782028176141	1.80751867506309	2.15828165226289e-05	0.00438343245372711
Gm4926	mGC2	chr11_46479578_46480178	46.3331185002583	2.04403199925494	1.84574790984557e-08	9.12913187688456e-06
Timd2	mGC2	chr11_46481801_46482108	23.6918888638342	2.61155361230683	2.22025927292075e-08	1.06946417974779e-05
Sgcd	mGC2	chr11_46930962_46931790	94.7526124470223	1.17600265127949	0.000620320752618866	0.0487922909517761
Sgcd	mGC2	chr11_48105743_48106124	35.3230796013665	2.03102977678123	4.52610912029968e-10	3.0794703515119e-07
Vdac1	mGC2	chr11_52172023_52172381	93.9781756063106	1.33656629640154	0.000276221683298256	0.029838622347794
Fstl4	mGC2	chr11_52758215_52758744	74.4658061913425	1.17270824349261	0.000339331665658731	0.0342247109432241
Gm12216	mGC2	chr11_53634742_53635475	163.999042970567	1.28175445852959	1.94001819386531e-05	0.00403037545667252
Ankrd36	mGC2	chr11_5465566_5466081	35.6981952263832	1.51191923245501	6.4973918894144e-05	0.0104638062968447
Ankrd36	mGC2	chr11_5479539_5479841	22.4002772212914	1.64473977032221	0.000209921963257386	0.024821410066808
Nmur2	mGC2	chr11_55823012_55823542	109.506121525913	2.22036604224675	2.41887893968963e-07	8.95798603243401e-05
Nmur2	mGC2	chr11_55921379_55921815	52.1198804023313	1.01875252931179	0.000203313307942374	0.0243753548951675
Fam114a2	mGC2	chr11_57313947_57314333	28.0485203344181	2.60359323932113	7.00036481436235e-13	7.93817063126418e-10
Galnt10	mGC2	chr11_57413980_57414907	316.970526538096	1.17314117149784	4.96496841790436e-05	0.00848048805364038
Galnt10	mGC2	chr11_57497625_57497935	39.004972821324	1.09726472875141	0.00015858127796561	0.0203576222172032
Sap30l	mGC2	chr11_57540977_57541689	228.629432397902	2.55754817035252	2.50159664412856e-21	9.28382312764538e-18
Larp1	mGC2	chr11_57845957_57846641	108.485875651451	1.08847727866236	8.84277891588697e-05	0.0133082600180101
1810065E05Rik	mGC2	chr11_58213741_58214120	40.1521718461719	2.13731303668283	2.90344357676153e-09	1.68721069428102e-06
1810065E05Rik	mGC2	chr11_58214293_58214583	29.6275106241094	1.54033676349254	1.4010599414976e-05	0.00310892237578508
1810065E05Rik	mGC2	chr11_58215419_58216116	120.072743291987	1.02435643557168	0.000365877842016695	0.0354777664493753
Olfr324	mGC2	chr11_58409774_58410149	20.4628992198898	3.15470807110713	1.81741165348044e-09	1.10733942652416e-06
Obscn	mGC2	chr11_58872121_58872491	29.7795566446237	1.76255597529838	6.50194309127389e-06	0.00166935344232265
Tom1l2	mGC2	chr11_60143935_60144323	43.7833909527585	2.66398014992953	3.57860010319748e-16	7.1262584079417e-13
Map2k3	mGC2	chr11_60752471_60752782	32.2999691514989	1.16665518588208	0.00044930319991119	0.0399409847630944
Aldh3a1	mGC2	chr11_61023718_61024193	37.7992538267129	1.56452758064938	0.000160851550513815	0.0206004788509422
Adora2b	mGC2	chr11_62077034_62077560	75.629668459385	1.52461799189884	2.67882871363445e-05	0.00527056309721275
2810001G20Rik	mGC2	chr11_63896186_63896583	43.712413261475	2.13863110370656	0.000395947385414805	0.0372864155200512
Hs3st3a1	mGC2	chr11_64080720_64081804	124.821174448189	2.79039170851034	2.04299115072872e-18	5.21253231240067e-15
Myocd	mGC2	chr11_65231772_65232049	20.640595484627	2.38642161858013	1.32527967831183e-06	0.000413778669122786
Gm11978	mGC2	chr11_6673315_6673773	45.6651297731841	2.25532753934872	1.69139771309487e-08	8.44617810302671e-06
Rcvrn	mGC2	chr11_67517370_67518100	191.212047623622	1.25775760851141	0.000328097892980347	0.0336250297803759
Glp2r	mGC2	chr11_67566676_67567267	59.879320592324	2.69604996428474	1.06333503250823e-16	2.25497455575715e-13
Adcy1	mGC2	chr11_6863587_6864102	20.7568778554206	1.93760794616181	0.000635070510765095	0.0495890524242407
Chd3	mGC2	chr11_69189106_69189593	128.767621082037	1.32209114358335	1.5849178789201e-05	0.00344152693306837
Rflnb	mGC2	chr11_75873277_75873983	131.728906419775	1.51932311055211	0.000124919953013402	0.0171429877471132
Vps53	mGC2	chr11_75914697_75915298	100.902308952597	1.18508065892388	0.000400813046340804	0.0376144615804806
Mrm3	mGC2	chr11_76103678_76104446	299.254286984632	1.17722395689024	2.14772022041532e-07	8.13696943182917e-05
Gosr1	mGC2	chr11_76558037_76558466	69.3889695240484	1.64431447286031	4.34122995189879e-07	0.000153438047635391
Nos2	mGC2	chr11_78733717_78734242	52.6370519301934	1.10215003565734	0.000183567769803655	0.0227030400900898
Ptrh2	mGC2	chr11_86504867_86505495	50.0064736136154	1.78091324698973	0.00018572690765825	0.0227855240258627
Hus1	mGC2	chr11_8848123_8848373	42.8721735333692	1.57499038287081	1.80677685276013e-05	0.00384154165447988
Pctp	mGC2	chr11_89658548_89659565	133.81839673925	1.58671974250459	7.96867946517275e-09	4.32296889882898e-06
Tmem100	mGC2	chr11_89890647_89891371	159.846372992586	1.00580816735704	2.72026421785873e-05	0.00533887817786502
Tmem100	mGC2	chr11_89930927_89931515	52.8850691608329	1.78871109675837	5.68213374120222e-08	2.49617560548885e-05
Stxbp4	mGC2	chr11_90455794_90456396	146.829131011336	2.47596087332862	6.32266891164528e-09	3.49977942119142e-06
Car10	mGC2	chr11_92604663_92605022	26.792135217682	2.8116852959776	1.0111825815493e-13	1.35341815511284e-10
Abca13	mGC2	chr11_9327363_9328029	46.7890138801916	1.32639268627942	0.000154777409770448	0.0201064105161704
Chad	mGC2	chr11_94432020_94432400	48.925547267118	1.27648935403622	6.68408408112173e-05	0.0106172254250044
Nfe2l1	mGC2	chr11_96683889_96684552	235.004116164449	1.83189117007369	0.000273994839727176	0.0296690261100069
Ttc8	mGC2	chr12_100185966_100187084	130.202537448963	1.59219689553121	9.32478988647811e-10	6.03939277534737e-07
Foxn3	mGC2	chr12_100452395_100452967	63.5615248224501	1.78507234686566	6.74618459664389e-07	0.00022807271821337
Foxn3	mGC2	chr12_100924588_100925384	102.16854249939	2.28219780127367	2.87711867224994e-14	4.08528334878578e-11
Serpina3g	mGC2	chr12_105430590_105431313	70.6877260918804	1.19915138399122	3.58995761440001e-05	0.00657921177118958
Syne3	mGC2	chr12_106226277_106226545	37.6811739442028	1.40723999205495	8.74511826329968e-06	0.00212816558320785
D430019H16Rik	mGC2	chr12_106747596_106748150	71.8176213040278	2.06499833549482	4.61918232822848e-09	2.64656456687283e-06
Bdkrb2	mGC2	chr12_106795358_106796138	121.174257544499	1.10908995196823	3.95580964130454e-05	0.00712967011190132
Vrk1	mGC2	chr12_107232453_107232888	43.5511094477671	1.43325933228961	0.000137275850054724	0.0183259950819732
4933406K04Rik	mGC2	chr12_107970764_107971160	40.5847212864199	1.60205410422736	1.7089182227446e-05	0.00368141115448798
4933406K04Rik	mGC2	chr12_108447136_108447450	24.5278250275514	1.79804264700401	1.95983071231787e-05	0.00405605471286561
Bcl11b	mGC2	chr12_108829335_108829545	22.3254456866951	2.08457231692061	2.53297857840081e-06	0.00074124122768037
Rcor1	mGC2	chr12_112332133_112332498	42.6926963501526	1.42779331545605	0.000334700489598225	0.0338667095365779
Itgb8	mGC2	chr12_120402408_120403929	178.107456625212	1.00559325290361	0.000446519633723432	0.0398647553364313
Nbas	mGC2	chr12_13511425_13512502	175.998226138117	1.13965255495239	1.39879248707248e-05	0.00310892237578508
Trib2	mGC2	chr12_15897319_15897956	73.680924466901	1.18438745113366	5.45973923964905e-05	0.00915324722978987
Eipr1	mGC2	chr12_29747301_29748111	164.296646004881	2.78560380142122	4.74294729850905e-17	1.06093233879567e-13
Pxdn	mGC2	chr12_30635767_30636307	53.842857537985	1.65238994289551	4.33290393588846e-08	1.9571193314451e-05
Pxdn	mGC2	chr12_30650205_30650758	53.3062281188334	1.5912955320688	4.56634143087447e-05	0.00795776369892126
Sntg2	mGC2	chr12_31042424_31042972	53.2767796287859	1.83565223829309	3.25583298613597e-06	0.000910356548183439
Cdhr3	mGC2	chr12_33724619_33724914	58.8005071592329	1.43750589577198	0.000266998156388746	0.0291823266096886
Agr3	mGC2	chr12_36579753_36580237	31.6910837351314	2.14045062183169	1.97496010360655e-05	0.00407188396815677
Tspan13	mGC2	chr12_36753793_36754223	26.8260640928707	1.51987438030345	0.00060565094178384	0.0480784384709893
Dgkb	mGC2	chr12_38621723_38622183	29.835955067368	2.4329395167477	1.30740985959337e-08	6.73464553258234e-06
Dgkb	mGC2	chr12_38714524_38715307	44.2535569126952	1.27390954688109	2.0183340583542e-05	0.00413002239000896
Arl4a	mGC2	chr12_40313660_40314456	149.366300320424	1.44379622323247	1.4422880009187e-06	0.000446046685526543
Dock4	mGC2	chr12_41374158_41374504	31.2845054510482	3.10086076982672	4.88422837665823e-11	4.13238619612901e-08
Ncoa1	mGC2	chr12_4458507_4458826	40.5546196163438	1.71570345776763	8.00216690249866e-06	0.00198282524381777
Hectd1	mGC2	chr12_52983107_52984416	118.499515548675	1.26843020653106	0.000261794511046307	0.0288651258846557
Arhgap5	mGC2	chr12_53534999_53535350	31.7323754737246	2.11016971285778	0.000630883483017796	0.0494326270755561
Akap6	mGC2	chr12_53919556_53920211	42.5031477467848	1.64044163505412	0.000447661765831024	0.0398998354255108
Egln3	mGC2	chr12_55389018_55389356	49.8717484516371	1.16277039728262	0.00045336036687101	0.0400503005004924
Dact1	mGC2	chr12_72589553_72589922	24.4982076805295	5.23554708155595	1.87150415238474e-19	5.17965736520435e-16
Hif1a	mGC2	chr12_74943002_74943930	166.129951544259	1.11113961600799	7.00484786035031e-05	0.0110195434678657
1700086L19Rik	mGC2	chr12_75321662_75322039	20.8986174503243	4.63051433168995	1.35781319266388e-13	1.77374939234622e-10
Rhoj	mGC2	chr12_76381466_76381905	26.7419275295323	3.38753585091182	1.07268978178106e-10	8.4618641138556e-08
Syne2	mGC2	chr12_76942150_76942809	148.098095887734	1.71765661616521	1.00752671603032e-07	4.12330939817811e-05
Syne2	mGC2	chr12_76980542_76981068	67.4112148912442	1.52465970980923	2.29819503910648e-05	0.00463874618208574
Syne2	mGC2	chr12_76998743_76999167	54.765365541203	2.26169646348557	6.61306439206179e-08	2.8719518554366e-05
Sptb	mGC2	chr12_77741574_77742048	67.1850304858987	1.65291080944681	3.94549471574323e-06	0.00106843080867069
Max	mGC2	chr12_78082801_78083404	61.305330391802	2.32282697864535	4.84370972715194e-14	6.81839831945145e-11
Gphn	mGC2	chr12_79056620_79057604	304.884719036272	1.0255523050056	3.22296797217832e-05	0.00607682291579265
Susd6	mGC2	chr12_81954536_81955281	53.9025162828202	1.5604202674546	7.48350776799805e-07	0.000251956591122509
Mlh3	mGC2	chr12_86596946_86597684	147.199921696628	2.11886957037511	3.20685598380741e-06	0.000899743505931093
Ttll5	mGC2	chr12_87300746_87301305	68.0772249006159	1.71497882893335	0.000587768929132379	0.047047733434782
Nrxn3	mGC2	chr12_90372884_90373568	99.305479448717	2.46091640608214	4.26585911263667e-10	2.92679159815779e-07
Nrxn3	mGC2	chr12_91299433_91300503	104.816799975511	1.73062462239935	3.6076812224478e-11	3.13352060901449e-08
Dio2	mGC2	chr12_91932592_91933163	23.1287843363321	2.3578024021612	8.49710169779672e-05	0.0128830105230726
Dio2	mGC2	chr12_92031215_92031531	27.4464576910784	1.57586050953373	0.000159897638732614	0.0204943840865677
Cep128	mGC2	chr12_92308961_92309336	45.5225749742497	1.28143110729432	0.000404167768454388	0.0378640040612079
Sel1l	mGC2	chr12_93083815_93084196	84.2835120899394	2.07254076010181	9.07833666421954e-08	3.7816598781558e-05
Flrt2	mGC2	chr12_97001659_97002254	136.389003878768	4.05959954327776	1.63471021140641e-42	4.44889108551274e-38
Osr1	mGC2	chr12_9905171_9905647	53.0999905909133	1.48917567158955	4.91171919580817e-05	0.00842373507636863
Nt5c1b	mGC2	chr12_9985224_9986394	60.3302939075168	1.78255764811824	0.000409603486406356	0.0380025925561252
6430562O15Rik	mGC2	chr13_100161120_100162102	231.178987159447	1.40132005130686	4.07919769922331e-05	0.00728770537750408
Map1b	mGC2	chr13_100370438_100371125	64.7028739373283	3.56543072388782	0.000143728097072215	0.0190190475680867
Map1b	mGC2	chr13_100402545_100403215	126.845091372292	2.16924357903611	1.20393021944114e-10	9.36147473632203e-08
Marveld2	mGC2	chr13_101363906_101364702	65.6185696197438	3.26486768994793	4.7617409267553e-20	1.46707441069962e-16
Cd180	mGC2	chr13_103436293_103437225	230.25645570528	1.24047143910865	3.97451856302052e-06	0.0010745084613811
Actbl2	mGC2	chr13_111750320_111750750	27.2993758038421	1.86788465645032	0.00052949542017592	0.0441886497253715
Map3k1	mGC2	chr13_112726205_112727505	319.843133568865	1.66850500044754	0.000490208283135315	0.0422855788491541
Ankrd55	mGC2	chr13_112904940_112905550	111.518304920298	1.09788241198553	0.00054457342966791	0.0448205342257574
Plpp1	mGC2	chr13_113560636_113561416	64.3895291864187	2.40977779824504	1.61983145019453e-10	1.235999520251e-07
Esm1	mGC2	chr13_114086377_114086748	32.8788092991871	1.2329492220738	0.000206815513679178	0.0245442383473252
Arl15	mGC2	chr13_114520219_114520644	26.5954261541261	2.67757650360505	3.15499188614143e-05	0.00596966141459932
Gng4	mGC2	chr13_13918782_13919264	43.4417891189294	1.21821981026635	0.00050164355549582	0.0429093126351325
Gli3	mGC2	chr13_15181422_15181719	27.0907265807525	1.82607437952507	0.000446855259855042	0.0398729192551856
Inhba	mGC2	chr13_15956810_15957259	39.1994514690839	1.7007528457325	1.24512009412084e-06	0.000391747409034849
	mGC2	chr13_16853135_16853682	40.2998335453714	2.00813275243884	0.000158006750615654	0.0203543155639862
Vps41	mGC2	chr13_18702264_18702591	29.5550832118282	1.7888129579742	0.000352153967360347	0.0348717850116667
Sox4	mGC2	chr13_28945932_28946727	195.82733832298	1.68962368439494	8.73601442921068e-06	0.00212816558320785
Sox4	mGC2	chr13_29023616_29024022	55.7412003094359	1.44107887618614	0.000559098867946089	0.0455340714442817
Serpinb1b	mGC2	chr13_33159916_33160352	26.1092005470918	1.72728696059219	0.000603749148759006	0.0479974694498573
Slc22a23	mGC2	chr13_34424611_34425036	37.5528425666092	1.32086556465186	0.000627282651559919	0.0491740813518343
Bmp6	mGC2	chr13_38502047_38502865	67.6879898308644	1.5985278744949	7.79581064304316e-05	0.0120092992048411
Ofcc1	mGC2	chr13_39994460_39995089	54.2620766394692	1.48916254564323	0.00043406159333164	0.0393113431152062
Nedd9	mGC2	chr13_41532141_41532467	27.4189853678297	1.77054146605611	4.60215444227272e-05	0.00799457873439526
Gfod1	mGC2	chr13_43359077_43359338	29.0079215105836	1.76279459414626	0.000511440259402142	0.0433161781110141
Mylip	mGC2	chr13_45514357_45514949	112.83980710763	1.72206867620467	1.27960406499404e-07	5.1338532525047e-05
Atxn1	mGC2	chr13_45843978_45844448	46.5992697463377	2.20859421642651	0.000305705389682743	0.0319993197350544
Drd1	mGC2	chr13_53910908_53911499	69.6810518482079	2.93381342271496	4.08915315331326e-17	9.40453390926303e-14
Klf6	mGC2	chr13_5713366_5714037	64.8458822727938	1.7225052108945	4.65865283322427e-07	0.000162894235501076
Trpc7	mGC2	chr13_57269054_57269871	116.021831525885	3.01351007242721	2.36046056717634e-19	6.31872076188184e-16
Kif27	mGC2	chr13_58445640_58446163	54.5630781392897	2.53836777499335	3.6061236625543e-08	1.65872546192156e-05
Agtpbp1	mGC2	chr13_59296128_59296542	75.6930307225572	1.64301180716373	2.34940102443282e-06	0.000689992882519171
Tut7	mGC2	chr13_60044919_60045381	66.509649251859	2.28236665940282	1.52694332511967e-13	1.97885795636599e-10
Klf6	mGC2	chr13_6190950_6191501	45.8437907628546	1.86318903999703	0.000472955846875432	0.041189031035806
Fbp2	mGC2	chr13_62950485_62951083	117.15588305547	2.46653113905255	5.41165010156574e-16	1.06466717678888e-12
Ctsl	mGC2	chr13_64474995_64475396	61.6960939275563	1.64808346950847	3.50314738761642e-08	1.61591084765896e-05
Cdk20	mGC2	chr13_64544538_64545064	56.6249089957681	1.41963286802678	1.5796461152771e-06	0.000483943703207715
Zfp459	mGC2	chr13_67515732_67516157	33.8631348695668	2.217920506881	7.99102647464089e-10	5.24041246614693e-07
1700001L19Rik	mGC2	chr13_68876471_68877210	122.394652432644	2.99289049467984	7.324059255361e-11	5.95001472570723e-08
Adcy2	mGC2	chr13_69049453_69049939	52.5643470136874	1.77846204748995	0.000215906221008191	0.0252909201826746
Adcy2	mGC2	chr13_69167866_69168827	442.169257770241	4.62661526660841	1.35313296612646e-19	3.80955922709925e-16
Spz1	mGC2	chr13_93342559_93343140	39.617664571837	2.83862188521915	7.58276744056428e-07	0.000254773184801889
Arsb	mGC2	chr13_94607583_94608093	79.8558329360577	1.10378235915656	0.000112360959917615	0.0159405156437074
Arsb	mGC2	chr13_94620515_94621029	42.140922477541	2.72520641291114	1.5046827258952e-14	2.23788028166381e-11
Lhfpl2	mGC2	chr13_94948255_94949201	381.72873226983	1.34954917312182	0.000359946300231575	0.0351952043779127
Arhgef28	mGC2	chr13_98616045_98616431	40.149120787846	2.28685155764108	4.33862544800806e-08	1.9571193314451e-05
Zmynd11	mGC2	chr13_9984593_9985378	69.4053322884283	1.00390251278947	0.000129714621477865	0.0176099018430582
Trim52	mGC2	chr14_106668851_106669198	25.1497096328577	1.65695544778418	0.000119221879869578	0.0166249871782949
Farp1	mGC2	chr14_121511456_121511833	52.9312050689036	1.2510052406052	0.000122394459771577	0.0168942635085042
Ptprg	mGC2	chr14_12715791_12716704	108.140945152294	1.06684382141636	0.000496120694552678	0.0425930832461626
Synpr	mGC2	chr14_14193677_14194145	61.0178357221818	1.39540246953881	1.58367393440454e-05	0.00344152693306837
Psmd6	mGC2	chr14_14920790_14921588	89.221508977285	1.48972744857877	0.000268180741765224	0.0292343341862388
Top2b	mGC2	chr14_17265670_17266230	114.443914557144	1.47609162961291	0.000353112610532413	0.0349018490445462
Arhgef3	mGC2	chr14_28189295_28189655	21.0503063529995	1.87852625533999	0.000272707927608746	0.0295688912398139
Cacna1d	mGC2	chr14_30922838_30923361	61.4448003577236	1.37498459353394	0.000149100368416199	0.0195242568236163
Mapk8	mGC2	chr14_34180428_34181656	209.050786409497	1.68464806914143	0.000353783347181095	0.0349018490445462
Ptpn20	mGC2	chr14_34491736_34492216	48.2918943441589	2.47815423086859	2.21801201765189e-10	1.63144774943421e-07
Zfp488	mGC2	chr14_34810060_34811089	458.486515987914	1.31508467648551	0.000397421683902204	0.0374036796461527
Antxrl	mGC2	chr14_34879016_34879696	123.323537312535	2.27174484445593	4.60041042068553e-11	3.91252926043834e-08
Gm3219	mGC2	chr14_35143530_35144448	167.664322439356	1.49137522977037	0.000293863434513254	0.031152420957373
Opn4	mGC2	chr14_35408816_35409681	100.371871061197	1.29728448467926	0.000128457079313473	0.0174944828508559
Opn4	mGC2	chr14_35422523_35422999	39.2816797193656	1.91563750143987	2.19200027734675e-07	8.26637222374659e-05
Ccser2	mGC2	chr14_37724684_37725324	42.2940642385126	1.46939346555952	0.000318909069866856	0.0330942332886359
1700001F09Rik	mGC2	chr14_44040289_44040857	23.9195494443793	4.27954411558958	9.53883219378e-15	1.51223829879081e-11
Ear1	mGC2	chr14_44389649_44390578	84.0306603317931	6.19663939638619	6.02570785540095e-36	8.94494419469342e-32
Ear10	mGC2	chr14_44502606_44503562	124.374830302799	4.57229662118172	1.5460788839399e-33	1.94200590028792e-29
Ear10	mGC2	chr14_44510588_44511292	32.5475165700936	6.17594143180493	2.87681650065366e-23	1.17439560802059e-19
Ang6	mGC2	chr14_44561547_44561974	37.3849981027015	2.1747276344915	5.53241367171244e-10	3.7176681517185e-07
Samd4	mGC2	chr14_47585809_47586318	32.3394886385117	2.4155059645382	0.000245954385852404	0.0279680624096274
Thtpa	mGC2	chr14_55669035_55669345	77.279971602213	2.74605693543518	5.84137458336502e-16	1.13552844891935e-12
Zmym2	mGC2	chr14_57495846_57496459	30.583921313591	2.99110466449621	1.92494871604117e-08	9.40344379512773e-06
Prss55	mGC2	chr14_64673123_64673590	60.5589980691017	1.81074601483766	0.000165525890174653	0.0210341541887232
Dpysl2	mGC2	chr14_67464775_67465663	201.515743018216	1.34200447290318	0.00015385197151903	0.0200133388465361
Pnma2	mGC2	chr14_67524955_67525292	23.5060101216714	2.01593891756144	5.66315065444429e-05	0.00936921513186284
Gm6878	mGC2	chr14_67902246_67902835	34.8754653737898	1.89110088822822	0.000445320913541571	0.0397794842960157
Calcoco1	mGC2	chr15_102592106_102592723	173.84836892654	1.02568903833858	0.000503718625247691	0.0430192039933686
Pde1b	mGC2	chr15_103326376_103327346	169.913845628694	1.37646353776968	0.000384715677055111	0.0367371974397697
Drosha	mGC2	chr15_12793533_12794079	62.7644111816103	1.08959417698311	0.000533758611713753	0.0443441902226984
Basp1	mGC2	chr15_25232466_25233115	48.1459815485346	1.13831059891342	0.000361342764713439	0.0352894864789606
Basp1	mGC2	chr15_25325925_25326408	53.6796952441254	1.3811812099004	0.000348147744496955	0.0347150503281191
Cpq	mGC2	chr15_33056487_33057038	34.1278501988369	1.84266082282137	0.000410837253667222	0.0380521985187603
Laptm4b	mGC2	chr15_34145389_34145840	110.049911776752	1.06537200250936	8.38122575112923e-05	0.0127309649686292
Ncald	mGC2	chr15_37349368_37349774	203.042895611304	1.56551611711755	5.76896156767316e-06	0.00149764626923198
Ncald	mGC2	chr15_37391607_37392166	193.910723850031	1.29036501133004	0.000216208335694847	0.025308154368421
Trps1	mGC2	chr15_50658116_50658576	69.3648000996963	1.2316222398961	3.41270391631261e-06	0.000947527300478782
Med30	mGC2	chr15_52759815_52760319	54.7043197230848	1.50537662032064	0.000523000315948039	0.0438404746362788
Ext1	mGC2	chr15_52932949_52933419	49.7962063938753	1.12337951561214	0.000303326561729463	0.0318319393260705
Ptger4	mGC2	chr15_5487385_5487791	25.8181077571677	1.56278371346437	0.000405900366597769	0.0379121107385978
Slc22a22	mGC2	chr15_57399406_57400257	93.7312394333773	1.38935637419658	0.000212794210407004	0.0250944933158478
Myc	mGC2	chr15_61363637_61364004	26.5648436326331	2.04679942443511	0.000127525187893901	0.0174257033107807
H2afy3	mGC2	chr15_62400669_62401386	135.473260000335	1.92851818996591	1.09598124631866e-07	4.46293949358154e-05
C9	mGC2	chr15_6442443_6442827	27.7824577582122	1.81382620984864	0.000277082318951353	0.0298789638844101
Myh9	mGC2	chr15_77646149_77647100	959.278445737064	1.36900120096467	2.64864332303367e-05	0.00522974143726108
Tnrc6b	mGC2	chr15_80648814_80649238	83.1729260442524	1.11026035802891	0.000589166931931682	0.047090385453772
Prickle1	mGC2	chr15_93342729_93343419	142.246837882065	2.50738753789635	4.73790388568491e-24	2.03593964051941e-20
Prickle1	mGC2	chr15_93358546_93359023	66.6291987170169	3.01490443121434	2.04168416906914e-20	6.80384999288712e-17
Adamts20	mGC2	chr15_94132685_94133190	63.4328004652769	2.47288077590596	1.70251791372905e-14	2.49880123920788e-11
Adamts20	mGC2	chr15_94133416_94134066	86.1070066641718	1.84373399182019	1.55535808923092e-08	7.83876474532734e-06
Twf1	mGC2	chr15_94401893_94402332	53.3111544708806	2.18267453060216	1.10184084954198e-07	4.47563915827261e-05
Tmem117	mGC2	chr15_94556306_94556506	22.1201809373161	1.52283635584771	5.57714026089186e-05	0.00928335178737301
Tmem117	mGC2	chr15_94556702_94557893	417.14608103405	1.67748098123993	0.000453889451402001	0.0400503005004924
LOC100043315	mGC2	chr15_94969161_94969569	46.0785890442453	1.65214661245656	3.26651604714682e-08	1.52834576462651e-05
Ano6	mGC2	chr15_95632469_95633521	231.926241115219	1.93315658912264	8.75003097340986e-16	1.62363784963531e-12
Tuba1c	mGC2	chr15_98830897_98832119	248.071468237676	1.41826639851192	6.7608583247425e-11	5.57569351871479e-08
Gm9961	mGC2	chr16_11729827_11730292	44.4002205195556	1.61806882681533	5.67460917078304e-06	0.0014754977804241
Gm9961	mGC2	chr16_11739615_11740014	36.0976459379101	1.88093658210711	2.21852909988483e-07	8.32154725161692e-05
Shisa9	mGC2	chr16_12050658_12051054	34.4004251050383	1.59640797461343	5.29141191756796e-05	0.00890762828279989
Efcab1	mGC2	chr16_15195184_15195933	54.372972456615	1.63714969247299	0.000301125135062195	0.0316619603537933
Cebpd	mGC2	chr16_15948250_15948988	81.0243954870664	1.6828868171494	1.84287132603532e-06	0.000554188400920134
Mrpl40	mGC2	chr16_18860136_18860840	64.5177863049601	1.15458227269975	0.000503407828160194	0.0430192039933686
P3h2	mGC2	chr16_26211436_26211946	29.8348331433864	2.15551110352955	0.000438535607424424	0.0395355698629561
Gm1968	mGC2	chr16_29882454_29883224	270.242519251877	1.31691566984087	0.00043131824300307	0.0391809131374426
Ppp1r2	mGC2	chr16_31238533_31239208	74.2197366819146	1.1147564970372	0.000156901906345494	0.0202855654703579
Bdh1	mGC2	chr16_31412389_31412982	84.8985049309859	1.35344506080162	2.80573075349344e-05	0.00545417357700831
Mir1947	mGC2	chr16_33130787_33131305	49.0176754890873	1.45946285501718	0.00044295296607134	0.0397152965407258
Slc12a8	mGC2	chr16_33493292_33493786	207.7520246052	1.1037787210962	8.48370141501359e-05	0.0128746476557526
Fstl1	mGC2	chr16_37728703_37729103	39.3670322823343	1.95916337987458	2.06267431822169e-05	0.00420494571906039
Lrrc58	mGC2	chr16_37874956_37875288	28.242270456432	1.5912496678898	0.000210167604978816	0.0248324735054962
BC031361	mGC2	chr16_38095313_38095913	51.3037743243623	1.63785835450298	8.62056440634905e-05	0.0130218370256905
Gsk3b	mGC2	chr16_38129774_38130188	48.692190055889	1.85515090917428	0.00014435800506432	0.0190714911043348
Arhgap31	mGC2	chr16_38651725_38652391	86.9547377816832	1.4763518649313	8.18255717221729e-05	0.0124756110476987
	mGC2	chr16_40653589_40654035	49.4490774207552	1.33656848216447	0.000604262422897076	0.0480148979548839
Lsamp	mGC2	chr16_41179616_41180061	46.2983213613406	1.34421044052438	0.00037688387289796	0.0362478900683746
Gap43	mGC2	chr16_42319910_42320426	43.508614171396	1.25136588873489	4.84073731957819e-05	0.00832928174553469
Zbtb20	mGC2	chr16_43082163_43082516	30.1263473733703	1.94286865175948	9.91714016400092e-07	0.000320669254360371
Ccdc80	mGC2	chr16_45036927_45037432	27.6768842368682	1.45458995145974	0.000282447389249556	0.0303029675676408
Ccdc80	mGC2	chr16_45077633_45078152	39.4376173777437	1.95575794955845	0.000252947591977007	0.0284132990970013
Ccdc80	mGC2	chr16_45121062_45121784	193.228435034192	1.11609105238074	0.000410691426078038	0.0380521985187603
Slc35a5	mGC2	chr16_45146644_45147211	73.2960571413426	1.36307782115099	0.000330448833096747	0.0336975147408054
BC016579	mGC2	chr16_45641050_45641637	92.7328169697392	1.04422731341295	0.000364460317586657	0.0353855232291788
Nectin3	mGC2	chr16_46349436_46349868	22.4548920328836	1.96333650322311	0.000512618539563946	0.0433476818936693
Morc1	mGC2	chr16_48570439_48570889	45.5438298129726	1.22263341687338	0.000342430363238986	0.034430909140183
Trat1	mGC2	chr16_48738502_48739169	39.6937153703618	2.55872597314327	1.23896474791655e-05	0.00283382107767498
Myh15	mGC2	chr16_49288945_49289800	68.58502830653	1.43318830865295	0.000332628058120655	0.0337927035395884
Ift57	mGC2	chr16_49620432_49620779	28.2168068623964	1.31238246243992	0.000384943989606804	0.0367375154920425
Cd47	mGC2	chr16_49951443_49952607	87.8169698878682	1.41598285113238	0.000603175301106176	0.0479752060852063
Cblb	mGC2	chr16_52060819_52061694	136.402445685755	1.05794165651048	0.000186695978885624	0.0228543386273443
	mGC2	chr16_53753996_53754426	31.862007336611	1.54722936146784	0.000557892700458954	0.0454812066653236
	mGC2	chr16_54263946_54264292	25.4770957412966	1.64976272076098	0.000147804465998991	0.0194168455812077
Zpld1	mGC2	chr16_55277327_55278120	104.618006441944	1.07660907959747	0.000406742886732795	0.0379121107385978
Tfg	mGC2	chr16_56608216_56608588	21.7794426775146	1.76751909279566	0.000265138956395455	0.0290959713230983
St3gal6	mGC2	chr16_58510251_58510702	39.0977358943389	1.57062135853052	3.60625323274651e-06	0.00099471063619664
Gabrr3	mGC2	chr16_59392841_59393562	75.8723854450743	1.36212871994281	0.000287160417659743	0.0306675681884088
Rbfox1	mGC2	chr16_6180929_6181528	100.664130175205	1.19130835159063	0.000232024859545078	0.026662611780419
Vgll3	mGC2	chr16_65819116_65819514	38.4833075412679	2.3650302835101	4.61740099816006e-05	0.00801254013167433
	mGC2	chr16_66370088_66370765	198.558740949467	1.12559281634479	0.00044270289008581	0.0397152965407258
	mGC2	chr16_66922965_66923412	27.4192414321882	2.56146427683349	1.23139923556121e-05	0.00283382107767498
	mGC2	chr16_66997749_66998228	71.4363031077659	1.1967836864869	0.000545601993987019	0.0448373906392221
Nrip1	mGC2	chr16_76575440_76575800	44.381423971627	1.55023892534621	0.000351312195569324	0.0348306737867094
Cxadr	mGC2	chr16_78057807_78058054	22.2757821856843	1.35784295652504	0.000590555428663376	0.0471782712827159
Cxadr	mGC2	chr16_78060685_78061159	29.8324139369989	2.00699968709896	1.94850318719116e-05	0.00403772885710194
	mGC2	chr16_80538298_80538965	66.4680516691497	1.36871324527298	0.000387641704013428	0.0368286706090854
Gabpa	mGC2	chr16_84919794_84920595	58.1261370166243	1.13705171300409	0.000441050162498997	0.0396535344287415
App	mGC2	chr16_85048450_85049073	152.263492268791	1.24864478618214	0.000337640459009056	0.034096257385311
App	mGC2	chr16_85148842_85149529	130.527377111143	1.71565700313008	7.09484233689593e-05	0.0111182715934172
	mGC2	chr16_86403777_86404337	93.0822472432916	1.37591538555342	5.04870910553974e-05	0.00858759123492385
N6amt1	mGC2	chr16_87001246_87002349	225.143765902978	1.00993717430108	0.000508200303072874	0.0432211123380587
Map3k7cl	mGC2	chr16_87575915_87576284	26.8431434223767	1.50075685952137	2.85760316748708e-05	0.00552214057777672
Hunk	mGC2	chr16_90456718_90457382	150.696340194056	2.1107160762861	0.000122819800003405	0.0169386553736114
Cfap298	mGC2	chr16_90911563_90912508	128.276062392326	1.44943046600992	9.25266024458286e-06	0.00221536091495334
Itsn1	mGC2	chr16_91863192_91863464	24.8916860496292	1.60248846857218	0.000408645555326637	0.0379760963611993
Runx1	mGC2	chr16_92620835_92621341	44.9446755235252	1.80697808933143	0.000186824655504273	0.0228543386273443
Runx1	mGC2	chr16_92624143_92624614	84.057634374042	1.251655747332	0.000368259860638415	0.0356452406067027
Runx1	mGC2	chr16_92645546_92645874	35.7042168637141	1.38623872078378	0.000105769723358679	0.0152767241311848
Runx1	mGC2	chr16_92828199_92828662	62.6160512811514	1.03648799446147	0.000201458320454001	0.0242419532831646
Mir802	mGC2	chr16_93107097_93107964	62.9721399412825	1.82703682736011	0.000334952544240486	0.0338667095365779
Mir802	mGC2	chr16_93264390_93264659	23.2303411511545	1.36604420992209	0.000359492840646942	0.0351719265680526
Hlcs	mGC2	chr16_94431215_94431762	117.121346088873	1.31521691106107	5.85283843600111e-07	0.00019994055252156
Kcnj15	mGC2	chr16_95461190_95461556	40.1550544588157	1.33390223168853	0.000185535657919341	0.0227855240258627
Pcp4	mGC2	chr16_96686844_96687276	68.1581881597359	1.36903689065083	0.0002772167253562	0.0298789638844101
Dscam	mGC2	chr16_96944258_96944598	67.0851481354274	1.52752774744129	5.13454857691104e-06	0.0013457874344661
Dscam	mGC2	chr16_97131913_97132310	58.3078093096369	1.09283045172059	0.000536467234845147	0.044425355989861
Dscam	mGC2	chr16_97318287_97318754	66.5990349595726	1.17446328275626	0.000309775022851389	0.0323010684906936
Dscam	mGC2	chr16_97431647_97432105	44.8812089969737	1.31328087315226	0.000248264619798809	0.0281132996058026
Dscam	mGC2	chr16_97450625_97451032	38.4577683194589	2.52196296559285	2.08116210691844e-09	1.24939353529713e-06
Mx2	mGC2	chr16_97748044_97748271	21.5594804337414	1.56047147445745	0.00041650885037348	0.0382735772010894
Tmprss2	mGC2	chr16_97889174_97889486	32.6854996445658	1.27926113923833	0.000292382606183845	0.0310455926844958
C2cd2	mGC2	chr16_98118986_98119720	46.5715813356802	1.60486392026757	7.1894388867405e-05	0.0112416526029507
Map3k4	mGC2	chr17_12485795_12486125	52.751929254982	1.36851030412242	0.000119961416872607	0.0166978070463589
Slc22a3	mGC2	chr17_12644052_12644480	37.1415407550016	1.26052531516832	6.57645723949303e-05	0.0105385307074981
Igf2r	mGC2	chr17_12984187_12984764	182.592992330026	1.02762864230529	2.61313083799832e-05	0.00516586861583031
Gfer	mGC2	chr17_24831251_24831587	58.7478841805573	1.93657407275019	0.000158060266252955	0.0203543155639862
Ergic1	mGC2	chr17_26681493_26681917	37.7746094901272	1.31382781352279	0.000218860632837574	0.0255636420577113
Lemd2	mGC2	chr17_27377190_27378491	344.147234208072	2.90789031467793	7.19661552609441e-22	2.79795844255115e-18
Anks1	mGC2	chr17_28146644_28146890	45.7479463342309	1.14687697217215	0.000109042567983279	0.0156053198672722
Gm6402	mGC2	chr17_30517509_30517972	44.3296439850066	1.72057105210703	4.17693579080361e-08	1.89987749920923e-05
Sik1	mGC2	chr17_32013532_32014686	219.786912763633	1.27896798944055	1.92204853972923e-06	0.000576524772441907
Rrp1b	mGC2	chr17_32179216_32180020	75.1872952174466	1.25802832851828	0.000131556714270408	0.0178274086555429
Pdxk-ps	mGC2	chr17_32264068_32264715	97.2118631636056	2.02350648311195	7.31070978950168e-11	5.95001472570723e-08
Tiam2	mGC2	chr17_3362459_3362841	23.2350727261658	2.26051207568035	2.98469396170151e-08	1.40859439797746e-05
AA388235	mGC2	chr17_34117893_34118796	259.895366775209	6.70922390158734	6.02042299504113e-80	9.83080891283261e-75
H2-Aa	mGC2	chr17_34417326_34418303	168.205639703444	3.11483693692894	1.89942889248335e-28	1.29233184701041e-24
NA	mGC2	chr17_34477717_34478163	34.2051211832274	1.98903857418786	2.66884612891514e-06	0.000769962108192018
BC051142	mGC2	chr17_34529148_34529529	31.8703593281607	1.72038260856539	0.000188649456463379	0.0229886256681803
BC051142	mGC2	chr17_34574428_34574900	39.1474673020436	1.32660542243115	6.45335966078782e-05	0.0104243712739334
2300002M23Rik	mGC2	chr17_35698191_35698556	72.7659971579581	2.1771939481109	7.48156042052136e-14	1.03531481578589e-10
Tfb1m	mGC2	chr17_3596965_3598414	140.576190624502	1.66009945593233	0.000152647535719376	0.0199248351360133
A930015D03Rik	mGC2	chr17_36141456_36141768	23.9580835983743	1.7574527962005	4.82267596738677e-06	0.00127427116729863
H2-T23	mGC2	chr17_36172293_36172537	22.9986590453428	2.11938151405035	5.65426197034646e-07	0.000193968506596606
H2-T23	mGC2	chr17_36238586_36239516	166.211921685928	7.73560794870773	1.97287075704018e-52	1.07384012929283e-47
H2-T23	mGC2	chr17_36247266_36248804	107.331959790777	2.58762688603208	1.18595971842606e-12	1.27405623935204e-09
H2-T23	mGC2	chr17_36251112_36251494	32.161402017527	1.58663419728954	1.90442821701453e-05	0.0039895837579574
H2-T10	mGC2	chr17_36258232_36258869	82.7830045835042	3.80504955007428	7.86313740372782e-29	5.94880591022605e-25
Rpp21	mGC2	chr17_36361995_36362688	78.007601068814	9.82625274920485	7.88023109510593e-28	5.14708326300377e-24
H2-M10.1	mGC2	chr17_36445752_36446310	81.0049868161672	4.10405102426897	8.00607907498128e-22	3.04028060054132e-18
H2-M10.3	mGC2	chr17_36521672_36522313	81.8826722388027	2.29776553758524	2.06603370412399e-08	1.00406163565509e-05
H2-M10.3	mGC2	chr17_36526722_36527208	55.878600604846	1.35383098042584	0.000104059403859433	0.0150771642552002
H2-M10.3	mGC2	chr17_36544962_36545494	69.5641742509487	1.00150229139441	0.000560056005181821	0.0455892847169216
Trim26	mGC2	chr17_36962501_36963323	124.60692049032	1.65998145685349	1.44168546188084e-07	5.7139383678637e-05
Crisp1	mGC2	chr17_40509556_40510119	53.3427903140497	4.79126478530101	3.01953192129941e-20	9.66788994040983e-17
Clic5	mGC2	chr17_44375950_44376728	103.482674470314	1.21717930650135	6.48034740744096e-06	0.00166642898977707
Runx2	mGC2	chr17_44637113_44637863	68.1539199878897	1.58294380720386	3.59846280538564e-05	0.00658740571697564
Runx2	mGC2	chr17_44797120_44797473	24.4696822958921	1.44921862173822	0.000488095240012249	0.0421701374798096
Runx2	mGC2	chr17_45058145_45058576	42.6644558123053	1.27805388302378	0.00045313954512025	0.0400503005004924
Runx2	mGC2	chr17_45110483_45110825	28.6991314384964	1.56492518744395	0.000415448802115722	0.0382520164043992
Mrpl14	mGC2	chr17_45835212_45835855	102.148675925557	1.75014576902526	8.63432091054721e-07	0.000284255422541162
Mrpl14	mGC2	chr17_45891113_45892016	279.011353756074	1.37483063551936	0.000213638627318387	0.0251153816367508
Ubr2	mGC2	chr17_47131610_47132348	188.8324119961	1.19184852012289	6.4541458855336e-05	0.0104243712739334
Trerf1	mGC2	chr17_47441341_47441756	72.8827569752789	1.32366603440174	0.000477573666619476	0.0414638638565226
Apobec2	mGC2	chr17_48569750_48570171	116.979790473512	1.37204916643963	0.000258416439664272	0.0287407472257845
Kif6	mGC2	chr17_49791384_49792361	322.547912861145	1.00860480310596	0.000537642318490491	0.0444682932143955
Rftn1	mGC2	chr17_50250275_50250801	25.3998611404152	1.88809008529047	0.000596265731464951	0.0475182174507776
Arid1b	mGC2	chr17_5105613_5106321	100.091615366617	1.40680067813267	4.51552021436055e-08	2.03125016893429e-05
Tbc1d5	mGC2	chr17_51133064_51133539	44.6331520126707	1.41863840952113	0.000429996919023947	0.0391385880180264
Zdhhc14	mGC2	chr17_5466700_5467105	34.0660635051996	1.92285326790387	1.45210864587151e-07	5.72744620514504e-05
Zdhhc14	mGC2	chr17_5550973_5551589	67.7176259940556	1.28391649410242	0.000238830694804154	0.0272910447762527
Zdhhc14	mGC2	chr17_5657433_5657744	21.5863119239797	1.98837297354483	1.79797104602177e-07	6.94072080557778e-05
Dynlt1b	mGC2	chr17_6406254_6406469	21.3128902384534	1.77401989032687	0.000276044713752132	0.029838622347794
Fer	mGC2	chr17_64148425_64148819	24.6158370586375	1.94934889458427	0.000161849959324452	0.0207121016520761
Tmem181b-ps	mGC2	chr17_6466948_6467658	66.3056828887126	10.075533708365	4.15563928150194e-30	3.57146575745123e-26
Tmem181b-ps	mGC2	chr17_6469654_6470092	35.5542884623862	9.17496483790294	4.33083485384559e-24	1.91131447059271e-20
Dynlt1a	mGC2	chr17_6519793_6520368	39.2428769061118	9.31848747175042	1.58796519005366e-25	8.64334746163506e-22
Ptprm	mGC2	chr17_67079390_67080109	86.9111830639214	1.24156089778544	0.000190178906872372	0.0231060296741789
Ptprm	mGC2	chr17_67132908_67133814	367.50157705774	1.02993478479246	0.000461463253734807	0.0404687412275029
Ptprm	mGC2	chr17_67740203_67741041	98.7323316703677	1.35921192538273	1.04410012123802e-06	0.000335614474206846
L3mbtl4	mGC2	chr17_68778157_68778652	127.001578593758	2.67158412159151	1.52563576376343e-12	1.62825221895878e-09
Dlgap1	mGC2	chr17_70353085_70353476	30.2453675331625	1.71770692964388	9.15422581547315e-07	0.000297177472690741
Tgif1	mGC2	chr17_71185961_71186629	140.936229070509	1.89593464653733	2.04129485585361e-05	0.00416656347883989
Tagap1	mGC2	chr17_7165076_7166291	329.66831143796	1.18205669885089	7.29893449366299e-06	0.00183644115932931
Smchd1	mGC2	chr17_72366420_72367350	539.23213706513	1.44033996664399	0.000137127526274193	0.0183243765814554
Gm1604b	mGC2	chr17_7278924_7279166	22.4175551232817	3.13850106705468	1.34988611201749e-10	1.03973704300683e-07
Ypel5	mGC2	chr17_73095180_73095548	33.3603725221204	2.06372744231531	1.45781213142376e-06	0.000449146416513807
Ypel5	mGC2	chr17_73136848_73137317	48.5450920207312	1.85635384644621	6.5834848696328e-06	0.0016823534082116
Ehd3	mGC2	chr17_74172880_74173720	147.829190060283	1.86857075993069	3.09374012660045e-09	1.79141815252735e-06
Xdh	mGC2	chr17_74291109_74291553	40.2887104547745	1.95346088411044	3.61209101431722e-07	0.000129346919697121
Ltbp1	mGC2	chr17_75448853_75449258	27.9205704978626	1.33588173969306	0.000213271901115343	0.0250944933158478
Fam98a	mGC2	chr17_75933578_75934343	95.6178665412321	2.28511334986295	8.41297926422953e-08	3.55897356744897e-05
Fam98a	mGC2	chr17_76039723_76041078	151.228829966578	1.41606146973224	0.000533897630474582	0.0443441902226984
Slc8a1	mGC2	chr17_81941448_81942370	117.845394329592	1.09814588054454	0.000107627485644339	0.015472539441581
Slc8a1	mGC2	chr17_82004409_82005300	89.708189473085	1.12459161885903	0.000213269060432557	0.0250944933158478
Haao	mGC2	chr17_84372766_84373252	63.4283274795596	1.05914892124948	0.000258707338161064	0.0287407472257845
Haao	mGC2	chr17_84389744_84390156	79.7280402925322	1.46803175448609	0.000558887058707601	0.0455340714442817
Lrpprc	mGC2	chr17_85146344_85147020	61.4470022314619	1.3739022614178	1.38192133644883e-05	0.00309116872534338
Ppm1b	mGC2	chr17_85341947_85342677	86.3397245978679	2.47276153225968	4.93510257516601e-09	2.80786701951719e-06
Calm2	mGC2	chr17_87877821_87878391	160.272841782119	1.61751467400215	5.82109869187694e-08	2.54153215640449e-05
Calm2	mGC2	chr17_87921793_87922457	63.7497237656121	1.93932833655325	3.21239209867662e-11	2.82018665690862e-08
Kcnk12	mGC2	chr17_88140783_88141026	33.1113764910223	1.64376260294608	7.46853932382887e-07	0.000251956591122509
Foxn2	mGC2	chr17_88806606_88806923	24.3475486891636	1.52290712256607	0.000194640084721067	0.0235603959037715
Gata6	mGC2	chr18_11015564_11016392	123.211016114633	1.3529314416503	1.68566903873374e-05	0.00365059128652349
Zfp521	mGC2	chr18_14271623_14272182	34.0409522658343	1.89054511104432	0.00058202457576552	0.0468708128361896
Stard4	mGC2	chr18_33451816_33452304	36.7472325637148	1.70117153651259	0.000298371054021027	0.0314331017949338
Fam13b	mGC2	chr18_34667787_34668135	31.8078806120505	2.01818121351921	0.000609740651680378	0.048332602307544
Fgf1	mGC2	chr18_38913672_38914773	111.147781357475	1.18203917737591	3.43589048536421e-05	0.0063611110345307
Arhgap26	mGC2	chr18_39190240_39191084	226.196519516914	1.10711115371438	8.60667550946476e-06	0.00211019917509912
Pabpc2	mGC2	chr18_39959864_39960324	28.6601242808454	2.10850017828969	0.000315461852061749	0.0328102428566975
Ccdc112	mGC2	chr18_46511074_46511424	42.2904466050998	1.20054082058519	3.46538227092646e-05	0.00640119611314313
Dtwd2	mGC2	chr18_49908513_49909221	101.903924395508	1.22683018645012	5.1179267464779e-05	0.00868722844448153
Snx24	mGC2	chr18_53427277_53428161	138.767545176387	1.57844729015709	3.24981068214359e-05	0.00608666605035077
Csnk1g3	mGC2	chr18_54501954_54502528	55.1762454290552	1.30987022807627	0.000457223442895881	0.0401904342018479
Slc12a2	mGC2	chr18_57996831_57997385	28.8823004591692	1.7646285339764	0.000583668508713069	0.0469297195285211
Fbn2	mGC2	chr18_58141189_58141819	73.6169631384144	1.6834062869167	0.000381331101572569	0.0365207841096108
Smim3	mGC2	chr18_60640474_60641227	142.126609259405	1.45123102519999	0.000223815235301046	0.0260242464861758
Slc6a7	mGC2	chr18_61180550_61180873	42.0330205010327	1.06819561101243	0.000542905190298785	0.0447283205999389
Kif5b	mGC2	chr18_6235420_6235835	79.232147920785	1.25217928294325	0.000113868424444011	0.0160815243590834
Ldlrad4	mGC2	chr18_68217991_68218373	29.4202449132244	1.77690849133028	0.000510648582522383	0.0433043119764587
Tcf4	mGC2	chr18_69575109_69575871	71.4995624352361	1.50806744005324	0.000437728994344441	0.0395338524422003
Mkx	mGC2	chr18_6959726_6960281	76.4321840213532	1.1222851538631	0.000633214529278912	0.0495296023342573
Tcf4	mGC2	chr18_69773816_69774254	28.5113034114889	1.77554782179612	0.000476810820373334	0.0414363574611932
	mGC2	chr18_71647679_71648340	131.688463690931	1.47685927235005	0.000309708009246677	0.0323010684906936
Myo5b	mGC2	chr18_74623808_74624179	45.6434268728624	1.19896705493253	0.000492179184728315	0.042343746708889
Myo5b	mGC2	chr18_74689106_74690100	211.776993904751	2.30153568647868	1.60140028759349e-07	6.24091299191953e-05
Epg5	mGC2	chr18_78118428_78119008	101.473158906613	1.2930090012186	2.45758708513886e-05	0.00492394911312159
	mGC2	chr18_8644329_8645161	63.3548300333277	1.30282533051029	0.000315876057451158	0.0328324107557333
Fzd8	mGC2	chr18_8896343_8897309	197.68545298117	1.02742411950553	0.000106952198654117	0.0154142378379783
Fads1	mGC2	chr19_10222920_10223571	68.9921922332297	1.56350129303841	7.27137023614727e-09	3.9843936819823e-06
Tmem216	mGC2	chr19_10639850_10640202	22.6806775194249	1.77301552759288	0.00041568141532923	0.0382520164043992
Cd5	mGC2	chr19_10798863_10799164	32.3306621000693	1.52565908048247	3.00832930905682e-06	0.000852835245147912
Cntf	mGC2	chr19_12833992_12834677	45.5035370909767	1.42656447128665	9.39735209492844e-05	0.0139627208456138
Psat1	mGC2	chr19_15955369_15955724	29.0136289166461	1.39895738169096	0.000308158352432083	0.0321735840965392
Psat1	mGC2	chr19_15979097_15979510	40.5498978385885	1.96001555251281	0.000127701742271677	0.0174330704474405
E030024N20Rik	mGC2	chr19_16359292_16360222	129.134886831748	1.48943644702336	0.000334944098323016	0.0338667095365779
Gna14	mGC2	chr19_16543388_16543738	41.7387560701886	1.18950281425246	0.000184387620021086	0.0227236519704627
Prune2	mGC2	chr19_17034191_17034410	29.0777379525638	1.69424038448967	3.05987891059718e-05	0.005811177270327
Prune2	mGC2	chr19_17245366_17246024	50.5960632848896	2.02308392589087	1.06558002223773e-08	5.55909352751504e-06
Prune2	mGC2	chr19_17254149_17254479	20.8047599367746	1.78026431436671	0.000134666684106564	0.0181011539457087
Ostf1	mGC2	chr19_18680691_18681088	40.146615865622	1.42759810632255	4.66227511583436e-05	0.00807325096436595
Gda	mGC2	chr19_21556732_21556969	24.5003095679287	1.36266016428181	0.000175708429850018	0.0220365631479565
Cemip2	mGC2	chr19_21937954_21938536	51.7256584165315	1.68264487901298	0.000387630547163706	0.0368286706090854
Trpm3	mGC2	chr19_22705027_22705542	46.5651831642271	1.38952155182921	8.30734088107044e-06	0.00204294277079951
Klf9	mGC2	chr19_23131342_23131825	76.2458877716898	1.770838501105	2.59741517362441e-05	0.00515351787504622
Fxn	mGC2	chr19_24400198_24400720	119.625312642735	2.0187944821798	1.39228503844036e-05	0.00310209704711458
Dmrt2	mGC2	chr19_25913202_25913822	59.0005715159748	1.31914600591239	0.000185539155405413	0.0227855240258627
Dmrt2	mGC2	chr19_25921799_25922482	185.039477051992	1.1936341814042	0.000637067856636497	0.0496972729959247
Gm815	mGC2	chr19_26896577_26897510	154.113633137888	1.94815440988238	1.73601577797387e-05	0.00372015423098598
Gm815	mGC2	chr19_26967382_26967889	55.3543058622441	1.39856737840703	0.000567764771668825	0.0460409240608812
Glis3	mGC2	chr19_28685443_28686155	98.0119319425881	1.0659086551914	0.000140047660638119	0.0186074227447185
1700018L02Rik	mGC2	chr19_29112158_29112992	169.21016432227	1.17496997201569	0.000193297045789528	0.0234339318991749
Ranbp6	mGC2	chr19_29909745_29910433	129.044308176258	1.48479127135147	2.79253676774154e-05	0.00543499548678527
Ranbp6	mGC2	chr19_29912564_29913186	118.158896071212	1.45140445504039	3.58264688671708e-07	0.000128574503907455
Sgms1	mGC2	chr19_32246649_32247237	101.613630736773	1.13799634010981	0.000329895633663316	0.0336883033693682
Sgms1	mGC2	chr19_32461134_32461408	55.3138565713566	1.38216100506977	0.000511821237201712	0.0433259728584265
Lrp5	mGC2	chr19_3681168_3681921	283.607588742523	1.14973609209906	0.000280660051714718	0.0301508292793079
Tnks2	mGC2	chr19_36894933_36895402	37.0390376585999	2.13218530083834	0.000297753942938457	0.031408616987315
Btaf1	mGC2	chr19_37133994_37134496	47.9700296252447	1.39482167614034	0.000511034957092772	0.0433043119764587
Chka	mGC2	chr19_3847032_3847301	74.4362097919216	1.03701855589909	0.000134685328916083	0.0181011539457087
Slc35g1	mGC2	chr19_38522425_38523326	239.140495043824	1.01538009331297	0.000554232332010318	0.0452732124693831
Plce1	mGC2	chr19_38666069_38666472	108.082057020707	1.134321417397	0.000392194060836064	0.0371041485446012
Plce1	mGC2	chr19_38667015_38667851	126.236455667737	1.32783257095793	0.00051776921978846	0.043568758935959
Plce1	mGC2	chr19_38695903_38696501	188.955337866489	1.50026772983236	0.00045755134809166	0.0401904342018479
Plce1	mGC2	chr19_38714145_38714842	238.856923833836	1.34640000607148	1.94037741727883e-06	0.000579243453098495
Plce1	mGC2	chr19_38746463_38747240	45.0723420181659	2.10985176044231	1.81234830063495e-05	0.00384837667566946
Avpi1	mGC2	chr19_42205654_42206114	94.5972704508222	1.65074376182431	3.81864105403665e-06	0.00104447188669129
Scd3	mGC2	chr19_44339823_44340087	42.3916434357865	1.26889130498458	0.000134487208978264	0.0181011539457087
Sorcs3	mGC2	chr19_48289769_48290519	66.1379508364304	1.01938197553414	0.00053323205717005	0.0443340101055777
Sorcs3	mGC2	chr19_48543031_48543613	54.8738583530141	1.36236504995722	7.6888988207148e-05	0.0118782211668244
Sorcs3	mGC2	chr19_48550375_48550745	54.2902892801814	1.42184091195786	2.7095956354943e-05	0.00532433912052346
Sorcs3	mGC2	chr19_48635741_48636204	60.2092245994827	1.8902503935401	0.000189779823707065	0.0230747112382356
Xpnpep1	mGC2	chr19_53159245_53159593	28.0043475067056	1.67516735163346	0.000379001762295461	0.0363830551246256
Mxi1	mGC2	chr19_53400068_53400387	83.0595558481821	1.13921225465843	0.000409470825649137	0.0380025925561252
Pdcd4	mGC2	chr19_53949688_53949993	38.4471837229813	1.37534445986865	0.000265731880554756	0.0291218956427293
4930481A15Rik	mGC2	chr19_5406370_5407574	326.189668288751	3.23952813069302	4.79027224028865e-36	7.82208344388973e-32
Adra2a	mGC2	chr19_54608371_54608723	32.696603872968	1.30434483176339	0.000199863761090803	0.0240678122509427
Tcf7l2	mGC2	chr19_55673661_55674144	40.9070627403485	1.33574607411008	0.000153851855647261	0.0200133388465361
Tcf7l2	mGC2	chr19_55763660_55764449	192.447607861102	1.6719091863581	4.30499997812012e-06	0.00114864011671113
Afap1l2	mGC2	chr19_57044198_57044890	110.989319672548	1.27626338462962	0.000365012551558265	0.0354148927846112
Ablim1	mGC2	chr19_57187350_57188012	48.2692828277445	1.35882333667697	0.000153858442613608	0.0200133388465361
Ablim1	mGC2	chr19_57257915_57258301	39.1369547471288	1.48032475593723	2.87495720400375e-06	0.000819292559858597
Atrnl1	mGC2	chr19_58090931_58092089	367.344584511804	1.50366517666655	6.57219524330445e-05	0.0105385307074981
Kcnk18	mGC2	chr19_59283617_59284106	61.9972124302322	1.18239185114784	0.000587542876532746	0.047047733434782
Pola2	mGC2	chr19_5944978_5945794	117.144584600765	1.18167059253693	0.000277775157256732	0.0298999230083118
Rab11fip2	mGC2	chr19_60105562_60105982	45.5919629125194	2.14460243723374	2.98463629338034e-10	2.13756247799285e-07
E330013P04Rik	mGC2	chr19_60189399_60190070	252.71076376429	2.77879508549122	2.39199250712676e-16	4.82210924050909e-13
Fam204a	mGC2	chr19_60416130_60417017	103.234833079788	1.78866118699299	0.000252061727508011	0.0283662381437013
Fam204a	mGC2	chr19_60417380_60417794	39.7495593889504	1.13816999703091	0.000272418622729407	0.0295571490525631
Prlhr	mGC2	chr19_60539519_60540287	204.767270538145	1.32619759513602	2.31517773922904e-06	0.000681167005795405
Cacul1	mGC2	chr19_60619197_60619611	30.003003894591	1.67095374021679	0.00023645046600863	0.0270758997510625
Sfxn4	mGC2	chr19_60921603_60922005	22.9927840310651	1.60753555670821	0.000454369607091306	0.0400503005004924
Grk5	mGC2	chr19_61021662_61022962	110.53583406014	1.28208144602391	9.16983775138561e-05	0.0136869467665586
Gm7102	mGC2	chr19_61227333_61228211	95.4736324400135	1.85338363220948	1.7191854333318e-07	6.65231063019393e-05
Scgb1a1	mGC2	chr19_9129611_9129998	41.2080741284155	1.16251548769022	0.000388262825762915	0.0368381999920091
Cd44	mGC2	chr2_102756542_102757220	54.050704749642	1.97452521578711	0.000449987981686636	0.0399559475353956
Pax6	mGC2	chr2_105440132_105440456	37.1098125222928	1.05414329959387	0.00043839784401387	0.0395355698629561
Elp4	mGC2	chr2_105694702_105695406	42.8383577989364	1.09555866297622	0.000356867177497908	0.0350199508899104
Bbox1	mGC2	chr2_110012608_110012942	53.7699414913486	1.62758244854711	5.12829266274559e-07	0.000178171071743062
Fmn1	mGC2	chr2_113239851_113240295	31.0697315719474	1.74853789811683	0.000231656650550215	0.026662611780419
Fmn1	mGC2	chr2_113273897_113274369	72.6564669116209	1.14016220425732	0.000485122307416169	0.0419576836336301
Fmn1	mGC2	chr2_113431281_113431896	88.4900194590183	1.09907658611263	2.61337364946611e-06	0.000759324549101371
Fmn1	mGC2	chr2_113461773_113462467	53.4060592002299	1.94006133254639	0.000606274369266868	0.048101280870012
Gpr176	mGC2	chr2_118179244_118180265	80.1544951757571	1.45333281813618	0.000257097111042928	0.0286703101504708
Wdr76	mGC2	chr2_121454029_121454481	24.112461787964	1.82013605307768	0.000612108079915213	0.0484458111243796
	mGC2	chr2_123194102_123194384	27.011523545712	1.91405895748736	8.10264071219967e-05	0.0123768784334499
Dut	mGC2	chr2_125144028_125144722	52.7838820719505	1.84150376460039	0.000611923782109527	0.0484458111243796
Cep152	mGC2	chr2_125366198_125366779	29.8869111602347	1.95903604120003	0.000355486474504029	0.0349685192218298
Slc20a1	mGC2	chr2_129012125_129012772	45.2646271339171	1.614771595004	0.000255851284188949	0.028620017697643
Ptpra	mGC2	chr2_130322636_130323089	57.6386016839749	1.45549812580372	6.51675465297305e-05	0.0104736947247896
Plcb1	mGC2	chr2_134772640_134773061	44.0843820694621	1.61552004438954	1.44814967696018e-07	5.72566123245776e-05
Jag1	mGC2	chr2_136839611_136840072	44.854565416941	1.43597621276713	0.000620038746379807	0.0487922909517761
Btbd3	mGC2	chr2_138329537_138330025	24.1252487570779	1.98866118052287	0.000178145020972773	0.0222226727422957
Kif16b	mGC2	chr2_141993649_141994287	63.2611898040833	1.5632890190526	1.40690692273853e-05	0.00311716741276658
Mir511	mGC2	chr2_14233995_14234660	45.5738444467852	2.16776726280644	0.0001016521526293	0.0147808385173563
Gm14092	mGC2	chr2_145262698_145263081	28.9286637122987	1.58644683418002	6.44127959964189e-05	0.0104242119633808
Gm14092	mGC2	chr2_145399509_145400026	65.7189478040982	1.33138166738736	9.74879543971652e-08	3.9997250154441e-05
BC039771	mGC2	chr2_145500056_145501716	394.675057329856	1.03770872019449	0.000331912286516854	0.0337473780682588
Rin2	mGC2	chr2_145595548_145596248	74.7739196508027	1.19335013664973	0.000453769963154429	0.0400503005004924
Ralgapa2	mGC2	chr2_146132731_146133222	38.911593969608	2.57979432870193	1.06387621411734e-05	0.00249241622495602
Kiz	mGC2	chr2_146571390_146572004	90.8079435231449	1.84289208701212	3.43979420495151e-07	0.000124267131752375
Kiz	mGC2	chr2_146659928_146660950	115.593613002158	1.78868417355493	0.000582472064113588	0.0468765134653386
Top1	mGC2	chr2_160434851_160435217	25.4571957045053	1.26966168357697	0.000477635190635853	0.0414638638565226
Chd6	mGC2	chr2_160891947_160892301	29.2021453821187	1.66953835595081	5.17231536900997e-05	0.0087613334950312
Ptprt	mGC2	chr2_162048284_162048578	20.991605636642	2.02087704140537	1.9661017874046e-05	0.00405874496797832
Dok5	mGC2	chr2_170518984_170519682	72.7191865781414	3.82193275802383	5.55701298134264e-05	0.00926874572764475
Bmp7	mGC2	chr2_172730209_172730409	30.0774227177802	1.32105301050799	6.82928050791686e-05	0.0108058143742079
Spag6	mGC2	chr2_18631973_18632400	30.649937104267	1.9513716882366	1.32657249681732e-07	5.29626771583856e-05
Etl4	mGC2	chr2_20213150_20213612	31.2045554578205	1.65630438929401	0.000129693369549668	0.0176099018430582
Etl4	mGC2	chr2_20576652_20577227	31.6075159855287	1.60550221465786	9.88192039985619e-06	0.00234198644994618
Cacna1b	mGC2	chr2_24418151_24419044	61.1853100360705	1.88825574886852	0.000113283081957512	0.0160434585740885
Pnpla7	mGC2	chr2_24859384_24860257	375.509403691658	1.40640619003554	0.000390670956685849	0.0369814789496748
Ttll11	mGC2	chr2_35754125_35754715	103.986922806007	1.36107843059762	0.000372958631851264	0.035993294075915
Dennd1a	mGC2	chr2_37854122_37854558	60.7279224706588	1.09839268150764	0.000121979933323302	0.0168941690350257
Frmd4a	mGC2	chr2_4208328_4208542	28.4625910288683	1.40678495908469	3.49650407406181e-05	0.00641514209840031
Frmd4a	mGC2	chr2_4398221_4398763	134.733484457653	1.38407577156389	0.000188409037619931	0.0229764751023123
Frmd4a	mGC2	chr2_4513617_4514190	107.590543999987	1.05845163723481	0.000468665610718957	0.040929186277809
Acvr2a	mGC2	chr2_48311469_48312500	112.060995605826	1.39492506800143	0.000386563032601708	0.0367931802993704
Gm13498	mGC2	chr2_50733117_50733798	38.9318358472566	2.57639923044367	0.000101541271253005	0.0147778749769826
Tnfaip6	mGC2	chr2_51861899_51862451	36.0246871150342	2.27432328618991	9.93576942921443e-05	0.0145770146079591
Neb	mGC2	chr2_52174433_52175169	190.263901918071	1.25734598601567	7.64602456543713e-06	0.0019061480875035
Fmnl2	mGC2	chr2_52760388_52760979	39.1302649968736	1.63655484511645	0.000431060231286433	0.0391809131374426
Fmnl2	mGC2	chr2_52825133_52825653	56.4517754694613	1.65019783203604	0.000320358021994028	0.0331295641351659
Fmnl2	mGC2	chr2_52929408_52930209	144.115236114285	1.37228616629281	0.000347900563955586	0.0347150503281191
Gpd2	mGC2	chr2_57112795_57113104	35.8483497252787	1.45331956399481	0.000540434198994028	0.0446064532420573
Acvr1	mGC2	chr2_58374067_58374455	22.2622694054666	1.2668831880083	0.000532537259012455	0.0443084202814798
Tanc1	mGC2	chr2_59662192_59662955	142.49298746669	1.49073466277172	0.000554193157020723	0.0452732124693831
Tanc1	mGC2	chr2_59666623_59667743	180.368512808748	1.22730666462877	0.000285931169778094	0.030556273981829
Celf2	mGC2	chr2_6698495_6698843	21.3433186807415	2.85385391342101	2.33086219700179e-11	2.1028111547548e-08
Cers6	mGC2	chr2_68821221_68821891	49.5794715973886	2.4557648608184	9.08997567399548e-05	0.0135925935694359
Erich2	mGC2	chr2_70353529_70353884	22.0896539202113	2.36942840226813	0.000317269123587111	0.03295622930004
Dync1i2	mGC2	chr2_71112263_71112814	44.5130661524168	1.72253176163054	0.000524205847790792	0.0438964600469775
Rapgef4	mGC2	chr2_71963878_71964301	50.478124530164	1.02046474383348	0.000266361143714366	0.0291322019546299
Map3k20	mGC2	chr2_72135422_72136085	48.6725041373732	1.75038611715129	0.000235787437801535	0.0270378978272826
Sp3	mGC2	chr2_72709691_72710513	100.416428158011	1.44579676482041	6.90697723995015e-05	0.0109076133509546
Nfe2l2	mGC2	chr2_75523434_75524074	84.1660278979289	2.31123397676633	2.34550420945134e-07	8.72436737734669e-05
Gm14461	mGC2	chr2_78239238_78239865	177.848149728693	1.27520233069651	0.000413924860205719	0.0382520164043992
Itga4	mGC2	chr2_79148456_79148857	40.9977259418456	2.02374494114801	2.12116501413893e-09	1.26411370921081e-06
Ppp1r1c	mGC2	chr2_79600123_79600928	86.9730264469826	1.07435037286027	0.000290726277698076	0.0309471868393719
Pde1a	mGC2	chr2_79966802_79967245	23.0183692030311	1.91081597266271	0.000304095199793367	0.0318716362448387
Tfpi	mGC2	chr2_84385864_84386180	27.3102112800941	1.83958262281043	0.000444991318845449	0.0397717993681403
Ptprj	mGC2	chr2_90326412_90326755	39.8136080565701	1.59051559767746	0.000176387274481943	0.0220708463122076
Hsd17b12	mGC2	chr2_93976931_93977406	31.2050476951679	1.9710438334282	0.000127792623755052	0.0174330704474405
Lrig2	mGC2	chr3_104164165_104164743	56.4880356713235	1.49736439669325	0.000170008041380913	0.0215199868876982
Olfr266	mGC2	chr3_106634890_106635526	54.1243491739646	2.14557820419219	0.000383742632761905	0.0367109356107215
Gstm1	mGC2	chr3_107816112_107816644	62.5426226782143	1.35077869559682	0.000406693228190989	0.0379121107385978
Fndc7	mGC2	chr3_108684775_108685222	25.4472121799835	1.96568084522668	0.000575063600718617	0.0464592339363737
Col11a1	mGC2	chr3_113739632_113740326	142.714205110149	1.47258738855695	7.02443155587198e-05	0.0110397156226168
Olfm3	mGC2	chr3_114730834_114731364	31.8672230864078	2.05703968222381	0.000334044788089083	0.0338587880148072
Plppr5	mGC2	chr3_117367183_117367534	42.2931853416064	1.91487161208871	0.000177222410481302	0.0221414113465205
Ank2	mGC2	chr3_126718792_126719198	49.1271701024861	1.63875466971798	2.68768993759605e-06	0.000771851335163402
Ank2	mGC2	chr3_126991606_126992633	88.864622175182	1.35249035898199	0.000231944791829307	0.026662611780419
Elovl6	mGC2	chr3_129317146_129317547	39.1573606551311	1.66384871711317	0.000145202951000562	0.0191676112140927
Bank1	mGC2	chr3_136113989_136114844	229.921580697466	1.03210995741021	0.000447889953120266	0.0398998354255108
	mGC2	chr3_147516192_147516739	69.0136273175423	1.52293164935603	1.94302229301403e-05	0.00403148733479739
	mGC2	chr3_149650816_149651198	30.5523009943859	1.96488220290944	0.00034572568640446	0.0346555512944572
Adgrl4	mGC2	chr3_151108880_151109331	39.8207492599595	1.79368663583066	0.000203879349757618	0.0244073774936005
Gipc2	mGC2	chr3_151777702_151778266	176.804657349437	1.29965698467374	0.000444871259553636	0.0397717993681403
St6galnac3	mGC2	chr3_152969179_152969587	30.755052342019	1.60779723901585	2.10038824346598e-06	0.000622458251658446
St6galnac3	mGC2	chr3_153409020_153409396	41.7297041228458	1.36454644602266	0.000236191474142345	0.0270652224590721
Asb17	mGC2	chr3_153482266_153483084	282.477647752599	3.97251959030154	1.60068557174183e-50	6.53443869238239e-46
Acadm	mGC2	chr3_153593127_153593543	32.1580913707878	1.8735200304246	0.000331389593419963	0.0337168744617553
Negr1	mGC2	chr3_156387021_156387365	20.6575041178612	1.59108619787285	0.000306324878910957	0.0320231087082261
Cyp7b1	mGC2	chr3_18115418_18115937	31.3312024654836	1.85905900234154	0.000576451204367218	0.046529556901793
Cyp7b1	mGC2	chr3_18459955_18460730	92.2584339630311	1.15417562726219	0.000171794028402541	0.0216956061035416
Trim55	mGC2	chr3_19563231_19563551	37.4341793024089	1.25657290912784	0.000294800178445613	0.031217057797528
Slc2a2	mGC2	chr3_28490801_28491172	42.8454476665348	1.28050478821609	0.000516845964202634	0.04354813949464
Exosc9	mGC2	chr3_36439676_36440114	28.3273698752735	2.25271518235309	0.000625990480911228	0.0491199479185369
Adad1	mGC2	chr3_36972174_36972572	40.7883162498061	1.3384306233369	0.000514288059083739	0.0434188032892028
Gm5148	mGC2	chr3_37664641_37665145	196.963779273278	1.50055776728314	0.000222130487451369	0.0258715473797586
Gm5148	mGC2	chr3_37877392_37878085	163.797676765775	1.59172730119619	0.000103295993639245	0.0149931609754187
Fat4	mGC2	chr3_38705597_38706067	65.8572043670638	1.48394561205806	2.96410175568713e-05	0.00565433574518582
Fat4	mGC2	chr3_38835298_38835925	34.9853903298132	1.62288410112928	0.000509860199045155	0.0433043119764587
Noct	mGC2	chr3_50959581_50959962	76.2430092627763	1.57872792173179	3.48193705599788e-05	0.00641514209840031
Mme	mGC2	chr3_62941503_62942070	48.0371676509326	2.18769319058751	2.92758544280484e-05	0.00561089618005921
Ssr3	mGC2	chr3_65169113_65169536	28.0102161582066	1.40474552060872	0.000101794512073276	0.014788369814019
Ptx3	mGC2	chr3_65984817_65985240	37.6354369106619	1.55262145458827	0.00056639090765298	0.0459887229773709
Golim4	mGC2	chr3_75691704_75692309	198.847598526052	1.23684707080745	0.000509899026992773	0.0433043119764587
Pdgfc	mGC2	chr3_81181361_81181821	34.4012630394558	1.72089650703725	0.000518975095641785	0.0436374677355524
Fhdc1	mGC2	chr3_84207351_84207731	20.1362625998359	2.74074843128154	0.000349687049421992	0.0347150503281191
Fam160a1	mGC2	chr3_85618140_85618587	22.3737886593042	2.09315194553646	0.000415546391745483	0.0382520164043992
Prss48	mGC2	chr3_85795512_85796092	73.9125773881847	1.51680411823022	9.29480214162453e-06	0.00222219258639533
Dclk2	mGC2	chr3_86656755_86657352	119.985722694169	1.20337432846674	0.000510883415535042	0.0433043119764587
S100a11	mGC2	chr3_93340956_93341685	67.2956137146619	1.8989041770729	0.000117370436023595	0.0164168343135026
Zfp704	mGC2	chr3_9573575_9574019	25.557558501875	1.90934235190504	0.000482645501579072	0.0418543104611515
Plpp3	mGC2	chr4_104897860_104898620	134.05667335467	1.25355461416308	0.000531264834175576	0.044277451827065
Acot11	mGC2	chr4_106520326_106521801	258.724947965598	1.05797170139417	0.000620015392593915	0.0487922909517761
Elavl4	mGC2	chr4_109996490_109996844	30.8346238744195	1.33645420099521	0.000367496436099127	0.0355924439780917
Slc2a1	mGC2	chr4_118774778_118775248	74.4649992657911	1.47832774831433	0.000610320350127899	0.0483550802002595
Foxj3	mGC2	chr4_119238929_119239464	85.2405398785711	3.21575120119765	1.19877686106271e-31	1.30499648279861e-27
Guca2a	mGC2	chr4_119286463_119287270	138.803257545696	1.22313260601844	1.71543081677826e-05	0.00369057198290565
Cap1	mGC2	chr4_122555542_122556140	129.497423234631	1.83398480783906	0.000221819147577417	0.0258664115264611
Macf1	mGC2	chr4_123294112_123294837	81.6375039935742	1.24125493017276	0.000294982088306065	0.031217057797528
Macf1	mGC2	chr4_123329434_123329932	74.7829600982698	1.94510691239278	2.39242480652505e-08	1.14228490959732e-05
Pou3f1	mGC2	chr4_124072312_124072660	36.8375198379452	1.19374813022347	0.00059887976017621	0.0477032560580163
Grik3	mGC2	chr4_125174325_125174587	38.9094399988393	1.12667522593166	0.000361701301474121	0.035303387459062
Ftl2-ps	mGC2	chr4_125215602_125216031	120.082177456487	1.20689529109869	4.11737211311352e-05	0.00733184089119323
2610028E06Rik	mGC2	chr4_125589693_125590299	251.254281808921	1.19610483328576	4.17279222509105e-05	0.00741435707537914
2610028E06Rik	mGC2	chr4_125599374_125600031	91.4906149001258	1.54857891013615	1.6902740611095e-05	0.00365320703475827
Gjb5	mGC2	chr4_127227843_127228266	32.5879979680507	2.99330951848279	5.82868424773947e-13	6.75015375530232e-10
Hmgb4	mGC2	chr4_127811567_127812048	36.8241035161272	1.22309354208049	0.000431001570088078	0.0391809131374426
Hmgb4	mGC2	chr4_127910430_127911257	172.745947324161	3.42504818662741	5.75386667500133e-37	1.17444330403455e-32
Hmgb4	mGC2	chr4_127916316_127916673	39.2695072373795	1.689528767438	3.32909466016362e-07	0.000120534633293299
Hmgb4	mGC2	chr4_128018461_128019081	55.638477146816	1.09837481909572	2.45709996602687e-05	0.00492394911312159
Zscan20	mGC2	chr4_128197580_128197966	30.6205217424348	1.36116236462818	9.78642511668271e-05	0.0144558328343081
Azin2	mGC2	chr4_128634290_128635250	278.895609918386	1.39672052854555	6.64944250344078e-05	0.0105931133251644
Ak2	mGC2	chr4_128702103_128702358	35.3126625700518	1.29140590187812	0.000584304847766483	0.0469297195285211
Snord85	mGC2	chr4_130278433_130278782	49.4339703663769	1.01205735153163	0.000293989752621466	0.031152420957373
Matn1	mGC2	chr4_130714312_130714703	36.402205645808	2.45672304159844	1.93630949501585e-06	0.000579087754122038
Ptpru	mGC2	chr4_130952240_130952639	35.3610029116659	1.64816466285228	9.89446147727103e-05	0.0145556442259916
Sesn2	mGC2	chr4_132069722_132070156	198.105316971021	2.01758650769002	8.03797989020427e-05	0.0123011225328149
Wasf2	mGC2	chr4_132700456_132700907	79.5897718734828	1.3877935947166	3.2221194422891e-05	0.00607682291579265
Slc9a1	mGC2	chr4_132969144_132969377	28.3212498051858	1.48271039745604	9.07315359194411e-05	0.0135925935694359
Rps6ka1	mGC2	chr4_133441365_133441842	126.424391351982	1.65693118645603	0.000189212312190056	0.0230344957239962
Selenon	mGC2	chr4_134157276_134157550	27.2228733604733	1.85945916419868	9.66056078154371e-06	0.00229619014640328
Rhd	mGC2	chr4_134448013_134448456	47.7921589162817	1.48914041578025	5.63222521943036e-08	2.48565321163784e-05
Clic4	mGC2	chr4_134792411_134793000	82.0463522349411	2.36472983718237	8.41894988267346e-09	4.50734014849715e-06
E2f2	mGC2	chr4_135741157_135741725	57.6969570567076	1.58341987762901	5.71827790852964e-05	0.0094412873403611
Usp48	mGC2	chr4_137197369_137198060	76.1494961979603	1.42339394872467	0.000455698549221386	0.0401140009708406
Pink1	mGC2	chr4_137895834_137896203	88.3242540315394	1.6968165136144	3.96840857568313e-05	0.00714449178315186
Capzb	mGC2	chr4_138772484_138773009	54.6079079409644	1.87516500630074	0.000491178589557046	0.0423022379047255
Igsf21	mGC2	chr4_139685765_139686392	72.6380579320721	2.2302689978275	3.91567053414043e-15	6.45852279990227e-12
Igsf21	mGC2	chr4_139709499_139710053	83.8250116626696	1.09780740097523	7.94686442063459e-05	0.0121957813107003
Igsf21	mGC2	chr4_139777648_139778311	116.636990782104	1.58562418535833	2.49606817878666e-05	0.00498880622989294
Arhgef10l	mGC2	chr4_140052889_140053446	86.7994161527245	2.24819694642738	8.94952429687121e-07	0.000292275354392079
Arhgef10l	mGC2	chr4_140118387_140119295	73.9649225431565	1.11366523232896	0.000393675432582012	0.0371819480600194
Padi1	mGC2	chr4_140391639_140392025	37.0308266969492	1.40565907306482	0.00043819958278156	0.0395355698629561
Padi1	mGC2	chr4_140392389_140392840	55.8332577201266	1.67268485259268	0.00018366423109056	0.0227030400900898
Szrd1	mGC2	chr4_140692810_140693045	33.6875645915096	1.80227358226074	0.000199222086161493	0.0240259776007359
Cplane2	mGC2	chr4_140766303_140766983	59.7135222887406	2.51306675267767	2.51374354059364e-11	2.24301473490205e-08
Fam131c	mGC2	chr4_140899387_140899936	114.089611284145	3.0811872620303	1.04844588701247e-19	3.05717459528846e-16
Hspb7	mGC2	chr4_140981359_140982178	110.281123106324	2.73221786984773	8.01330140149948e-08	3.39870129649935e-05
Zbtb17	mGC2	chr4_141010736_141011943	378.567466296537	1.21961837387214	4.12458771417763e-05	0.0073366890243549
Fhad1	mGC2	chr4_141574160_141574591	40.1129582104819	1.85029425207002	1.81081998560949e-07	6.97383505354151e-05
Tmem51os1	mGC2	chr4_141615076_141615531	98.4316058878472	2.30993955520461	1.1564430327878e-14	1.81573787756685e-11
Tmem51os1	mGC2	chr4_141633219_141633733	74.7800712519557	2.58297620585205	5.03610942744927e-13	5.95906771389578e-10
Kazn	mGC2	chr4_141745675_141746419	373.675418791418	1.34527606716138	9.0789799427952e-06	0.00218983118735446
Kazn	mGC2	chr4_141893694_141894060	130.149985904016	1.38351591097811	5.65340123238829e-05	0.00936724529075443
Kazn	mGC2	chr4_141907752_141908257	65.6496627898771	1.77540423565404	9.02849854366674e-06	0.00218168957789528
Prdm2	mGC2	chr4_142345959_142346818	559.985751157761	1.44666715984626	0.000149414189008411	0.0195496733472536
Prdm2	mGC2	chr4_142626492_142626946	55.9039095748248	1.72630417485941	0.000156635607057124	0.0202671829730308
Prdm2	mGC2	chr4_142666956_142667526	46.4665488089005	2.74054749840365	5.54921234321974e-07	0.000190765564786672
Prdm2	mGC2	chr4_142689303_142689948	46.0140894329352	1.3858776964883	3.45571991063633e-05	0.0063905771226242
Prdm2	mGC2	chr4_142780585_142781047	36.8705346101228	2.65712662779992	5.29467911620311e-12	5.20827378050555e-09
Pdpn	mGC2	chr4_142878749_142879223	27.5741611301907	2.19858069251525	1.2687446616e-05	0.00288142676686127
Lrrc38	mGC2	chr4_142920356_142920819	46.7390753279149	1.38662314606892	0.000420775440990479	0.0385355258187192
Dhrs3	mGC2	chr4_144476284_144476910	273.836945399863	1.20436921604575	7.05377801696639e-05	0.0110751775593121
Dhrs3	mGC2	chr4_144496351_144496809	51.1002898284049	1.42023465005627	0.000320001581224638	0.0331295641351659
Dhrs3	mGC2	chr4_144497186_144497707	71.6224991317918	2.22069219666309	3.16943296013396e-06	0.000892310133609025
Vps13d	mGC2	chr4_144719934_144720453	43.2190914988655	1.66572441048908	0.000386653871883445	0.0367931802993704
Tnfrsf1b	mGC2	chr4_144829241_144829881	81.6548598577268	2.22287844611147	0.000292411226269387	0.0310455926844958
Ctnnbip1	mGC2	chr4_148931924_148932561	79.7526295036283	1.59190693454458	4.7563898408421e-05	0.00820143245513144
Osgin2	mGC2	chr4_15977228_15977686	85.5965196423387	1.38939353947531	0.000148693390993105	0.0194865910984391
Rmdn1	mGC2	chr4_19551127_19551413	22.4509878746148	1.45156460323195	0.00022988103343383	0.0265470324119119
Ggh	mGC2	chr4_20025729_20026425	52.8419846169334	1.6129235407536	6.86279720633712e-05	0.0108483351270087
Manea	mGC2	chr4_26182865_26183615	253.391019925705	1.31522027592538	0.000437153943372501	0.0395037656708572
Manea	mGC2	chr4_26337589_26338226	70.8402287982662	3.81038519972153	3.84444512160583e-10	2.71758999286639e-07
	mGC2	chr4_28228867_28229332	32.3407887222057	1.67203376413181	9.59578208167192e-05	0.0142058463454061
	mGC2	chr4_29452947_29453633	42.3146443978065	1.33369909913252	0.000463569233072635	0.0406098088184891
	mGC2	chr4_30059551_30059887	28.9864556430515	1.45650234317522	0.000406635509734298	0.0379121107385978
	mGC2	chr4_30537563_30537997	29.024876441705	2.18782621097687	0.00033000974632284	0.0336883033693682
Pnrc1	mGC2	chr4_33348059_33349021	116.606856820402	1.36060882831731	0.000340334397826199	0.034281867353433
Rngtt	mGC2	chr4_33552821_33553222	60.1039036172742	1.26642969126199	0.000208308201958885	0.0246663195112896
Akirin2	mGC2	chr4_34469955_34470613	63.5814059436617	2.17695448983428	1.94381468711555e-07	7.45087896886821e-05
Cavin4	mGC2	chr4_48676077_48676585	34.6183646698376	2.17653729833557	0.000125445948970765	0.0171979894250623
Cavin4	mGC2	chr4_48792844_48793259	100.595354362398	1.25338333878632	8.10971001023533e-06	0.00200339282493394
Cylc2	mGC2	chr4_51683828_51684206	22.5497607953551	1.77165446503148	0.000111031524984513	0.0158344530534901
Klf4	mGC2	chr4_55744769_55745529	264.937932378635	1.30250637978228	0.000436111387636564	0.0394313757467122
	mGC2	chr4_56126061_56127168	84.9169730123734	1.71144294565943	0.000416039960158325	0.0382520164043992
Epb41l4b	mGC2	chr4_57215572_57215971	69.8960475011982	1.20785864892065	0.000284121161666797	0.0304402699084045
Astn2	mGC2	chr4_66078901_66079447	82.6152327799462	1.05640365442371	0.000221927984693412	0.0258664115264611
Tlr4	mGC2	chr4_66488342_66489317	176.129029668018	1.05300365354103	0.000486459248879577	0.0420510414022207
Tlr4	mGC2	chr4_66489674_66490233	55.2280882877015	1.55433580313511	2.9483949352178e-05	0.00563754516822775
Tle1	mGC2	chr4_71792330_71793136	248.089317274164	1.48211916020416	3.9096115709941e-06	0.00106223691021497
Tle1	mGC2	chr4_71805482_71806023	102.462471606043	1.42676169403532	8.75604255190836e-08	3.67553456129477e-05
Nfib	mGC2	chr4_81933848_81934295	47.0678255023289	1.24807024315559	1.05878863233084e-05	0.00248406112876343
Nfib	mGC2	chr4_82045628_82046891	130.978212926299	1.19779433818852	7.87170785230707e-05	0.0120919947969057
Ttc39b	mGC2	chr4_82954764_82955347	68.3591024521924	1.28016380437279	0.000378915476511695	0.0363830551246256
Bnc2	mGC2	chr4_83777013_83777511	75.6058324632396	1.58696353573501	0.000438716479118117	0.0395355698629561
Bnc2	mGC2	chr4_84169115_84170265	144.494492619937	1.25835736558775	1.29400871829832e-05	0.00291448244992621
Focad	mGC2	chr4_87765986_87766371	28.5216530342851	1.49534949141933	0.000156155007367174	0.0202370692920581
Tek	mGC2	chr4_94477217_94477985	25.2389317550028	2.27594095539032	0.000393699519237273	0.0371819480600194
Atg4c	mGC2	chr4_99062599_99062911	28.8523808256572	1.28598290181959	0.000532652926447537	0.0443084202814798
A930011G23Rik	mGC2	chr5_100046439_100046800	36.0793541401092	1.77027533035008	4.72128603664028e-08	2.10640305521592e-05
A930011G23Rik	mGC2	chr5_100238658_100239688	190.523108551392	1.46646325926662	1.00450694969607e-08	5.29119175234907e-06
Gpat3	mGC2	chr5_101592052_101592580	31.7971692992112	2.40505315196426	0.000474808949002523	0.0413063548703095
Lrrc8c	mGC2	chr5_105929364_105930156	172.572833320703	1.2048800278267	4.05849229264976e-05	0.00725865569506103
Vmn2r13	mGC2	chr5_109587691_109588094	22.3914499491176	2.19763221102584	5.28511447031246e-05	0.00890620874067896
Mir701	mGC2	chr5_111487613_111488925	444.139113962036	1.35531188422632	0.000202105239015894	0.0242840077881857
Pitpnb	mGC2	chr5_111634794_111635279	41.5718089129972	1.63782061160463	0.000361089660720586	0.0352858718065381
Grk3	mGC2	chr5_113390605_113390830	21.819732458589	1.48688170393761	7.63149803301441e-05	0.0118118952161986
Grk3	mGC2	chr5_113422343_113422634	31.4177343165598	1.24749837531196	8.98446066119829e-05	0.0134842055682696
Tesc	mGC2	chr5_118460364_118461391	287.25563638	1.80862691729613	0.000414630520059846	0.0382520164043992
Rhbdd2	mGC2	chr5_136098893_136099284	42.7891537951745	1.1887101845998	0.000251986521631074	0.0283662381437013
Upk3b	mGC2	chr5_136502715_136503282	135.006934056861	1.26800414222845	0.000163423292152008	0.0208480881240574
4933404O12Rik	mGC2	chr5_137404866_137405482	125.776190945638	1.27885871341835	1.1593572010662e-07	4.68595536433914e-05
Fis1	mGC2	chr5_137425606_137425897	36.99702125979	2.5540670203564	2.06305850887714e-12	2.15948004469908e-09
Sdk1	mGC2	chr5_142196688_142197067	37.0735580294533	1.5991971277972	6.60456093650807e-06	0.00168510212481772
Sdk1	mGC2	chr5_142204024_142204622	98.2645082901179	3.77829325894397	3.31039934475278e-25	1.68924506063758e-21
Foxk1	mGC2	chr5_142900513_142901501	154.414363435019	1.08400477742605	0.000215290618288213	0.0252731993895763
Fscn1	mGC2	chr5_143770734_143772154	637.517993238861	1.14321929425725	8.18899551488998e-06	0.00201992336347719
Baiap2l1	mGC2	chr5_145192217_145192745	75.4661203927774	1.59241432452607	0.000582114191423854	0.0468708128361896
Nptx2	mGC2	chr5_145404616_145405487	503.217898696153	1.41357320005814	0.000420034112321561	0.0384892201094837
Smurf1	mGC2	chr5_145705765_145706481	106.613736305631	1.67124894568361	0.000489736474997611	0.0422672086357479
1700001J03Rik	mGC2	chr5_146999058_146999410	29.4209258832355	1.55425773986443	6.10913231827417e-05	0.00994582577650356
2210417A02Rik	mGC2	chr5_149619925_149620394	51.7609605299907	1.53762705346975	5.38365831885213e-07	0.00018585686058006
Katnal1	mGC2	chr5_149755297_149755829	66.8505099013831	2.40101929200932	2.41542445282257e-11	2.16712678201016e-08
Medag	mGC2	chr5_150205889_150206557	74.4110440933577	1.67799625208906	4.0200224089782e-06	0.00108276293896358
Fry	mGC2	chr5_151081121_151081747	59.9758925327311	2.30382660170825	9.25018972693811e-06	0.00221536091495334
Fry	mGC2	chr5_151081926_151082332	47.7046531097783	2.3065198382255	1.31103017013061e-10	1.01459444317914e-07
Fry	mGC2	chr5_151096874_151097407	51.3158363738777	1.56948506203822	4.43908696143676e-05	0.00777008110276732
Hgf	mGC2	chr5_15975725_15976094	21.1922288596036	1.96264933293226	0.000633334413249531	0.0495296023342573
Gnai1	mGC2	chr5_17813113_17813551	33.5747580986439	1.85914074240848	0.000551094983673352	0.0451071934731856
Lrrc17	mGC2	chr5_21002176_21002661	36.5826809415101	1.75080547893767	0.000641020116731177	0.0499631579384967
Babam2	mGC2	chr5_32190766_32191133	27.6495304782351	1.57561831440952	0.000209430654229444	0.0247812615650581
Fosl2	mGC2	chr5_32338089_32338678	53.09043530603	1.88520254353984	0.000113891621963656	0.0160815243590834
Wdr1	mGC2	chr5_39002228_39002792	49.166424988177	1.70127602726728	0.000206846201735739	0.0245442383473252
Mterf1b	mGC2	chr5_4234448_4234916	25.8190901294604	1.84844705974547	0.000529589429377932	0.0441886497253715
Adgra3	mGC2	chr5_50398056_50398998	106.308356486269	1.400237730684	8.0743160799014e-07	0.000269074111633302
Adgra3	mGC2	chr5_50423656_50424042	63.6981104951828	1.01612440513695	0.000182130166123012	0.0225817896403893
Lgi2	mGC2	chr5_53007673_53008292	161.550541564266	2.00489634561942	3.06055597214863e-05	0.005811177270327
Rbpj	mGC2	chr5_53881740_53882705	243.552351241197	1.57024724123504	8.12033275120227e-05	0.0123923107969773
4932441J04Rik	mGC2	chr5_58166117_58166416	33.156290335161	1.22749097853262	0.000269646912461488	0.0293405342003988
Apbb2	mGC2	chr5_66977557_66978075	22.0680507107329	2.39271546583243	0.000250670365388357	0.0282681040294407
Tex47	mGC2	chr5_6983992_6984539	112.21738137012	1.67978829002123	7.63110098120607e-06	0.00190533656012557
Tex47	mGC2	chr5_7232757_7233258	48.659220616118	3.25443165786389	4.33874002843466e-08	1.9571193314451e-05
Atp10d	mGC2	chr5_72614083_72614471	26.0186074124606	1.64968807645986	0.000526174084809259	0.0439710811067496
Tex47	mGC2	chr5_7306629_7307037	34.4372466150617	2.25009630259178	5.89676233883488e-09	3.27512999683907e-06
Zfp804b	mGC2	chr5_7328293_7328708	35.6471298187979	1.9629718232164	1.13534659596536e-05	0.00264467733240771
Zfp804b	mGC2	chr5_7344152_7345417	260.133015453762	1.76036845369957	1.68393481460334e-12	1.77400903104125e-09
Zfp804b	mGC2	chr5_7517786_7518144	25.5270897985875	2.25808463861369	3.37592652086074e-06	0.000942322081227131
Chic2	mGC2	chr5_75292986_75293739	49.0285120723981	2.08903620417263	0.000605547705002999	0.0480784384709893
Steap4	mGC2	chr5_7655215_7655975	107.450010937409	1.54880146588824	5.73760117527779e-08	2.51179258314286e-05
Steap4	mGC2	chr5_7965288_7965683	22.250603125688	1.70662848766746	0.000100751695084912	0.0147285989633933
Tmprss11d	mGC2	chr5_86747163_86747962	37.6667291446807	1.5564548555624	3.25410430578306e-05	0.00608666605035077
Btc	mGC2	chr5_91711913_91712393	41.776272112794	1.56149046220013	0.000441569892438623	0.0396535344287415
Antxr2	mGC2	chr5_98263814_98264163	21.0904728825463	1.73395269241883	4.89931230361995e-05	0.00841234075047745
Cntn6	mGC2	chr6_104406813_104407861	230.005148967648	1.67960014104585	0.000503698302280988	0.0430192039933686
Edem1	mGC2	chr6_108793718_108794158	31.4471310923469	2.03892227463541	0.000120050863014038	0.0166978070463589
Grm7	mGC2	chr6_110236320_110236612	28.2423797642189	1.64317016400415	1.69135134102752e-05	0.00365320703475827
Atg7	mGC2	chr6_114696573_114697019	47.7785656841512	1.30481917253152	0.000334312309763575	0.0338648829861066
Cxcl12	mGC2	chr6_117021759_117022192	24.7293405703358	1.70291972458379	0.000330596411405223	0.0336975147408054
Cxcl12	mGC2	chr6_117087644_117088383	391.146478686872	1.53958882215776	2.81941878066203e-05	0.0054742653045551
Zfp637	mGC2	chr6_117494463_117494985	26.6657179975517	2.14449976224176	0.000333767343900895	0.0338516791011932
Plekhg6	mGC2	chr6_125375166_125375764	199.679082854522	1.38393764326327	0.000264223939167865	0.0290541355223298
Thsd7a	mGC2	chr6_12663999_12664540	104.196112504802	1.16582925626025	0.00010350740976673	0.0150105048385606
Tex52	mGC2	chr6_128330782_128331128	20.4919100852792	1.61854665012368	6.06939021898198e-05	0.00991076798247786
A2ml1	mGC2	chr6_128534118_128534502	27.1362669628346	1.44236019601758	3.07021395630716e-05	0.00581598964198784
Klrb1a	mGC2	chr6_128579884_128580487	73.8321991438452	2.24886898996003	4.98932307245858e-11	4.18599557876657e-08
Klrb1c	mGC2	chr6_128738438_128738979	41.6674587116772	5.91300912746982	1.18218177920178e-26	7.14961647806064e-23
Klrb1c	mGC2	chr6_128752603_128753602	681.543305635006	2.03230006548572	1.69231682991526e-13	2.15890708963822e-10
Klrb1c	mGC2	chr6_128755222_128755503	47.1659788970252	3.28692915011922	1.09129389265528e-19	3.12628896536094e-16
Tmem106b	mGC2	chr6_12924865_12925285	54.9172482334345	1.94822368225296	8.38648102492901e-07	0.000277213941911272
Etv6	mGC2	chr6_134044084_134044826	118.001222588484	1.34247284074312	2.26123320655671e-06	0.00066770168450606
Bcl2l14	mGC2	chr6_134192740_134193728	117.977680693855	1.07819912521952	0.00046096330171951	0.0404466192912845
Bcl2l14	mGC2	chr6_134226970_134227401	27.4981949457957	2.19840469300921	3.23023454501964e-05	0.00607682291579265
Bcl2l14	mGC2	chr6_134242471_134243171	384.029722577044	1.74830915812769	1.01053012107321e-05	0.0023811035209259
Borcs5	mGC2	chr6_134625879_134626328	41.6425414330143	2.87310356555499	2.27328472526655e-13	2.85543796979616e-10
Apold1	mGC2	chr6_134912508_134912814	33.731275250033	1.8595299448376	9.12499715354757e-08	3.79142470788788e-05
Emp1	mGC2	chr6_135475648_135476313	119.402504843125	2.01501860268832	6.33907553027834e-12	6.12493480718745e-09
Emp1	mGC2	chr6_135656935_135657346	24.1425305119612	1.63601701317779	0.000111473596842246	0.0158559539215742
Grin2b	mGC2	chr6_135990504_135990988	59.2883428841593	1.26367054406099	0.000199852844470149	0.0240678122509427
Eif4a3l1	mGC2	chr6_136234328_136234985	95.4168680301389	1.99684098097316	5.35058823504075e-07	0.000185106547349161
E330021D16Rik	mGC2	chr6_136342378_136342688	29.43781337041	2.19905735417269	3.09511920095848e-11	2.73191951050655e-08
Gucy2c	mGC2	chr6_136733516_136733990	34.6464096101287	1.96614370429795	1.38737230243827e-07	5.51205378679921e-05
Pde6h	mGC2	chr6_136911170_136911788	64.1264737222053	1.28720311721297	0.000353907435843918	0.0349018490445462
Pde6h	mGC2	chr6_136914421_136914914	37.8530749289399	2.24171657237132	3.88588796529899e-06	0.00105755088623606
Pde6h	mGC2	chr6_136946480_136947017	59.3536712044133	1.52102366194908	2.01820459160765e-05	0.00413002239000896
Rerg	mGC2	chr6_137105959_137106371	25.446943179368	2.48385726236212	1.56787573154929e-09	9.66113192756282e-07
Ptpro	mGC2	chr6_137243058_137244224	347.364032291036	1.93213601094365	4.75565876908398e-10	3.22222521187756e-07
Dera	mGC2	chr6_137762626_137763044	27.7940941180053	1.80098964471131	2.07876630937001e-06	0.000617190460976032
Slc15a5	mGC2	chr6_137891411_137892197	135.24475386963	3.05433020527373	3.0058561295513e-23	1.19714452012332e-19
Slc15a5	mGC2	chr6_138034324_138034842	22.1099434954463	3.23859949606314	2.21534061795653e-10	1.63144774943421e-07
D6Ertd474e	mGC2	chr6_143207690_143208237	72.8624930215206	2.19218900678377	2.22191951896e-07	8.32154725161692e-05
Sox5	mGC2	chr6_143993902_143994482	82.2308392796705	1.89737934258661	2.9228288870262e-05	0.00560836253573908
Sox5	mGC2	chr6_144023253_144023884	53.1882089680214	2.12976810140763	5.46995700510346e-06	0.0014268286730357
Sspn	mGC2	chr6_145926244_145926844	90.8930348700385	1.47956462534317	0.0004235672569316	0.0387043765817671
Itpr2	mGC2	chr6_146347393_146347782	68.5667292977055	1.45515957530907	1.23526199127232e-05	0.00283382107767498
Itpr2	mGC2	chr6_146417263_146418235	572.20452778213	2.03530457620716	2.33343134638577e-08	1.120671582302e-05
Itpr2	mGC2	chr6_146421785_146422027	26.1663191385999	2.07600078385466	0.000119138731185987	0.0166249871782949
Itpr2	mGC2	chr6_146430720_146431154	60.2429751006826	2.38013431286878	5.54872068574959e-13	6.4718296392624e-10
Itpr2	mGC2	chr6_146448467_146448944	169.063962799101	2.01028060030484	3.00262573852175e-15	5.05465731411295e-12
Tm7sf3	mGC2	chr6_146584147_146584361	25.2386695810086	2.78246144181417	9.43135259287508e-08	3.89887340821054e-05
Stk38l	mGC2	chr6_146702347_146702778	45.1998361823556	1.0612841299677	0.000340255293657335	0.034281867353433
Arntl2	mGC2	chr6_146725075_146725613	54.6113634188897	1.56137081904134	3.84306678710962e-05	0.00697264687482129
Arntl2	mGC2	chr6_146741885_146742504	57.2989712861857	1.83562646503394	4.11709154933061e-05	0.00733184089119323
Arntl2	mGC2	chr6_146744037_146745103	259.649624850007	2.60948007307684	7.37042019759779e-32	8.59659488918529e-28
Arntl2	mGC2	chr6_146765342_146765848	29.6009063007149	4.69884972585835	4.25438929399683e-11	3.63719100631433e-08
Ppfibp1	mGC2	chr6_146848197_146848506	38.494202439786	1.84224345782874	0.000202721566505083	0.0243401524383687
Ppfibp1	mGC2	chr6_146857752_146857987	32.8194536311225	1.70364819713001	6.2505778073514e-06	0.0016149732606649
1700034J05Rik	mGC2	chr6_146909442_146909972	73.0898156967606	1.08992898247858	0.000119712736540653	0.0166791915208701
E330012B07Rik	mGC2	chr6_147110611_147111060	40.4825277455515	1.75045248871074	2.64476249773382e-07	9.65567085049355e-05
Pthlh	mGC2	chr6_147192199_147192570	33.9188577041057	2.84747723616855	1.56444743223228e-07	6.11148769513497e-05
Ccdc91	mGC2	chr6_147428946_147429332	47.9226685241888	2.91760150836803	7.95139487539711e-13	8.89309055204431e-10
	mGC2	chr6_16309574_16310448	75.9996130760617	3.43080503916356	2.52236998935937e-26	1.42027695838787e-22
Cftr	mGC2	chr6_18257914_18258460	37.2120198790932	2.71517165188926	1.08201293893539e-11	1.02128887174392e-08
Tspan12	mGC2	chr6_21501404_21501909	115.010325947666	1.64152957936173	0.000584294489031261	0.0469297195285211
Cped1	mGC2	chr6_21980372_21980779	24.4690011078071	1.90596041331006	0.000190443196271433	0.0231209367749878
Fam3c	mGC2	chr6_22341226_22341680	31.3429389761453	1.34812056770967	0.000104718093071546	0.0151498362525909
Fam3c	mGC2	chr6_22393403_22394297	173.898218207333	2.63619913246811	1.23327398245525e-15	2.16540367601184e-12
Nrf1	mGC2	chr6_30057434_30057892	34.01546488786	2.31451289456147	1.89859168732795e-05	0.00398487063258956
Mir29b-1	mGC2	chr6_31066378_31066856	69.1733070862715	1.20561367296214	0.000187924079429585	0.0229344625217761
E330009J07Rik	mGC2	chr6_40372922_40373329	50.6180147971419	1.05043728695707	0.000419068957084476	0.0384655362963919
Tra2a	mGC2	chr6_49232056_49232626	61.0459384927678	1.42778188793422	9.85212142815348e-05	0.0145195194957095
Asb4	mGC2	chr6_5332600_5333007	68.598683143339	1.75536759548553	1.66469261651599e-06	0.000507144257543866
Asb4	mGC2	chr6_5353093_5353516	34.2823866436024	1.14035649058807	0.000406206098367485	0.0379121107385978
Tril	mGC2	chr6_53751437_53752455	150.057338534679	1.41146168808216	6.49613654524799e-07	0.000220074820043587
Pdk4	mGC2	chr6_5459473_5460165	67.2699753638377	1.26484031820423	0.000616415846681952	0.0486214679113159
Pde1c	mGC2	chr6_56285966_56286454	34.4141921358643	1.45666339572989	0.000399111849232647	0.0375178828696185
Herc3	mGC2	chr6_58890651_58890995	38.4621964864214	1.21595394742791	0.000519622249123862	0.0436469324494262
Rmnd5a	mGC2	chr6_71368925_71369284	29.7813698603374	2.15061118051127	6.95833151892006e-05	0.0109674991511195
Lrrtm4	mGC2	chr6_80115725_80115996	28.5111693516495	1.31126534246954	0.000314155416057432	0.0327160408440269
Sema4f	mGC2	chr6_82884594_82885456	183.69180351409	1.29309555762901	2.63995153940725e-06	0.00076432682060523
Umad1	mGC2	chr6_8295446_8295844	41.8476285468767	1.41360051541807	0.000514870156716656	0.0434264786985638
Copg1	mGC2	chr6_87825057_87825534	58.7480240936964	1.72854650014387	1.91543408203086e-05	0.00399454848900257
Mgll	mGC2	chr6_88703619_88703972	40.796744912922	1.38835394463162	7.32249682279089e-05	0.0113984540389928
Tpra1	mGC2	chr6_88889190_88889864	156.579789973541	1.46654394226539	1.45158301638006e-08	7.43042138958358e-06
Nxph1	mGC2	chr6_8906559_8907800	191.253250738077	1.20046542307431	0.000101243623875433	0.0147608683805744
Nxph1	mGC2	chr6_8909853_8910193	44.9855172256406	1.55961156738289	0.000158487296361623	0.0203576222172032
Zxdc	mGC2	chr6_90309817_90310932	239.826280949878	1.61454571539968	9.35732142103903e-10	6.03939277534737e-07
Iqsec1	mGC2	chr6_90854181_90854468	23.0809595564725	1.35817733451938	0.000394707656412496	0.0372556115163312
Adamts9	mGC2	chr6_92833334_92833977	150.891332123813	3.21095277320509	4.52378388201297e-21	1.60585476929952e-17
Magi1	mGC2	chr6_93676870_93677291	47.3975000694263	1.1363038900237	0.000155221333073466	0.0201320466234308
Lrig1	mGC2	chr6_94745502_94745798	27.1196026039645	1.42278039149254	2.89273050321453e-05	0.00557682239197643
Suclg2	mGC2	chr6_95525532_95525919	28.9513223532521	1.68147162464978	0.000505884406022002	0.0431139721000724
Foxp1	mGC2	chr6_99245846_99246412	72.9765369589748	1.18999656127227	0.000255701974005326	0.028620017697643
Tenm4	mGC2	chr7_103319284_103319926	44.7571411680835	1.67638233338499	4.00233833586202e-05	0.00719281885049646
Plekhb1	mGC2	chr7_107823237_107824070	86.0186031526761	1.59727031872348	7.45103905877645e-05	0.0115875011328254
Trim66	mGC2	chr7_116614220_116614909	120.167833766709	1.12271663930626	0.000362730431932697	0.0353826851617216
Arntl	mGC2	chr7_120283229_120284099	82.3446341600495	1.20560704570065	0.000449236523120315	0.0399409847630944
Nupr1	mGC2	chr7_133768620_133769497	179.998171921045	1.64517365737735	4.2830718510413e-05	0.00753649876754725
Bicra	mGC2	chr7_16587429_16587949	47.121838499548	1.57686771417849	0.000148140970895203	0.0194454077801034
Arhgap35	mGC2	chr7_17160492_17161260	73.9135821566037	1.33801646783756	0.000499117245134163	0.0427171703575904
Sbsn	mGC2	chr7_31541158_31541814	101.283287102727	1.42150529355367	3.79788598617969e-05	0.00692143527421058
Myadm	mGC2	chr7_3291233_3291511	35.9688440322829	2.24344908337852	0.000184214727075028	0.0227194916909429
Cacng6	mGC2	chr7_3447476_3448097	31.4863502247777	1.77803167682304	0.000490797224929437	0.0423021739286871
Lsm14a	mGC2	chr7_35175767_35176118	64.2877040432512	1.44992646564836	0.000140194738057661	0.01861182030258
Tshz3	mGC2	chr7_37789454_37790236	246.728581751108	1.17060800912288	8.34442749305512e-05	0.0126868706682352
Plekhf1	mGC2	chr7_39015316_39015629	29.5436702715189	1.83956850345487	0.000606527838713431	0.048101280870012
Gm2058	mGC2	chr7_47122457_47123536	101.39978374952	1.23497574279803	5.84733785371228e-05	0.00960322993089301
Vstm2b	mGC2	chr7_48172096_48172564	61.6635647461892	1.12385539096107	4.85434259105776e-05	0.00834389953722539
Gabrb3	mGC2	chr7_64913155_64913375	23.8330151837138	1.49720123787674	0.000167752229883165	0.0212674141070278
Asb7	mGC2	chr7_73768278_73768809	30.4107620890044	1.42517389260442	3.48827066354632e-05	0.00641514209840031
Nr2f2	mGC2	chr7_77411848_77412419	50.2476359996321	2.7754096550808	3.49465180772729e-05	0.00641514209840031
Akap13	mGC2	chr7_82666064_82666491	35.9192865597677	1.29599999557737	0.000507621056671391	0.0432168665093473
Isg20	mGC2	chr7_86070407_86071069	194.06882418593	1.2960141948442	2.85308351064628e-06	0.000814480523665981
Mir1839	mGC2	chr7_88681464_88681784	44.9452462374164	1.56138916678699	1.70769480169608e-05	0.00368141115448798
Sh3gl3	mGC2	chr7_89333552_89333915	32.2666898738748	1.53323020343585	7.60689209816207e-06	0.00190220063951146
Adamtsl3	mGC2	chr7_89424315_89424698	39.5413169689014	1.55501792919233	0.00017707489923954	0.0221399214178589
Tmc3	mGC2	chr7_90626048_90626893	60.8115683063284	1.36526777389065	3.94910691765336e-05	0.00712545433912193
Il16	mGC2	chr7_90888027_90889011	255.04356940419	1.83694351728531	4.65642386411583e-07	0.000162894235501076
Cemip	mGC2	chr7_91138876_91139466	67.115887708189	1.92302730601439	7.95271019518312e-08	3.38178645958762e-05
Fzd4	mGC2	chr7_96564288_96564935	83.4342063154999	1.57920320960903	0.000185635161215727	0.0227855240258627
Pcf11	mGC2	chr7_99844591_99845383	53.1590266558849	1.23186616336907	8.66383767617859e-06	0.00211785436823485
Sntb2	mGC2	chr8_109495870_109496215	27.1521203932915	1.60713009723548	0.000250236970960174	0.0282387320145527
Maf	mGC2	chr8_118288352_118289126	204.859554415722	1.53698738138055	0.00042745338339597	0.0389504968906871
Dynlrb2	mGC2	chr8_118857851_118858475	97.8488146858111	1.3983625405854	0.000215450884256249	0.0252738436358385
Cmc2	mGC2	chr8_119392557_119393012	49.756663397949	2.37248922585025	3.75739650482709e-11	3.24629117814667e-08
Gse1	mGC2	chr8_123040269_123040946	80.5374013081659	1.21803085934455	9.80238637721354e-05	0.0144592725738173
Klhdc4	mGC2	chr8_124372406_124372656	34.3597857411269	1.86593126247873	4.02494383616299e-06	0.00108276293896358
Pgbd5	mGC2	chr8_126899054_126899968	106.527920969701	1.2901725006693	0.000395671030323114	0.0372818916402144
Irf2bp2	mGC2	chr8_129222730_129223520	114.182017208336	1.33498670908633	2.99349423708961e-05	0.00570374174409102
Irf2bp2	mGC2	chr8_129283634_129284041	52.4548950239406	1.6206337635278	0.000348870438082739	0.0347150503281191
Angpt2	mGC2	chr8_18724616_18725130	102.626965382809	1.3300684187042	0.000364236972027263	0.0353855232291788
Tcim	mGC2	chr8_25594892_25595552	189.618181538099	1.02809568494729	0.000392876286925075	0.0371471695241936
Fut10	mGC2	chr8_32483456_32484210	77.850464327805	1.94631929970192	1.3853247320742e-05	0.00309454255574732
Nrg1	mGC2	chr8_32738547_32739068	58.7285229944356	1.55182871040293	2.95567190170244e-05	0.00564484936258355
Ppp1r3b	mGC2	chr8_36256714_36257349	62.1279270799126	1.01039216574793	0.000133138243071073	0.0179737142298603
Prag1	mGC2	chr8_37230219_37230695	32.2771379760403	1.41839102193421	6.73855875730118e-05	0.0106933527506168
Lonrf1	mGC2	chr8_37288398_37289350	75.4171830144706	1.79249969876559	5.86820820284051e-07	0.000200047095125267
Dlc1	mGC2	chr8_37723299_37723913	46.571380414841	1.99369744876609	5.83689750035522e-05	0.00959831651289531
Dlc1	mGC2	chr8_37790429_37791034	94.5168533804045	1.24363200089533	0.000136048115185182	0.0182400685166453
Dlc1	mGC2	chr8_37930583_37931010	43.7205625819018	1.77387731975994	5.39863631009196e-07	0.000185980742977052
AI429214	mGC2	chr8_38392793_38393077	20.2123096702256	1.95312826985637	3.71460798488183e-06	0.00102287024023497
AI429214	mGC2	chr8_38452560_38453018	32.1405064617716	3.85271289783408	2.00100360472668e-14	2.86619192648617e-11
Sgcz	mGC2	chr8_38851714_38852238	21.6026452612218	3.01540258802737	4.10371681695846e-10	2.85148945854453e-07
Sgcz	mGC2	chr8_39145155_39145463	23.476386226023	1.41459612537167	0.000172275010173245	0.0217227480202312
Tusc3	mGC2	chr8_40189177_40189912	292.311105975126	1.65938472320025	2.28980557851428e-05	0.00462753270694525
Micu3	mGC2	chr8_41406299_41407177	276.062045487029	3.95104532091694	1.40957895929074e-64	1.15085778920772e-59
Cnot7	mGC2	chr8_41583002_41583579	70.2330833789459	1.75874619497672	3.72251383097698e-09	2.14789048047372e-06
Mtmr7	mGC2	chr8_41686157_41686530	32.6454082576183	1.67116665725081	1.66134501334159e-05	0.00360269174732486
Mtmr7	mGC2	chr8_41695049_41695859	66.6432320327713	3.16625441785262	0.000324981576520636	0.0334382902404734
Mtmr7	mGC2	chr8_41700791_41701145	28.3478467558587	1.7829909014227	1.58008189460516e-05	0.00344017536869295
Mtmr7	mGC2	chr8_41711581_41712035	64.9531552570294	3.66478352151766	1.18989815091671e-33	1.61916382467784e-29
Mtmr7	mGC2	chr8_41712295_41712765	59.8380992855342	2.75040808248561	5.89828170663172e-13	6.78265012787042e-10
Mtus1	mGC2	chr8_42236550_42236914	20.4093579202454	1.76491948319246	0.000101009618786997	0.0147530962981642
Mtus1	mGC2	chr8_42241360_42241905	45.4017474324827	1.81323875263352	1.46914011542246e-08	7.49679245585779e-06
Fgl1	mGC2	chr8_42260330_42261061	468.688375123551	7.78795300331957	9.5589017518283e-19	2.51755262251257e-15
	mGC2	chr8_45432654_45433420	41.9681032478675	2.83037930831238	5.25839163157763e-05	0.00887969014996953
Primpol	mGC2	chr8_47698787_47699153	88.5862570439919	1.01174714513644	0.000253001922255604	0.0284132990970013
Asb5	mGC2	chr8_55633621_55634167	44.15149196997	2.0589325354749	0.000242508555837232	0.0276532573961016
Asb5	mGC2	chr8_55651015_55651489	46.1024729930034	1.75235714249258	3.77633055359521e-06	0.00103637107970944
Hpf1	mGC2	chr8_63338197_63338936	110.431895660623	1.64091900520382	0.000258733784604805	0.0287407472257845
Sh3rf1	mGC2	chr8_63774274_63774685	46.1724707878016	1.78616382083974	0.00053784274147645	0.0444682932143955
Sh3rf1	mGC2	chr8_63789259_63789609	27.1290217810662	1.60634874628623	0.000153938389692324	0.0200133388465361
Tll1	mGC2	chr8_66682998_66683504	94.211306547439	2.52386395194472	1.85052614733745e-08	9.12913187688456e-06
	mGC2	chr8_7060222_7060688	44.5444290498765	1.40838171030113	5.6875104838076e-05	0.0093999926559861
Sh2d4a	mGC2	chr8_70702758_70703247	23.2080328257426	2.53206234122377	5.13187735769163e-05	0.00870186277897013
Sh2d4a	mGC2	chr8_70711628_70712161	24.0385232410946	1.80148296941117	0.000623168426791658	0.0489691027811533
Large1	mGC2	chr8_75866524_75867458	85.0545857768318	1.76096773855078	6.94917611442909e-05	0.0109636513710265
Isx	mGC2	chr8_77429742_77430710	164.632454606441	1.34139600203045	7.91087758148625e-07	0.000264708014581654
0610038B21Rik	mGC2	chr8_79741466_79741987	56.0667596492219	2.14963773218228	7.62690457011975e-07	0.000255729953626165
0610038B21Rik	mGC2	chr8_80008235_80008502	32.09215839259	2.01274502709533	4.4432598534696e-06	0.00118166831389724
Ednra	mGC2	chr8_80247434_80248604	284.078289101448	1.08937638886776	0.000108139842690064	0.0155156660426047
Ttc29	mGC2	chr8_80561562_80562336	101.936715514798	2.39426777199183	1.96932602456248e-11	1.79649841271973e-08
Slc10a7	mGC2	chr8_81172858_81173270	24.1632054764512	1.77527722482786	2.24011092211721e-05	0.00453833688068786
Zfp827	mGC2	chr8_81618763_81619341	88.7686424210488	1.74439005189044	3.8015353440815e-09	2.18576235165638e-06
Gypa	mGC2	chr8_82842146_82843058	179.422854262214	1.29290973536544	2.61287805703344e-06	0.000759324549101371
Cacna1a	mGC2	chr8_87033762_87033994	23.8049181353218	1.73444530865694	2.83115221392477e-05	0.00549051871928728
Ier2	mGC2	chr8_87174325_87175073	62.7611886731044	1.79643737867018	4.47451646750331e-05	0.00781441998390463
N4bp1	mGC2	chr8_89349688_89350886	211.592992482286	1.09239892537382	0.000618816372676859	0.0487531651976304
N4bp1	mGC2	chr8_89396937_89397816	231.222626258466	1.27587869072845	0.000471381640003592	0.0411338209910272
Gm2694	mGC2	chr8_90030789_90031222	25.6406696872331	1.35632118721998	0.000411370782125506	0.0380800149569479
4933402J07Rik	mGC2	chr8_90258299_90259433	136.108609803823	1.44574177055529	9.90516464783509e-06	0.00234409310218788
Zfp423	mGC2	chr8_90451303_90451953	62.0755267978238	1.17462254201323	0.000113927426970547	0.0160815243590834
Zfp423	mGC2	chr8_90556199_90556668	43.0979692904181	1.814634522363	1.45662938217865e-06	0.000449146416513807
Cyld	mGC2	chr8_91346380_91346843	44.2480433363573	1.38454921231473	0.000177835279434155	0.0222009943532742
Sall1	mGC2	chr8_91433756_91434051	34.7088931421297	3.84159075544651	5.27163071005586e-20	1.59409231532543e-16
Sall1	mGC2	chr8_91545050_91545488	55.3809905474464	1.54096066826454	1.30141225432512e-06	0.000407105188545983
Sall1	mGC2	chr8_91777537_91778047	48.4483090312683	2.51206732624402	1.73247559013082e-06	0.000522916213656289
Sall1	mGC2	chr8_92027419_92027992	77.897540990174	3.12223910004242	3.35618841754729e-21	1.21785636197714e-17
	mGC2	chr8_92310781_92311326	60.4457482366497	2.1918326943889	3.56617625350012e-10	2.53184559395777e-07
	mGC2	chr8_92351120_92351780	208.22742139693	1.52925638329424	9.62395816385105e-08	3.96844887003384e-05
Chd9	mGC2	chr8_93500820_93501176	22.9038854206714	2.39140303570522	2.6849004226525e-06	0.000771851335163402
Aktip	mGC2	chr8_93636107_93636539	44.0253428560487	2.64237276117236	4.34565116596112e-13	5.21768915103645e-10
Irx3	mGC2	chr8_94094213_94094554	49.4667098125655	1.44728806740755	0.000150565175150626	0.0196844980108253
Irx3	mGC2	chr8_94105743_94106421	119.206943742784	1.06410665284328	5.20272161631926e-05	0.00880370585958952
Crnde	mGC2	chr8_94796593_94796860	25.1768393634695	2.04168270344967	1.89469083706578e-08	9.29086971397322e-06
Irx5	mGC2	chr8_94997119_94997671	114.86063111948	1.29769977235798	2.57984949798177e-06	0.000752261079240967
Irx5	mGC2	chr8_95017181_95017769	226.252247876103	1.22547454709219	1.87498732236305e-05	0.00394547106773175
Lpcat2	mGC2	chr8_95366135_95366366	22.0871179074779	1.64719503658402	0.00063456297823	0.049578192956055
Lpcat2	mGC2	chr8_95395797_95396645	163.385584593224	2.36416139793777	9.3138128893655e-13	1.02071263121972e-09
Capns2	mGC2	chr8_95417325_95418153	169.746306594201	2.45805552416109	2.77758893321779e-10	1.99804085680205e-07
Ces1a	mGC2	chr8_95535306_95535671	54.988277042243	1.73885572781054	2.69234363234912e-09	1.57575442318968e-06
Ces1a	mGC2	chr8_95564976_95565434	37.8298897235484	2.01244274079759	3.4730238923274e-07	0.000125190627903319
Nlrc5	mGC2	chr8_97013991_97014445	122.610740850218	1.80593773359533	1.67937503534309e-07	6.51370139895983e-05
Cfap20	mGC2	chr8_97976399_97976759	28.4044235023761	1.28643485999823	0.00038380592988331	0.0367109356107215
NA	mGC2	chr8_98532247_98533049	54.2623226114099	3.91773884402346	1.69165984819914e-17	4.06224747459244e-14
NA	mGC2	chr8_98971142_98971793	73.0685684663428	1.63254944659106	7.40724085050438e-09	4.04527011946391e-06
	mGC2	chr8_99184577_99185124	66.5754255498251	2.16811055293692	2.06338810794166e-07	7.87225952182012e-05
	mGC2	chr9_10268901_10269954	198.527843904703	2.29125927055989	8.05871771871838e-06	0.00199381223485946
Mir128-2	mGC2	chr9_111925937_111926482	74.4394039531464	1.14567618385085	0.000454024895544159	0.0400503005004924
Tgfbr2	mGC2	chr9_116127712_116128739	205.890523995216	1.45165697168637	2.11425249845903e-05	0.00430471826341489
Exosc7	mGC2	chr9_123032705_123033579	76.9304143387926	1.12944198420519	0.000237100128896072	0.027131266396334
Amotl1	mGC2	chr9_14378960_14380010	368.658711574414	1.08658640311457	0.000426873783569688	0.0389194008893791
Amotl1	mGC2	chr9_14404311_14404658	57.8962472325758	1.29260096476215	0.000256244776956195	0.028620017697643
Fat3	mGC2	chr9_16391639_16392240	39.3958682430219	1.43279069941029	8.23408579421414e-05	0.0125424636513341
Mrpl4	mGC2	chr9_20799578_20799895	35.0749346514128	1.13875049730666	0.000449691492584041	0.039951345764712
Keap1	mGC2	chr9_21045850_21046097	47.5651474754139	1.31279408924045	1.41483962053923e-05	0.0031304956162259
Ap1m2	mGC2	chr9_21119757_21120354	302.782718405953	1.12923012510732	0.000261797964585771	0.0288651258846557
Slc44a2	mGC2	chr9_21137040_21137571	47.5020570506751	2.19267505570217	9.65408854711045e-10	6.20196051942663e-07
Dnm2	mGC2	chr9_21243812_21244312	69.3414696465043	1.98479321791786	0.000114044622658136	0.0160815243590834
Carm1	mGC2	chr9_21362735_21363156	49.0807253568528	1.4877321846307	0.00014574895510683	0.0191931392164108
Pigyl	mGC2	chr9_21969038_21969796	81.9134161557775	9.41501630837794	1.33895324021322e-26	7.80853619813059e-23
Bbs9	mGC2	chr9_22570070_22570654	106.107167750515	1.35474018271417	0.000108652403335118	0.0155631224499954
44446	mGC2	chr9_25163048_25163935	279.015402719736	1.24323252507469	0.000567859962022492	0.0460409240608812
Opcml	mGC2	chr9_27744606_27745388	138.288584378332	1.6028529097894	0.000632249645224988	0.0494921748889902
Opcml	mGC2	chr9_27909604_27909885	23.637325545993	1.53175589133581	8.65306546192099e-05	0.0130588513155503
Ntm	mGC2	chr9_29465189_29465863	134.484844254803	1.60759596229839	1.47345676453841e-05	0.00322523094555283
Ntm	mGC2	chr9_29529023_29529544	82.561164469371	2.26331767170213	2.745855584313e-05	0.00537800498122946
Ntm	mGC2	chr9_29672362_29673281	277.845348529585	1.50806256371996	1.9057237270926e-05	0.0039895837579574
Pknox2	mGC2	chr9_36844843_36845339	41.1574612499601	1.78587573756194	0.000277397463722837	0.0298789638844101
Mir100	mGC2	chr9_41324724_41325445	63.6260617534281	1.87624141087646	0.000100034945075344	0.0146632012713626
Aasdhppt	mGC2	chr9_4259911_4260906	113.117318055105	1.48384718775972	0.000349315559787113	0.0347150503281191
Trim29	mGC2	chr9_43103729_43104276	20.2337178273901	2.52702128303023	6.09623843426586e-05	0.00993473922325057
Thy1	mGC2	chr9_43837720_43838270	39.7714282997276	1.24339365237019	0.000418780978825801	0.038460722617235
Thy1	mGC2	chr9_43848953_43850045	133.592791800204	1.72127977466306	1.39250609986771e-05	0.00310209704711458
Tmem25	mGC2	chr9_44597576_44598067	71.4339289745671	1.98612429848878	0.000586858052390585	0.0470440050235204
Scn2b	mGC2	chr9_44913685_44914200	60.0692147225798	1.19508016583564	0.00036655811562169	0.0355226357614133
Dscaml1	mGC2	chr9_45290859_45291131	51.3495938962014	2.29520296671791	1.35544541299458e-11	1.2647544967617e-08
Dscaml1	mGC2	chr9_45428812_45429223	69.8903899849992	1.34147650824518	3.88020046606683e-05	0.00701708956604149
Dscaml1	mGC2	chr9_45492787_45493286	84.4701010018668	1.31137046835617	3.78222631196607e-05	0.00690059795203633
Sidt2	mGC2	chr9_45770016_45770404	84.7206261690436	1.74765065804074	0.000562135869611897	0.0457357888813135
Sik3	mGC2	chr9_45874734_45875371	135.045738831789	1.32062330489954	1.18012396775659e-06	0.000374909772021288
Sik3	mGC2	chr9_45946899_45947381	44.5800681697988	1.61090181092008	2.90205392001521e-05	0.00558819913506135
Apoa4	mGC2	chr9_46047903_46048980	221.353751428668	1.70805487809604	1.83363149713221e-06	0.000552427160144308
Ncam1	mGC2	chr9_49379693_49380306	46.3493691950691	1.82814940236505	0.000358401567603463	0.0351000625121857
Alg9	mGC2	chr9_50605158_50605767	76.2726923901615	2.65859011084119	1.83604521671502e-10	1.38161133402126e-07
Sik2	mGC2	chr9_50786666_50786897	24.9785120681896	2.10799247854617	6.97437097410538e-06	0.00176566203214363
Sik2	mGC2	chr9_50792693_50793296	72.3877309176701	1.57514448362249	3.45734791593092e-06	0.000955251774179823
Tspan3	mGC2	chr9_56075407_56075872	29.7925742908498	2.02284792206309	0.000540606469223849	0.0446064532420573
Lingo1	mGC2	chr9_56392489_56393195	53.3738101719295	1.71290770595746	0.000120779389724373	0.0167705674553423
Loxl1	mGC2	chr9_58162625_58163394	115.756184794825	1.03686158694918	0.000587523510520657	0.047047733434782
Paqr5	mGC2	chr9_61860962_61861489	78.8128477118274	1.71235088254981	5.13594126852098e-09	2.9019134452528e-06
Spesp1	mGC2	chr9_62101892_62102269	44.5706708978332	1.12380326680168	0.00014567548734251	0.0191931392164108
Coro2b	mGC2	chr9_62407627_62408359	102.361480160002	1.97792043978845	0.000585711150213937	0.0469751274212102
Map2k1	mGC2	chr9_64108743_64109210	21.2544484255641	2.38943604638523	5.52047639919235e-06	0.00143770990701837
Megf11	mGC2	chr9_64294723_64295778	334.682344150843	2.49469882469465	8.01475464201782e-29	5.94880591022605e-25
Ddi1	mGC2	chr9_6430408_6430795	25.2526818762568	1.41641305336252	0.000493232876053795	0.0424120534827279
Megf11	mGC2	chr9_64544258_64544677	35.4472586237166	1.58133308257986	0.000123912362968556	0.0170605174211624
Snx1	mGC2	chr9_65955951_65956324	34.6392219226301	1.34900452283991	0.000179192814393694	0.0222913858011235
Tpm1	mGC2	chr9_66985555_66985925	35.5263907065695	1.40510244425508	7.09086544879845e-05	0.0111182715934172
C2cd4b	mGC2	chr9_67630690_67631408	66.7145437992916	1.09193025838681	0.000421149722082986	0.0385481834465543
Wdr72	mGC2	chr9_73952887_73953270	32.6157679755743	1.59242307213496	0.000224238413666701	0.0260242464861758
Hmgcll1	mGC2	chr9_75757828_75758540	176.854757612329	1.08284914830741	0.000224122594439997	0.0260242464861758
Ripply2	mGC2	chr9_86894710_86895378	75.3779055530043	1.26935003888024	0.00054880496127945	0.0450100004682484
Cep162	mGC2	chr9_87358555_87359473	113.040683852562	1.67634263290404	0.000292219166421169	0.0310455926844958
Snx14	mGC2	chr9_88267867_88268292	48.4798145443755	1.56575772964741	0.000247104396887625	0.0280526603584076
Slc9a9	mGC2	chr9_94858658_94859209	92.4020664984041	1.2974552127186	6.68933646084103e-06	0.00169876895805162
Rasa2	mGC2	chr9_96483548_96484147	32.2263853252813	1.78680454220587	0.000278370620783988	0.0299442799989711
Nyx	mGC2	chrX_13059726_13060238	58.8932441772442	1.22180606083989	0.000111743282658403	0.015880480738532
Rai2	mGC2	chrX_158282402_158282791	34.8006936966614	1.66514635501471	0.000172860590959224	0.0217797675604342
Tmsb4x	mGC2	chrX_163585014_163585752	55.3423883242493	1.00795276638142	0.000408604839307864	0.0379760963611993
Mamld1	mGC2	chrX_68403624_68404343	79.5686626393439	1.39085615619567	2.7874572954975e-05	0.00543158340380766
Pgr15l	mGC2	chrX_94337001_94337502	27.3520080018012	3.19069488155856	3.62700610714301e-12	3.72488964931754e-09
Eda2r	mGC2	chrX_94555965_94556769	136.94098227862	1.72961743427774	0.000635309341430401	0.0495890524242407
Dsel	mGC3	chr1_113586261_113586799	38.8124272902901	1.89596447927562	6.79222634384763e-05	0.0367630375401538
Gm4850	mGC3	chr1_31449067_31449448	46.2024635303029	1.77500798741198	9.64994604036463e-05	0.0497590182923004
Mtfr2	mGC3	chr10_20061517_20061993	66.5624049848686	2.84660253275487	5.70843782074442e-22	1.16636228662905e-17
NA	mGC3	chr10_25251227_25251616	23.9964039940834	1.88602594978207	8.79073067742204e-05	0.0465021118145648
St6galnac1	mGC3	chr11_116636178_116636445	25.2807296232684	1.77625270709052	1.11817693306544e-06	0.00107514685367654
Mast4	mGC3	chr13_103832991_103833668	77.6622945781302	1.23848671064352	9.77894857843283e-07	0.000957154117804475
3830408C21Rik	mGC3	chr13_108098524_108099910	1272.51674793648	1.30365662504174	4.043980639069e-05	0.0238635735487704
Pde4d	mGC3	chr13_109388825_109390036	194.124109802898	2.83362644131593	2.84995341675869e-18	2.91154803497839e-14
Il31ra	mGC3	chr13_113314567_113315118	64.7099230227869	2.69748963333995	3.3591962051743e-17	2.61470234907324e-13
Plpp1	mGC3	chr13_113541554_113542379	67.345921386571	1.39520037554313	3.53926778686722e-06	0.00293665804013067
Snx18	mGC3	chr13_114254373_114255259	504.350592997021	1.17666488751679	4.86156787940201e-06	0.00378410553538711
Arl15	mGC3	chr13_114641680_114642209	91.9132303364205	1.37734484987841	9.2326940248404e-09	1.62275021495953e-05
Itga2	mGC3	chr13_115745855_115746147	33.3388903348798	1.66101356619118	7.94239846346201e-06	0.00582174245758104
Emb	mGC3	chr13_118133497_118133963	35.6716532124398	2.35715623188693	3.29152459738752e-07	0.000387069084632928
Hist1h2bp	mGC3	chr13_21882823_21883023	26.6221739718355	1.79105642011882	1.43362178920659e-05	0.00972352491369835
Slc35b3	mGC3	chr13_38907221_38908613	216.083858878091	2.17627473318402	1.55634224132458e-06	0.00145369480047105
Hapln1	mGC3	chr13_89601201_89601742	60.2060741887714	3.17167445193817	3.04721912398022e-10	7.66295913180858e-07
Tmem167	mGC3	chr13_90498356_90498869	87.5989144032972	1.68402038885573	3.89846205692474e-05	0.0231721749418474
Acot12	mGC3	chr13_91840045_91840604	83.3690012082009	1.72079147999864	4.72811192547635e-07	0.000525746747696948
[truncated: 76 more rows]
