# Supplementary material for: Cell-lineage controlled epigenetic regulation in glioblastoma stem cells determines functionally distinct subgroups and predicts patient survival
Source: Nat Commun. 2022 Apr 25;13:2236. doi: 10.1038/s41467-022-29912-2 (PMC9038925; doi:10.1038/s41467-022-29912-2)
Supplement: Supplementary file 6 — Supplementary Data 3 [file 41467_2022_29912_MOESM6_ESM.xlsx]

## Sheet: Supplementary Data 3
mGC cluster	Name	Variability	Bootstrap lower bound	Bootstrap upper bound	p-value	FDR
mGC1	NR2F2(NR)	1.14071390188522	0.575414827917698	1.43977934734136	0.237431034397356	0.797372557184454
mGC1	CTCF(Zf)	1.06429176380147	0.635165142248578	1.27352263826506	0.337114822732507	0.909629865331391
mGC1	HOXC9(Homeobox)	1.71555619420792	0.923758410606697	2.21324712663729	0.00273059308670268	0.025009750316845
mGC1	KLF14(Zf)	1.36850985559068	0.544852341548651	1.7218533652822	0.0594855793284316	0.292349859382414
mGC1	KLF9(Zf)	1.22330022091325	0.676697352562438	1.53287955936663	0.152470698388407	0.590823956255076
mGC1	LRF(Zf)	1.41817069965511	0.835937772123244	1.75586805809654	0.0411145627356047	0.21801537871643
mGC1	NFY(CCAAT)	1.66943315185069	0.829725490221393	1.96542404954288	0.0043959595696308	0.0376722876192776
mGC1	OCT4(Homeobox)	1.45663767837272	0.867671906088914	1.76414436858547	0.0303773176362902	0.17242336630176
mGC1	OCT6(Homeobox)	1.48207119105595	0.775090610345136	1.88452079994397	0.0246720002952902	0.145185805437258
mGC1	PAX7(Homeobox)	1.83706084388999	0.938693810663216	2.39160195556664	0.000707453123644247	0.00838540025966564
mGC1	PRDM14(Zf)	1.13368814553154	0.642193049386267	1.35092925676101	0.245789071319384	0.818619799518278
mGC1	RFX2(HTH)	2.14905117388987	1.42960667110404	2.48586607320398	1.1768279457227e-05	0.000338758330090178
mGC1	RFX3(HTH)	2.15125372877604	1.27581924077854	2.52190189593211	1.13966563920842e-05	0.000338758330090178
mGC1	SP1(Zf)	1.3257005066893	0.745178530823284	1.68415220060012	0.0802186048445639	0.359201086137325
mGC1	SP5(Zf)	1.35443094990241	0.805993403068034	1.65279719436261	0.0657630616923768	0.310336024473362
mGC1	ZIC(Zf)	1.50102044032175	0.722945874256035	1.920198359178	0.0210435625879271	0.13633032376702
mGC1	ZNF16(Zf)	1.04721414480909	0.579352720110184	1.31722154566863	0.361783214825889	0.944166303921075
mGC1	ZNF692(Zf)	1.18083629386931	0.629979589405906	1.41038962305497	0.193070702020363	0.700968404632489
mGC2	AP-1(bZIP)	4.34995126111142	2.48349533844222	5.54545965129684	1.0121545383504e-28	2.03949139477606e-26
mGC2	AP-2gamma(AP2)	2.13154986949327	1.25282230704759	2.63161794812602	1.51622484152129e-05	0.000407359074088721
mGC2	AP-2alpha(AP2)	1.99259893552074	0.947933345334677	2.46962567819125	0.000102672108109989	0.00186680435590633
mGC2	ATF1(bZIP)	1.37765449216479	0.480359333810047	1.82950906079088	0.0556749291739261	0.280462455713653
mGC2	ATF3(bZIP)	3.69405138413196	1.90391128952913	4.93157409293309	5.64376607961793e-20	5.68609432521506e-18
mGC2	BACH1(bZIP)	1.98400873873728	0.862438609840044	2.69988187582177	0.000114890576266082	0.00192920425980129
mGC2	BACH2(bZIP)	3.29167024876979	1.75685396158008	4.35779877699123	2.18995115416683e-15	1.47091719188205e-13
mGC2	BATF(bZIP)	3.63184190675348	1.90203577983021	4.84586895602594	3.16121250720471e-19	2.547937280807e-17
mGC2	CEBP(bZIP)	1.9405798625162	1.18618418913191	2.41596494045748	0.000200741262603977	0.00300759380853218
mGC2	E2F1(E2F)	1.1690722272718	0.621368731970278	1.42706842096222	0.205476230993254	0.713852768019667
mGC2	E2F4(E2F)	1.54655935711841	0.766549824017798	1.86948479116795	0.0141552935619459	0.100080408867793
mGC2	E2F7(E2F)	1.42633140598617	0.799423639715794	1.79634273484587	0.0386040837533806	0.207432610034832
mGC2	ERG(ETS)	1.75814947276186	1.13632683142296	1.99259421947751	0.00172787525517728	0.0178547109701653
mGC2	ERRA(NR)	1.08052892386586	0.577866299212533	1.31970671543025	0.314403474161669	0.909629865331391
mGC2	ESRRB(NR)	1.87605996171473	1.05857504977404	2.31069000215127	0.000445332898120733	0.00581651797659622
mGC2	ETS1(ETS)	1.73287668602308	1.08041537593315	1.97722079810502	0.0022716230630883	0.0212898626610369
mGC2	ETV1(ETS)	1.04502711994934	0.581626756964315	1.22813836345805	0.364996366387816	0.944166303921075
mGC2	FLI1(ETS)	1.00933636621419	0.595640294252822	1.25977418126682	0.41894904883356	0.999549461703698
mGC2	FOSL2(bZIP)	4.40118769309163	2.4518913609128	5.73232006912533	1.80486824330846e-29	7.27361902053309e-27
mGC2	FOXA1(Forkhead)	1.21760147923724	0.678206525827711	1.5389074595724	0.15754077833466	0.602835981921677
mGC2	FOXK1(Forkhead)	1.79253553007234	0.993834065894418	2.18132318854383	0.00117934841994277	0.0135793546639125
mGC2	FOXM1(Forkhead)	1.06645754931829	0.592980644138481	1.29392962312097	0.334042176024363	0.909629865331391
mGC2	FOXO1(Forkhead)	1.77703604403895	0.896922249580192	2.16645186373977	0.00140283381266203	0.0152795142298054
mGC2	FOXO3(Forkhead)	1.17392278271591	0.581269984286672	1.52176342249846	0.200300341670367	0.711514424402019
mGC2	FOXP1(Forkhead)	1.31067723505608	0.640498547018869	1.72710411123009	0.0887149295010816	0.384431361171353
mGC2	GATA3(Zf)	1.28760986519147	0.789044789524747	1.53188159033113	0.103098849601607	0.428338519478841
mGC2	SCL(bHLH)	1.010811444016	0.623790939933871	1.20667666270132	0.416668441003442	0.999549461703698
mGC2	HIC1(Zf)	1.67627868144972	0.856588351093881	2.05367136926046	0.00410124735056509	0.0359304930929942
mGC2	HNF4A(NR)	1.74945231557264	0.9858549570651	2.15446107413335	0.00189976086037606	0.0191400906682888
mGC2	HRE(HSF)	2.10404551481125	1.0237616999938	2.7399502823642	2.2452848130885e-05	0.000565531112296667
mGC2	IRF4(IRF)	1.98977788477907	1.18926502674562	2.40036665554658	0.000106542184083984	0.00186680435590633
mGC2	IRF8(IRF)	1.11509162256988	0.52584055306865	1.38739556287959	0.268734729445691	0.873387870698495
mGC2	ISRE(IRF)	1.28426449751029	0.784111416769122	1.56359114131309	0.105324443272339	0.433119904477066
mGC2	JUNB(bZIP)	4.19669261120179	2.35539996041171	5.51004498648324	1.54354019597307e-26	2.07348899659049e-24
mGC2	LHX1(Homeobox)	1.87608674832473	1.10716800331135	2.34458024185773	0.00044518917562865	0.00581651797659622
mGC2	LHX2(Homeobox)	1.27907953310559	0.659650257750369	1.57335767553047	0.108845516757041	0.44307821467765
mGC2	MAFK(bZIP)	1.19933397868899	0.733010968720941	1.47232741420376	0.174581657628982	0.651448222448886
mGC2	MEF2A(MADS)	1.48116556463461	0.913755614625765	1.77404557879627	0.0248581155711434	0.145185805437258
mGC2	MEF2B(MADS)	1.78477104026692	0.82876485497593	2.12023169481699	0.00128682206090984	0.0144052580707407
mGC2	MEF2C(MADS)	1.73777986842815	0.702660338587154	2.3590845727714	0.00215520228432515	0.0206796790615009
mGC2	MEF2D(MADS)	1.48386769990076	0.598262578037948	2.05019187645231	0.024306340727625	0.145185805437258
mGC2	MNT(bHLH)	1.40238649368158	0.878815930602241	1.65703057307731	0.0463572688456414	0.236480751199917
mGC2	MYB(HTH)	1.10896602038911	0.557382664052023	1.45348978046127	0.276548611049331	0.878582601657072
mGC2	NFE2L2(bZIP)	1.91601827453052	0.800738443282309	2.67128385178953	0.000273116870593209	0.00393093210175226
mGC2	NFE2(bZIP)	2.74905231117903	0.872046871120631	3.8968473424714	3.78910617667223e-10	2.18144255599844e-08
mGC2	NRF2(bZIP)	2.00336067198067	0.804996968078421	2.75701783027455	8.90963651089589e-05	0.00173781963378361
mGC2	Oct4:Sox17(POU,Homeobox,HMG)	1.40463649657615	0.730248997194171	1.76922352773251	0.045577715752979	0.235484864723725
mGC2	OLIG2(bHLH)	1.06590253093605	0.594579967359295	1.36193451623179	0.334828353197949	0.909629865331391
mGC2	NFkB(RHD)	1.06423277978072	0.635936429516337	1.2872281336966	0.337198686023944	0.909629865331391
mGC2	PRDM10(Zf)	1.60872099087376	0.803284463815288	2.147990419169	0.00797710245380376	0.0642954457776583
mGC2	PRDM1(Zf)	1.17258823517695	0.556844809108695	1.54393741199169	0.201715894299919	0.711514424402019
mGC2	RORa(NR)	1.5647021481762	0.728051287548981	1.947371851921	0.0120196370704831	0.088071158898267
mGC2	SF1(NR)	1.61305788015838	0.864739821776119	1.93812711022305	0.00765361097678096	0.0629470453804638
mGC2	SIX1(Homeobox)	2.65951713462982	1.60144931375695	3.27805202542727	2.1703893521431e-09	1.09333363614208e-07
mGC2	SIX2(Homeobox)	1.97665544575612	1.16569160803895	2.44535084650549	0.000126430111443781	0.00203805339647375
mGC2	SXI4(Homeobox)	2.29723299110331	1.40158492878446	2.7038616923199	1.2323293553676e-06	4.13857275177619e-05
mGC2	SPDEF(ETS)	1.34207183637163	0.744889317766902	1.5560676110402	0.0717025011045531	0.328364863012897
mGC2	CARG(MADS)	1.51405593406367	0.844856926810387	1.78781971397522	0.0188242169596971	0.128578973470473
mGC2	STAT1(Stat)	2.6393823129445	1.46394291932336	3.2998352534419	3.18277571315772e-09	1.42517623600285e-07
mGC2	STAT3(Stat)	2.52836433812621	1.36278893103151	3.26991520867753	2.46494170121883e-08	9.93371505591187e-07
mGC2	STAT4(Stat)	2.42375646196034	1.39747329965132	3.00831757724593	1.53556327468087e-07	5.62574545178539e-06
mGC2	STAT5(Stat)	1.94028105831703	1.18409228202079	2.27380100062028	0.000201501322159724	0.00300759380853218
mGC2	STAT6(Stat)	1.73908297480734	0.775082890461466	2.38812500185144	0.00212519665848132	0.0206796790615009
mGC2	TBX20(T-box)	1.04129761999306	0.488513645368118	1.31073374980294	0.370502592450292	0.945016106059922
mGC2	TCFL2(HMG)	1.07014807813381	0.551962343314603	1.39376902356548	0.328836528081858	0.909629865331391
mGC2	TGIF1(Homeobox)	1.8756710549645	1.07657370373114	2.20790436965945	0.000447424459738171	0.00581651797659622
mGC2	TGIF2(Homeobox)	1.25180895722015	0.790396526768048	1.48095722589158	0.128835061531659	0.504082813565619
mGC2	ZBTB12(Zf)	1.4049136810814	0.521271782562543	1.63274770931779	0.0454824360423834	0.235484864723725
mGC2	ZNF317(Zf)	1.29786240623514	0.338200180281459	1.91797390046169	0.0965006036076394	0.412330176484101
mGC3	CDX4(Homeobox)	1.53145960631209	0.830817487486358	1.83239462667139	0.0161801204240265	0.112423940187632
mGC3	CRX(Homeobox)	1.51072483412644	0.674610795450279	1.92496754827456	0.0193710726978902	0.130109038287496
mGC3	CUX1(Homeobox)	1.34363136379192	0.364778464125895	1.57026772672762	0.0709302796413421	0.328364863012897
mGC3	LHX3(Homeobox)	1.10145308162105	0.488478632287509	1.4669390035274	0.286300553050803	0.880756663202088
mGC3	PAX3:FKHR-fusion(Homeobox)	1.17328592719802	0.487605668153731	1.48081051086123	0.200975047527428	0.711514424402019
mGC3	PBX2(Homeobox)	1.03285582849056	0.584396491125842	1.30108876882608	0.383086925040664	0.964900192446173
mGC3	PHOX2A(Homeobox)	1.4676968310963	0.905518796651283	1.73462599005443	0.0277715811501854	0.159884960050353
mGC3	PIT1(Homeobox)	1.08986808114224	0.619288805683137	1.31374116294097	0.301692497981204	0.893985857988422
mGC3	TBX21(T-box)	1.02057834152522	0.581471074293767	1.27561037923347	0.401669526187256	0.99921493242879
mGC3	ZFP809(Zf)	1.25661664553904	0.725093529205552	1.43929761797176	0.125128344808902	0.494379636843016
mGC3	ZNF669(Zf)	1.4976637243364	0.671624608839093	1.8891165370357	0.0216504732533233	0.13633032376702
mGC1 overlaped with C1	OCT2(Homeobox)	2.00213138565697	1.14705369029527	2.3913634927779	9.05563580879798e-05	0.00173781963378361
mGC1 overlaped with C1	OCT4(Homeobox)	1.66740210643002	0.992777572352368	2.03613450848335	0.00448702185043505	0.0376722876192776
mGC1 overlaped with C1	OCT6(Homeobox)	1.76631468398983	0.58813286764647	2.12265979022012	0.00157965781713916	0.0167526868501864
mGC1 overlaped with C1	RFX2(HTH)	2.14905117388987	1.23584484016829	2.4797218861154	1.1768279457227e-05	0.000338758330090178
mGC1 overlaped with C1	RFX3(HTH)	2.15125372877604	1.18566102328346	2.49188105740211	1.13966563920842e-05	0.000338758330090178
mGC1 overlaped with C1	NFY(CCAAT)	1.66943315185069	0.859397355441774	1.9641367556827	0.0043959595696308	0.0376722876192776
mGC1 overlaped with C1	HOXC9(Homeobox)	1.71555619420792	0.893972586462978	2.22511827489229	0.00273059308670268	0.025009750316845
mGC2 overlaped with C2	ERG(ETS)	1.75814947276186	1.0797865853698	1.99494978656567	0.00172787525517728	0.0178547109701653
mGC2 overlaped with C2	ETS1(ETS)	1.73287668602308	0.977543155228836	1.98484649223168	0.0022716230630883	0.0212898626610369
mGC2 overlaped with C2	HIC1(Zf)	1.67627868144972	0.807413109017205	2.03443586629548	0.00410124735056509	0.0359304930929942
mGC2 overlaped with C2	LHX1(Homeobox)	1.87608674832473	1.04737491670957	2.34520565715493	0.00044518917562865	0.00581651797659622
mGC2 overlaped with C2	NF1(CTF)	2.0738156424748	0.818667849828816	2.45499680588527	3.42943779551685e-05	0.000782988673378942
mGC2 overlaped with C2	SIX1(Homeobox)	2.65951713462982	1.44731090463809	3.25944752252415	2.1703893521431e-09	1.09333363614208e-07
mGC2 overlaped with C2	SIX2(Homeobox)	1.97665544575612	1.09042866194522	2.47745329452157	0.000126430111443781	0.00203805339647375
mGC2 overlaped with C2	SIX4(Homeobox)	2.29723299110331	1.33176006846254	2.72105897190143	1.2323293553676e-06	4.13857275177619e-05
mGC2 overlaped with C2	AP-1(bZIP)	4.34995126111142	2.3518721121045	5.53042125552678	1.0121545383504e-28	2.03949139477606e-26
mGC2 overlaped with C2	AP−2γ(AP2)	2.13154986949327	1.11067668924936	2.62127555552305	1.51622484152129e-05	0.000407359074088721
mGC2 overlaped with C2	AP−2α(AP2)	1.99259893552074	0.849701397148887	2.46398293775034	0.000102672108109989	0.00186680435590633
mGC2 overlaped with C2	ATF3(bZIP)	3.69405138413196	1.88086654660103	4.90950972978442	5.64376607961793e-20	5.68609432521506e-18
mGC2 overlaped with C2	BACH1(bZIP)	1.98400873873728	0.698884817325793	2.66674085634601	0.000114890576266082	0.00192920425980129
mGC2 overlaped with C2	BACH2(bZIP)	3.29167024876979	1.66094441284321	4.31855326822093	2.18995115416683e-15	1.47091719188205e-13
mGC2 overlaped with C2	BATF(bZIP)	3.63184190675348	1.83343475522773	4.79342724700878	3.16121250720471e-19	2.547937280807e-17
mGC2 overlaped with C2	ERG(ETS)	1.75814947276186	1.0797865853698	1.99494978656567	0.00172787525517728	0.0178547109701653
mGC2 overlaped with C2	ETS1(ETS)	1.73287668602308	0.977543155228836	1.98484649223168	0.0022716230630883	0.0212898626610369
mGC2 overlaped with C2	FOSL2(bZIP)	4.40118769309163	2.33244072350926	5.6604258764456	1.80486824330846e-29	7.27361902053309e-27
mGC2 overlaped with C2	JUNB(bZIP)	4.19669261120179	2.15911801395775	5.42738332930389	1.54354019597307e-26	2.07348899659049e-24
mGC2 overlaped with C2	NFE2L2(bZIP)	1.91601827453052	0.769156994409029	2.60745386263513	0.000273116870593209	0.00393093210175226
mGC2 overlaped with C2	NF-E2(bZIP)	2.74905231117903	0.843018897588238	3.8259853219731	3.78910617667223e-10	2.18144255599844e-08
mGC2 overlaped with C2	NRF2(bZIP)	2.00336067198067	0.797805187513795	2.73520353869053	8.90963651089589e-05	0.00173781963378361
mGC3 overlaped with C3	HIC1(Zf)	1.67627868144972	0.807413109017205	2.03443586629548	0.00410124735056509	0.0359304930929942
mGC3 overlaped with C3	NF1(CTF)	2.0738156424748	0.818667849828816	2.45499680588527	3.42943779551685e-05	0.000782988673378942
mGC3 overlaped with C3	OCT4(Homeobox)	1.66740210643002	0.992777572352368	2.03613450848335	0.00448702185043505	0.0376722876192776
mGC3 overlaped with C3	OCT6(Homeobox)	1.76631468398983	0.58813286764647	2.12265979022012	0.00157965781713916	0.0167526868501864
mGC3 overlaped with C3	AP−2α(AP2)	1.99259893552074	0.849701397148887	2.46398293775034	0.000102672108109989	0.00186680435590633
mGC3 overlaped with C3	TEAD2(TEA)	1.85209931467429	1.12509288891389	2.26181910040334	0.000592809529772979	0.00746528331565764
mGC3 overlaped with C3	TEAD3(TEA)	1.84949941293829	1.2216858522863	2.02077177896212	0.000611301115177921	0.00746528331565764
mGC3 overlaped with C3	PU.1(TEA)	1.69073957155991	1.10707329157909	1.97234845987402	0.00353683629716104	0.0316743339501311
mGC1 significantly enriched TF	HOXC9(Homeobox)	1.71555619420792	0.924434450592008	2.18130217266089	0.00273059308670268	0.025009750316845
mGC1 significantly enriched TF	NFY(CCAAT)	1.66943315185069	0.849998650362773	2.00011789975269	0.0043959595696308	0.0376722876192776
mGC1 significantly enriched TF	OCT2(Homeobox)	2.00213138565697	1.19281682440078	2.38954899516307	9.05563580879798e-05	0.00173781963378361
mGC1 significantly enriched TF	OCT4(Homeobox)	1.66740210643002	0.981712291810684	2.06027698860928	0.00448702185043505	0.0376722876192776
mGC1 significantly enriched TF	OCT6(Homeobox)	1.76631468398983	0.567988261838754	2.13681010692913	0.00157965781713916	0.0167526868501864
mGC1 significantly enriched TF	PAX7(Homeobox)	1.83706084388999	0.97741214369343	2.35659744278946	0.000707453123644247	0.00838540025966564
mGC1 significantly enriched TF	RFX2(HTH)	2.14905117388987	1.31833762371025	2.53033571882525	1.1768279457227e-05	0.000338758330090178
mGC1 significantly enriched TF	RFX3(HTH)	2.15125372877604	1.15403698298827	2.55975672141565	1.13966563920842e-05	0.000338758330090178
mGC2 significantly enriched TF	AP-1(bZIP)	4.34995126111142	2.4239881704034	5.59177748130381	1.0121545383504e-28	2.03949139477606e-26
mGC2 significantly enriched TF	AP-2gamma(AP2)	2.13154986949327	1.19407154755519	2.71066069077935	1.51622484152129e-05	0.000407359074088721
mGC2 significantly enriched TF	AP-2alpha(AP2)	1.99259893552074	0.924047956959307	2.51498296899695	0.000102672108109989	0.00186680435590633
mGC2 significantly enriched TF	ATF3(bZIP)	3.69405138413196	1.78963534507413	4.99921922272859	5.64376607961793e-20	5.68609432521506e-18
mGC2 significantly enriched TF	BACH1(bZIP)	1.98400873873728	0.688467491118817	2.71695003408385	0.000114890576266082	0.00192920425980129
mGC2 significantly enriched TF	BACH2(bZIP)	3.29167024876979	1.6075755585623	4.37570468217742	2.18995115416683e-15	1.47091719188205e-13
mGC2 significantly enriched TF	BATF(bZIP)	3.63184190675348	1.82641540366145	4.87652628460753	3.16121250720471e-19	2.547937280807e-17
mGC2 significantly enriched TF	CHOP(bZIP)	1.9405798625162	1.12767548464227	2.40095564834066	0.000200741262603977	0.00300759380853218
mGC2 significantly enriched TF	ERG(ETS)	1.75814947276186	1.08811837603787	2.01678391690853	0.00172787525517728	0.0178547109701653
mGC2 significantly enriched TF	ESRRB(NR)	1.87605996171473	1.02889149870251	2.31841645412394	0.000445332898120733	0.00581651797659622
mGC2 significantly enriched TF	ETS1(ETS)	1.73287668602308	1.00942562314122	1.96370129436057	0.0022716230630883	0.0212898626610369
mGC2 significantly enriched TF	FOSL2(bZIP)	4.40118769309163	2.25007003421651	5.75857703677056	1.80486824330846e-29	7.27361902053309e-27
mGC2 significantly enriched TF	FOXK1(Forkhead)	1.79253553007234	1.01097037438424	2.14699334678578	0.00117934841994277	0.0135793546639125
mGC2 significantly enriched TF	FOXO1(Forkhead)	1.77703604403895	0.398096248409265	2.12442258950861	0.00140283381266203	0.0152795142298054
mGC2 significantly enriched TF	HIC1(Zf)	1.67627868144972	0.838844549307661	2.04674904912171	0.00410124735056509	0.0359304930929942
mGC2 significantly enriched TF	HNF4a(NR)	1.74945231557264	0.894607743842807	2.19270905568256	0.00189976086037606	0.0191400906682888
mGC2 significantly enriched TF	HRE(HSF)	2.10404551481125	0.95689071322158	2.7399506090597	2.2452848130885e-05	0.000565531112296667
mGC2 significantly enriched TF	IRF4(IRF)	1.98977788477907	1.16169634529804	2.34816910727901	0.000106542184083984	0.00186680435590633
mGC2 significantly enriched TF	JUNB(bZIP)	4.19669261120179	2.13228285137871	5.51004648864644	1.54354019597307e-26	2.07348899659049e-24
mGC2 significantly enriched TF	LHX1(Homeobox)	1.87608674832473	1.04386327161304	2.39334338654233	0.00044518917562865	0.00581651797659622
mGC2 significantly enriched TF	MEF2B(MADS)	1.78477104026692	0.465006060890635	2.10769569545947	0.00128682206090984	0.0144052580707407
mGC2 significantly enriched TF	MEF2C(MADS)	1.73777986842815	0.678685909353586	2.39131241552004	0.00215520228432515	0.0206796790615009
mGC2 significantly enriched TF	NF1(CTF)	2.0738156424748	0.905721630011666	2.53588003667126	3.42943779551685e-05	0.000782988673378942
mGC2 significantly enriched TF	NFE2L2(bZIP)	1.91601827453052	0.7571376263075	2.65989948916981	0.000273116870593209	0.00393093210175226
mGC2 significantly enriched TF	NFE2(bZIP)	2.74905231117903	0.778186327591541	3.94509976411328	3.78910617667223e-10	2.18144255599844e-08
mGC2 significantly enriched TF	NRF2(bZIP)	2.00336067198067	0.764262904592711	2.79821636039555	8.90963651089589e-05	0.00173781963378361
mGC2 significantly enriched TF	SIX1(Homeobox)	2.65951713462982	1.54879685131813	3.3385853112375	2.1703893521431e-09	1.09333363614208e-07
mGC2 significantly enriched TF	SIX2(Homeobox)	1.97665544575612	1.13214900602329	2.47930584041904	0.000126430111443781	0.00203805339647375
mGC2 significantly enriched TF	SIX4(Homeobox)	2.29723299110331	1.35928837463369	2.74180019964836	1.2323293553676e-06	4.13857275177619e-05
mGC2 significantly enriched TF	STAT1(Stat)	2.6393823129445	1.43030788394085	3.38343223723117	3.18277571315772e-09	1.42517623600285e-07
mGC2 significantly enriched TF	STAT3(Stat)	2.52836433812621	1.27910613234306	3.3657605449436	2.46494170121883e-08	9.93371505591187e-07
mGC2 significantly enriched TF	STAT4(Stat)	2.42375646196034	1.3054410080836	3.10127601945233	1.53556327468087e-07	5.62574545178539e-06
mGC2 significantly enriched TF	STAT5(Stat)	1.94028105831703	1.15059603853415	2.33016743111818	0.000201501322159724	0.00300759380853218
mGC2 significantly enriched TF	STAT6(Stat)	1.73908297480734	0.693574513514969	2.39095355316364	0.00212519665848132	0.0206796790615009
mGC2 significantly enriched TF	TGIF1(Homeobox)	1.8756710549645	0.736604893197234	2.19433911638964	0.000447424459738171	0.00581651797659622
mGC3 significantly enriched TF	AP-2alpha(AP2)	1.99259893552074	0.924047956959307	2.51498296899695	0.000102672108109989	0.00186680435590633
mGC3 significantly enriched TF	HIC1(Zf)	1.67627868144972	0.838844549307661	2.04674904912171	0.00410124735056509	0.0359304930929942
mGC3 significantly enriched TF	HNF4a(NR)	1.74945231557264	0.894607743842807	2.19270905568256	0.00189976086037606	0.0191400906682888
mGC3 significantly enriched TF	NF1(CTF)	2.0738156424748	0.905721630011666	2.53588003667126	3.42943779551685e-05	0.000782988673378942
mGC3 significantly enriched TF	OCT4(Homeobox)	1.66740210643002	0.981712291810684	2.06027698860928	0.00448702185043505	0.0376722876192776
mGC3 significantly enriched TF	OCT6(Homeobox)	1.76631468398983	0.567988261838754	2.13681010692913	0.00157965781713916	0.0167526868501864
mGC3 significantly enriched TF	TEAD2(TEA)	1.85209931467429	1.12244138333816	2.2460075271271	0.000592809529772979	0.00746528331565764
mGC3 significantly enriched TF	TEAD3(TEA)	1.84949941293829	1.24918142619697	2.00957522211604	0.000611301115177921	0.00746528331565764
mGC3 significantly enriched TF	PU.1(TEA)	1.69073957155991	1.11331489043116	1.96082074696946	0.00353683629716104	0.0316743339501311
