# Supplementary material for: Cell-lineage controlled epigenetic regulation in glioblastoma stem cells determines functionally distinct subgroups and predicts patient survival
Source: Nat Commun. 2022 Apr 25;13:2236. doi: 10.1038/s41467-022-29912-2 (PMC9038925; doi:10.1038/s41467-022-29912-2)
Supplement: Supplementary file 7 — Supplementary Data 4 [file 41467_2022_29912_MOESM7_ESM.xlsx]

## Sheet: Supplementary Data 4
Annotated genes	hGSC cluster	Peak	Mean	log2FoldChange	p-value	FDR
PALMD	C1	chr1_100170450_100171345	69.3831807939418	1.77710671104323	1.40561376465513e-05	0.000940839751237978
LRRC39	C1	chr1_100629403_100630313	116.755829491138	1.11069375755579	0.000818162418123204	0.0143217662493709
CDC14A	C1	chr1_100865513_100866704	93.1617145224228	1.61304302599553	1.34918318052492e-05	0.000913955678313867
GPR88	C1	chr1_100994326_100995430	65.4365132995901	1.62741350411829	2.51517103855583e-05	0.00139497132889919
GPR88	C1	chr1_101003452_101005692	228.578131579887	1.13891304133867	4.82486004580161e-05	0.00216241578597559
COL11A1	C1	chr1_103093334_103094491	71.6128900959059	1.26536161108312	0.000323610883725929	0.00774775157850262
COL11A1	C1	chr1_103317866_103319352	185.519154406926	1.47788590719175	0.00099851814829869	0.0162924031270912
VAV3	C1	chr1_108232877_108233957	106.600993633477	1.96090950475658	6.05552112244914e-05	0.00251963043892058
AKNAD1	C1	chr1_109400448_109401811	146.968838729671	1.38813135084791	0.000424919662474446	0.00929958748798319
CELSR2	C1	chr1_109784366_109785491	93.2787256472429	1.43413971963145	1.79156094945389e-06	0.00022969046076471
CELSR2	C1	chr1_109797581_109798616	74.1978371202221	1.05883013010638	0.000590611575578425	0.0115680377420705
MYBPHL	C1	chr1_109846938_109847738	90.3815545547833	1.19560146232444	0.00180065371912532	0.0239707449800821
AMPD2	C1	chr1_110174865_110175898	66.7366468943237	1.66837107489691	5.71961943174785e-06	0.000513338268936947
KCNC4	C1	chr1_110797571_110798742	85.9492980151291	1.369988863581	0.00107192843814163	0.0170777653134404
CYMP	C1	chr1_111037100_111038327	122.475834039959	1.27307666056279	0.000491284725143679	0.0102289081219558
KCNA10	C1	chr1_111080473_111082096	153.647534369026	1.87889259705312	3.00717688739006e-06	0.000328818845485943
KCNA10	C1	chr1_111097822_111099745	511.350681522787	1.6304767136035	5.9386071449629e-05	0.0024894092369506
KCNA2	C1	chr1_111107732_111108918	221.730525924333	2.37648605728147	3.04056684138008e-08	1.46286738350198e-05
KCNA2	C1	chr1_111124012_111125500	174.356391174397	3.06049277806922	9.15084880694932e-12	9.37333250842667e-08
KCNA2	C1	chr1_111148535_111150298	400.171213480318	1.7083274808447	8.6479360142631e-07	0.000142061027323386
KCNA3	C1	chr1_111214463_111215409	56.1472844893632	1.14380856427682	0.00388587365810437	0.0394383821962312
RAP1A	C1	chr1_112077889_112078902	149.406636035554	1.14776147430267	0.000702747583694248	0.0129624373792344
INKA2	C1	chr1_112278490_112278945	140.688563177837	1.785759833962	8.49584725860492e-05	0.00318167926754998
DDX20	C1	chr1_112375118_112376315	30.9751588886096	1.15395732943254	0.00255053331479304	0.030051021798789
DDX20	C1	chr1_112399054_112400412	218.730006457135	1.45513060042978	7.99577220604457e-05	0.00305162682571007
KCND3	C1	chr1_112423362_112424504	123.466063538041	1.46338199539668	5.80969551557038e-05	0.0024505755644629
AKR7A2P1	C1	chr1_113372082_113372799	33.2514863578569	1.48904331074309	0.000590126841167759	0.0115621093826055
TRIM33	C1	chr1_114895211_114896416	119.033263687275	1.09423346271826	0.00134297870194358	0.0197959998179862
SLC22A15	C1	chr1_116551227_116552393	121.061982090781	2.05493583595657	3.16125058403801e-07	7.1344280504881e-05
ATP1A1-AS1	C1	chr1_116975655_116976730	272.290005150442	1.38805411255053	0.0014422039545607	0.0207594341395893
IGSF3	C1	chr1_117174927_117175923	81.5713434000648	1.32925618793698	0.00126259117305837	0.01900272126834
MIR320B1	C1	chr1_117216444_117217278	52.4949790039213	1.62556306404629	5.9644655716797e-05	0.00249497892798637
MIR320B1	C1	chr1_117221682_117222521	47.9394163263537	1.39329666991375	0.000644819806160199	0.0122504575079988
MIR320B1	C1	chr1_117232973_117234343	165.365393292813	1.41495879915422	0.00236409914747354	0.0286413182369822
CD2	C1	chr1_117367301_117369075	300.599203491535	1.85911436674089	2.51295391213026e-05	0.0013947838601575
CD101	C1	chr1_117559661_117560249	30.1624216893457	1.27633851250989	0.000858599391242861	0.0147602769150065
SPAG17	C1	chr1_118795623_118797083	35.2850249965138	1.13594747427129	0.00238795461071937	0.0288183100484353
SPAG17	C1	chr1_118818161_118819188	72.7149677089007	1.89265060560083	1.77401971076535e-05	0.00109424416646716
SPAG17	C1	chr1_118820725_118821560	72.2439902676319	2.47305307614322	6.36840679635563e-08	2.33956559170637e-05
ACAP3	C1	chr1_1234066_1234946	153.410289322432	1.54109743013564	0.000453732685036547	0.00970018956496668
KAZN	C1	chr1_14692611_14693583	97.8335244636416	1.24345324611567	0.000831154714108916	0.0144599153218279
KAZN	C1	chr1_14837496_14838893	99.8833508164255	1.41653496736882	0.0017379287013149	0.0234369103830714
RIIAD1	C1	chr1_151700430_151701410	81.4431930896286	1.50207820784426	5.24220174831954e-05	0.00228527322426708
S100A16	C1	chr1_153570969_153571831	122.557657531066	1.15843367429457	0.000345849433411079	0.00810479642339881
GATAD2B	C1	chr1_153900968_153902181	127.034298860796	1.20978987652861	0.000920809864870007	0.0154778043545195
KCNN3	C1	chr1_154820227_154821088	44.028674856806	1.35693689849506	0.000243258261816896	0.0064166388671334
TRIM46	C1	chr1_155138601_155139640	31.7636248339394	1.23629197294283	0.00267656990983354	0.0310131598027005
ARHGEF2	C1	chr1_155938150_155939334	80.8080849517733	1.05972703154341	0.00448131973031161	0.0432072560897986
RAB25	C1	chr1_156040103_156040888	58.0476510867456	1.14132073770605	0.00220684420560498	0.0273700225956016
RHBG	C1	chr1_156328295_156329094	70.7659725360191	1.25497878998001	0.00454855433689315	0.0436104441098475
RHBG	C1	chr1_156357986_156358896	172.712717735281	1.9448944529979	1.28871456773656e-06	0.000183245378267471
RHBG	C1	chr1_156360081_156361198	141.670303860166	1.73518436470624	0.000120919102955838	0.00402071337970798
MIR9-1	C1	chr1_156370081_156371347	229.988070887291	1.63851672594052	0.00131198797506161	0.0195039665560459
MIR9-1	C1	chr1_156382381_156383979	525.117234830399	1.71071964356954	0.00107097201535194	0.0170685224271637
MIR9-1	C1	chr1_156391069_156392053	169.116899117225	1.07930229998026	0.000391906588272116	0.00881274996956044
C1orf61	C1	chr1_156399056_156401320	236.547785722029	2.61053099393124	3.61983818642894e-08	1.62933303322632e-05
C1orf61	C1	chr1_156401888_156402503	53.4612616701286	2.18438658478198	7.68938174738636e-06	0.00062590700126117
C1orf61	C1	chr1_156404703_156405636	67.9066659595122	1.83199858944203	6.77858759833606e-06	0.000574293588637363
C1orf61	C1	chr1_156405862_156407168	97.3728486807494	1.44523953861604	8.55102841264638e-05	0.00319351073489014
HAPLN2	C1	chr1_156585894_156586789	68.0970795704941	1.42244330779986	2.57859121835885e-05	0.00141930684642748
BCAN	C1	chr1_156607741_156608771	200.51114749784	2.50779092334065	4.65447158857193e-09	4.06251480504176e-06
BCAN	C1	chr1_156610842_156612481	338.889834554898	1.67258009125321	7.9700861884618e-07	0.000134441710178408
INSRR	C1	chr1_156821906_156822770	72.2527212999735	1.17554601472179	0.000132476412852409	0.0042672106621947
ARHGEF11	C1	chr1_157003005_157004675	267.841950704397	1.31772770380672	0.00081160678683008	0.0142525818089627
ETV3L	C1	chr1_157051020_157052046	220.900574957138	1.07635385415321	0.00198227779947973	0.0255218969960425
CELA2B	C1	chr1_15795963_15797009	44.6282731045461	1.5690263970543	0.000245246365555406	0.00645182476699475
CELA2B	C1	chr1_15815177_15816230	62.5226478130885	1.54314928928633	0.00137272451608969	0.0200746104870556
KCNJ10	C1	chr1_160037758_160038755	204.221242247039	1.91930447492442	4.31512781842197e-05	0.00200470042732737
FCRLA	C1	chr1_161671977_161672899	51.9379168509978	1.09018274091987	0.00303954119355564	0.0336435719456943
MIR4654	C1	chr1_162086969_162087735	57.84730728968	1.3023088620879	0.000823941925343939	0.0143810412085891
MIR4654	C1	chr1_162114432_162116468	434.974714972341	1.21587172382726	0.00152206266204585	0.0215216285130718
MIR4654	C1	chr1_162145020_162145835	33.5060495104178	1.01591284191501	0.00422695080376757	0.0416633212022808
NUF2	C1	chr1_163376275_163376982	31.0790255593625	1.76288695070296	3.52697445209134e-05	0.00174909399749137
	C1	chr1_163897158_163898379	90.3079661465734	1.09849000140217	0.00448247042491445	0.043215636729295
	C1	chr1_163939647_163940445	37.6760808983802	1.18253716763241	0.000473028396386994	0.00997171996969639
	C1	chr1_164023366_164024305	34.6670941355921	1.65911538864795	6.63828752576591e-05	0.00268659432331013
PBX1	C1	chr1_164264928_164266257	117.195800204028	1.58289624752266	0.000377317323157638	0.008584996477752
PBX1	C1	chr1_164386017_164386974	57.9711556861186	1.89081934767985	9.81933991754845e-06	0.000738163764062164
PBX1	C1	chr1_164487879_164489030	102.398248794221	2.49347500102231	1.24722153413136e-11	1.12477306936171e-07
LMX1A	C1	chr1_165204541_165205642	60.3011282665315	1.06378500594429	0.00245632269314479	0.0293256133779418
LRRC52	C1	chr1_165512715_165513592	58.1348866877159	1.24781686789891	0.000639670614046933	0.0121817852808337
TMCO1	C1	chr1_165831298_165832501	55.0645148541761	1.49264413078157	2.2448088667755e-05	0.00128550022205463
MIR3658	C1	chr1_165853445_165854487	98.2409534496941	1.50626647310253	1.13487337771179e-05	0.00081511940225847
TADA1	C1	chr1_166827789_166828619	55.071049077855	1.15689953510717	0.000536074658149441	0.0108491739149011
DUSP27	C1	chr1_167117541_167118365	51.5511920919018	1.13016932416619	0.00129320634247188	0.0193128813657888
POU2F1	C1	chr1_167155172_167156505	77.7025866597973	1.33616795439787	0.000246888686409664	0.00648492785312809
POU2F1	C1	chr1_167297514_167298919	539.008646136522	1.29593839093882	0.00146660786379936	0.0209788608245203
POU2F1	C1	chr1_167339996_167340890	112.779831134889	1.79197894395355	5.34987009355713e-05	0.00231359191046286
MPZL1	C1	chr1_167666633_167667871	245.440417874252	1.44784368848202	0.00136811402136051	0.0200342907139505
LOC100505918	C1	chr1_168435062_168436161	163.601232003726	1.00766348904529	0.00245076483155724	0.0292779726229567
LOC100505918	C1	chr1_168445807_168446815	61.4491117565005	1.70647100424363	2.3331305657781e-06	0.000276697668695131
XCL2	C1	chr1_168467220_168468176	174.731891067873	1.20094786898029	0.000438769904484042	0.00949408375878359
XCL1	C1	chr1_168582014_168583642	129.218680234993	1.55557843193922	0.000245262683600316	0.00645182476699475
PRRX1	C1	chr1_170665701_170666198	37.5444367302794	1.16780276888733	0.00358818081258487	0.0374368910394311
FMO3	C1	chr1_171050386_171051792	221.562548944157	2.12719843288744	1.53806691885753e-07	4.26528849123851e-05
VAMP4	C1	chr1_171668452_171669181	32.3930508809798	1.16902407956492	0.00196331131790479	0.0253537755074844
DNM3	C1	chr1_171867764_171869003	509.077991238649	1.0256354157802	0.00130146549393754	0.0193947554227729
TNFSF4	C1	chr1_173159160_173160468	447.521501300715	1.00696370793153	0.00345211426719601	0.0364965542887504
GPR52	C1	chr1_174333985_174335002	44.7125061408789	1.90332930939464	3.41652730604888e-07	7.53384604986696e-05
TNN	C1	chr1_175040381_175042464	769.36203435383	2.17091107453593	8.36821486418452e-11	3.08978818991693e-07
TNR	C1	chr1_175349597_175350411	31.3767574535367	2.01063006252771	4.66354601054654e-07	9.31351200975419e-05
TNR	C1	chr1_175462796_175463749	85.5704256914177	1.61520189434261	4.28742211806347e-05	0.00199708839240651
TNR	C1	chr1_175483249_175484333	122.599059389933	1.41002608491349	0.00170645727728121	0.0231704149686155
TNR	C1	chr1_175532246_175533560	115.763958022976	1.76601794709203	0.000438489840455941	0.00949125756433934
TNR	C1	chr1_175542265_175543313	88.4725377929198	1.8209747923783	0.000103200124248482	0.00361658292169632
TNR	C1	chr1_175566116_175567031	38.4227577652197	2.62104890170535	5.21843196122701e-11	2.58913317136272e-07
TNR	C1	chr1_175642078_175643341	270.004403187538	2.77511506563643	1.29820700934715e-08	8.11473935289498e-06
TNR	C1	chr1_175644179_175644570	32.1579758219571	2.55097789985175	7.71553894659788e-10	1.2311402464753e-06
TNR	C1	chr1_175648849_175650029	180.513993964661	2.59657297854802	2.25869017280569e-09	2.53172932310673e-06
TNR	C1	chr1_175724226_175725133	36.3816019266977	1.78874443987212	9.74733464712308e-07	0.000154243737318471
PAPPA2	C1	chr1_176685996_176687071	192.374097030019	1.6967264771104	0.000516242244516118	0.0105717795432036
MIR488	C1	chr1_176976684_176977413	30.189013587778	1.12267185548295	0.00146948825667153	0.0210043822721339
MIR488	C1	chr1_176992634_176993455	50.2743551608763	1.332317225807	0.00118273611549914	0.0182121544171905
BRINP2	C1	chr1_177176540_177176956	37.5449937464029	1.21072585487453	0.000118928464247617	0.00397601471381298
BRINP2	C1	chr1_177274120_177275026	104.185089496841	2.13094827000415	5.25149481924497e-08	2.05109952081008e-05
SEC16B	C1	chr1_177870672_177871934	73.2173243352598	1.5375653573525	4.03199830144541e-05	0.00191777807766038
RASAL2-AS1	C1	chr1_178044269_178045224	56.5726623482747	1.16917131613321	0.000554422749103854	0.0110827659101159
RASAL2	C1	chr1_178230754_178232081	322.589861006901	1.01810339343214	0.000576043383530565	0.0113795625156243
MIR4424	C1	chr1_178583229_178583907	48.3032670374781	1.37056349148624	8.19091246741285e-05	0.00310813073739527
ABL2	C1	chr1_179175737_179176583	61.5199669673657	1.17270164520168	0.00137178715679657	0.020066945151689
ABL2	C1	chr1_179210499_179211373	101.337783645474	1.9246266981677	7.46124487027403e-06	0.00061442461420441
NA	C1	chr1_180151384_180152514	134.416192502002	1.66999443056302	0.00341009353874404	0.0362090243107228
KIAA1614	C1	chr1_180894645_180897837	1158.5768667056	1.58943753576884	4.36597894743797e-08	1.84356363967102e-05
IER5	C1	chr1_181096907_181098575	331.78752798244	1.0874556993394	0.00211009996428894	0.0265623315108193
LINC01699	C1	chr1_181148693_181150226	433.126735122649	1.09501009538186	0.00044069735480487	0.00951892496787116
LINC01699	C1	chr1_181176966_181177846	55.4986052531059	1.89805748598198	1.38826495644076e-05	0.000932461510203764
LINC01699	C1	chr1_181325738_181326608	32.2418032031385	1.23337368722971	0.00105910465728142	0.016948289853307
CACNA1E	C1	chr1_181355418_181356401	73.5209856976107	1.86802193816184	2.78320906353596e-06	0.000313435833342876
CACNA1E	C1	chr1_181359503_181360253	45.176814916407	1.27332607299667	0.00167305003372905	0.0228756544539644
CACNA1E	C1	chr1_181361583_181362280	34.0413204911669	1.3081177075698	0.0014748056597091	0.0210606837905671
CACNA1E	C1	chr1_181375884_181377016	136.049608212456	1.42272294228575	0.000411257790139404	0.00910591874415711
CACNA1E	C1	chr1_181462241_181463209	31.2942244508854	1.56755000149305	0.000162247806116977	0.0048954467513271
CACNA1E	C1	chr1_181519924_181520980	212.057924887504	2.05998859408394	2.05914996722743e-05	0.0012111234147247
ZNF648	C1	chr1_181955764_181957089	68.5422812593837	1.33522555699052	0.000788420545643055	0.0139841202548682
ZNF648	C1	chr1_182132568_182133922	337.977218872795	1.55531509437466	0.00127755925337103	0.0191589842560534
GLUL	C1	chr1_182270726_182271745	98.0546019432486	1.41525524739439	8.30587631820584e-06	0.000658039682748036
LINC01686	C1	chr1_182580872_182581405	67.4918630029561	1.45520737935549	0.00123331538625994	0.0187118600241911
LINC01686	C1	chr1_182602579_182604249	161.814075127186	1.48290561651974	0.000204830271622813	0.00573100625255909
LAMC1	C1	chr1_183059198_183060233	123.769320784489	2.1415840215141	4.01405789369084e-08	1.7281777771936e-05
RGL1	C1	chr1_183703563_183704543	66.1144528357874	1.20416279336211	0.00240459559678646	0.028936524501337
COLGALT2	C1	chr1_183889609_183890541	115.146181487675	1.45135992273605	4.91006361408255e-05	0.00218915259764444
COLGALT2	C1	chr1_183921997_183922738	45.9173897250447	1.42680433704601	0.000739131538151886	0.0134000348975241
COLGALT2	C1	chr1_183937096_183938122	68.6258313308131	1.50163808371449	0.000116665183476701	0.00393014135005741
COLGALT2	C1	chr1_183988147_183988954	43.5228230336291	1.54415867808515	3.17504548414893e-05	0.00162848395719625
COLGALT2	C1	chr1_183999507_184000105	61.4918813325422	1.61581445835021	8.49792692200976e-05	0.00318170760645468
C1orf21	C1	chr1_184265277_184266286	121.629723068263	1.84187267989577	1.4559054968519e-05	0.00096293243856251
C1orf21	C1	chr1_184374571_184375264	56.5987797521492	1.04905403965181	0.00249529333876246	0.0296160559509088
EDEM3	C1	chr1_184543562_184544468	55.170771486904	1.02586268055102	0.000666061227118433	0.0125102971652375
EDEM3	C1	chr1_184579958_184580802	35.0126544916503	1.17174411921723	0.00325463146368893	0.0351961962703195
EDEM3	C1	chr1_184604418_184605712	215.390206917904	1.24952798707186	0.00453262455419663	0.0435194864434506
NIBAN1	C1	chr1_184848822_184849851	218.851220288014	1.41872226507864	0.00439908266471955	0.0427504670882036
IVNS1ABP	C1	chr1_185261574_185262477	69.9614673554807	1.03916127533574	0.00352179852925071	0.0369918738904662
GS1-279B7.1	C1	chr1_185457064_185458530	73.5363621041293	1.14007909406517	0.00251151109203676	0.0297527566949667
PLA2G4A	C1	chr1_186840896_186842201	169.163580007799	1.91296743194497	3.18413064845554e-07	7.17586439828691e-05
PLA2G4A	C1	chr1_187230320_187231390	329.119131704114	1.61749953039854	2.1266214912189e-05	0.00123927511186855
BRINP3	C1	chr1_190446869_190449032	488.871919960232	1.20248723928307	0.00266664024802236	0.0309441947243194
	C1	chr1_191577250_191578312	48.3187212842851	1.53119552154445	4.90225511619354e-05	0.00218722408715856
RGS2	C1	chr1_192704278_192705126	37.7799002059504	1.16694893518653	0.00445795232503162	0.0430812833231957
RGS2	C1	chr1_192776689_192779196	1351.45706001444	1.05070018569932	5.46270823622139e-06	0.000498534193213581
B3GALT2	C1	chr1_193155039_193156172	319.758498311679	1.70415728311284	1.03112918600374e-08	6.98999808062713e-06
B3GALT2	C1	chr1_193557331_193558086	40.408134800978	1.93778430119876	2.84028970083329e-07	6.67744964395683e-05
	C1	chr1_194370134_194370991	48.533127090832	1.19121104547803	6.11052852054769e-05	0.00253636456840412
	C1	chr1_194703917_194705061	75.0261476390866	1.513187423459	5.6164314857697e-06	0.000507922726596167
	C1	chr1_194921007_194921865	30.5802757785875	1.36889367543465	0.00038117737024993	0.00864556561550371
ASPM	C1	chr1_197115110_197116358	789.646157472699	1.02983835311285	2.1496434522351e-07	5.47826109865471e-05
CRB1	C1	chr1_197237734_197238932	289.328376042203	1.42751115542727	0.000171166391847633	0.00507532566702044
CRB1	C1	chr1_197283687_197284577	104.108428843564	1.30046476708202	0.000385499496856419	0.00871000097718063
CRB1	C1	chr1_197406663_197407946	79.0915367512924	1.38503867348913	0.000254653194813096	0.00661536118555782
CRB1	C1	chr1_197432881_197433864	302.228049647562	1.62661724038236	0.000413586912274029	0.0091333992184963
CRB1	C1	chr1_197440145_197441263	63.5071675535951	1.49414847611475	7.09954082594916e-06	0.000593410606804269
CAPZB	C1	chr1_19768756_19769597	36.9316893163566	1.18825368081018	0.00214165580461859	0.0268202776159952
DENND1B	C1	chr1_197702277_197703053	72.4835061570783	1.17557738801971	0.00302944085810037	0.0335698581643491
NEK7	C1	chr1_198173960_198174944	96.2100527112257	1.5850701360967	0.000464859338936884	0.00986104882811152
MIR181A1	C1	chr1_198861108_198861928	54.7499106118921	1.51080396275757	0.000111982692272163	0.00382186674075945
MIR181A1HG	C1	chr1_198871641_198873053	268.555843564994	1.21099772287312	5.77959744132623e-06	0.00051696789654265
MIR181A1HG	C1	chr1_198901326_198901964	239.831131745597	1.51260354419872	8.77627117729756e-07	0.000143427216717732
MIR181A1HG	C1	chr1_198903994_198905142	452.394669667045	1.12041837656981	5.16289020730806e-05	0.0022615652748765
MIR181A1HG	C1	chr1_199082325_199082867	33.7978525300122	1.04044303613325	0.000886162264904254	0.0150826965017425
NR5A2	C1	chr1_199997668_199998920	164.382134452529	1.14814904052624	1.02825724915682e-05	0.000763051465588945
NR5A2	C1	chr1_200017310_200017944	33.8761271264566	1.33491442203279	0.000125557662965461	0.00411701813559103
KIF14	C1	chr1_200498058_200498501	30.6564673760256	1.17908493849506	0.00287647820723405	0.0324414228552825
KIF14	C1	chr1_200603356_200604009	31.2557786162941	2.3636105898501	8.23039641551207e-09	6.02178660505174e-06
CAMSAP2	C1	chr1_200693104_200693960	54.479411764728	1.53697801904423	2.1431104519126e-05	0.00124651287424483
CAMSAP2	C1	chr1_200718072_200718739	44.5079195301829	1.03495605119855	0.00280573999598626	0.0319099404786066
KIF21B	C1	chr1_200979156_200979948	63.2714748228577	2.16207122849659	9.46994165236636e-07	0.000151551115070501
KIF21B	C1	chr1_200982928_200984268	131.956467051685	1.55304245351583	5.93606068892096e-06	0.000525926033196957
RPS10P7	C1	chr1_201501143_201501774	31.4898465562508	1.09003585167965	0.000819575732256717	0.0143362319888504
RPS10P7	C1	chr1_201534245_201535535	436.317117693226	1.2164094001738	0.0041275066735987	0.0410137716427122
NAV1	C1	chr1_201699702_201700838	44.3687363068953	1.61347171488369	0.000123267261528959	0.00406542546989208
NAV1	C1	chr1_201738883_201739798	256.707768116715	2.16012513823669	2.21364704854671e-05	0.00127408889406267
NAV1	C1	chr1_201760342_201761393	61.4930877145486	2.42506320772031	1.49199188368195e-09	1.9258643364582e-06
GPR37L1	C1	chr1_202098856_202100396	583.08906132666	1.58894660617452	0.00032250771642599	0.00773124964145851
UBE2T	C1	chr1_202273131_202274054	101.868364028131	1.92464422967905	0.000233524806334343	0.0062500031902096
LRRN2	C1	chr1_204653251_204655087	154.345000715685	1.64196961189171	0.000100774423951836	0.00356541596193808
LRRN2	C1	chr1_204681155_204681867	39.5448362183836	1.78328099122382	0.000410530018624374	0.0090975274285664
LRRN2	C1	chr1_204700998_204701762	40.10450785341	1.34848662906477	0.00316084612014605	0.0345288838053122
TMCC2	C1	chr1_205216233_205217344	234.655664000318	1.14514586502038	0.000244812113059083	0.00644706304140888
KLHDC8A	C1	chr1_205328882_205329901	354.954933484353	1.29633361481151	0.00091971276036183	0.0154667318497518
CDK18	C1	chr1_205469876_205470761	54.8754924255175	1.00271353356821	0.00388186330970003	0.0394165780817414
RASSF5	C1	chr1_206748358_206749112	100.457679968918	1.09529696432916	0.000802374645024902	0.0141422376947668
PIGR	C1	chr1_207128931_207129905	79.1506161566578	1.77306277390887	3.44807653336569e-05	0.00172668645036326
PLXNA2	C1	chr1_208219555_208220346	44.9771559093033	1.06613227560487	0.000237642472235441	0.0063174124572507
PLXNA2	C1	chr1_208255021_208256046	179.447440320382	1.72324935597375	0.000439302401621855	0.00950172104787133
PLXNA2	C1	chr1_208272126_208272590	38.1715324147262	1.09005222241179	0.00154583730316266	0.0217214151577291
PLXNA2	C1	chr1_208275048_208276021	325.804362304582	1.16229019126635	0.0012541097841587	0.018922606725227
PLXNA2	C1	chr1_208278696_208280014	287.505382465615	2.42445347384312	2.55023396903423e-08	1.29873189562464e-05
PLXNA2	C1	chr1_208310472_208311101	36.0767335633412	1.11598342171805	0.000438647489933095	0.00949288367402371
PLXNA2	C1	chr1_208343338_208344134	69.6454149233011	1.14609067132579	0.00066468991527282	0.0124963671773822
PLXNA2	C1	chr1_208406691_208407712	435.341758646043	1.13593901223909	0.000675273415193763	0.0126263558221906
PLXNA2	C1	chr1_208421022_208422247	358.231685273603	2.31476805875462	9.5223588102586e-08	3.02976077107524e-05
PLXNA2	C1	chr1_208471801_208472453	32.8595485550638	1.823085882029	1.27285558667465e-06	0.000182275544341848
PLXNA2	C1	chr1_208774074_208775472	144.604816626254	1.55493023619619	4.53520881998338e-05	0.00207536619551962
PLXNA2	C1	chr1_208816296_208817673	87.8614327555061	1.20049777653979	0.00411705361837881	0.0409496274023227
CAMK1G	C1	chr1_209758922_209759634	93.7286472368757	1.18234053543079	0.000288443255515632	0.0071988062029322
LAMB3	C1	chr1_209814764_209815615	156.45977485757	1.83443545077635	3.22864929205058e-05	0.00164944430205234
LAMB3	C1	chr1_209816294_209817309	283.112535513314	1.24776981773013	0.00463645114554212	0.0441570998427651
SERTAD4	C1	chr1_210410244_210410972	113.764632876694	1.99369033461181	1.66796258106119e-05	0.00105175516747882
HHAT	C1	chr1_210537705_210538482	44.016338517038	2.39197585953773	2.71932522037931e-07	6.47291133810783e-05
HHAT	C1	chr1_210709084_210710251	135.020956540054	1.08032426716629	0.00161518500667475	0.0223438617001168
HHAT	C1	chr1_210759911_210760781	108.473949901741	1.61748322334161	1.59325794042817e-05	0.00102193491098071
HHAT	C1	chr1_210763282_210764204	46.8732304565035	2.22219505882387	9.38930990735304e-09	6.59613561958221e-06
HHAT	C1	chr1_210806788_210807829	101.377060716647	1.07238272622039	0.00439283234308793	0.0427080249755706
RCOR3	C1	chr1_211431602_211433357	1469.14482667282	1.00565580021368	3.0668754505615e-06	0.000332938950408529
RD3	C1	chr1_211658383_211659305	33.0883461247065	1.60162728400724	2.40850818432649e-06	0.000282836709810089
MIR3122	C1	chr1_212283856_212284429	45.8338231194131	1.59368245133837	0.000116126772370822	0.00392115556341065
PPP2R5A	C1	chr1_212376720_212377527	109.678336404886	1.36102908358463	0.000544957610724297	0.0109632669055094
PPP2R5A	C1	chr1_212381025_212381566	37.0431766000103	1.59136674062817	0.000238744321051648	0.00633758196570618
PPP2R5A	C1	chr1_212398655_212399789	61.6068697703896	1.04840661263649	0.00132211584753147	0.0196031331657453
PPP2R5A	C1	chr1_212415553_212416529	49.7901550800053	1.18045041885625	0.00366387878089442	0.0379595488921043
NENF	C1	chr1_212626049_212626853	94.7778776258291	1.43825761964671	0.000103566573554085	0.00362742323700016
VASH2	C1	chr1_213101782_213102807	115.172839641018	1.29624866247634	0.00503549546127125	0.0466290315909624
RPS6KC1	C1	chr1_213418832_213419803	39.2038439720817	1.84240984499277	2.26803822861173e-07	5.69129651066621e-05
RPS6KC1	C1	chr1_213554576_213555930	126.240128087567	1.09077334988553	0.000867853852288045	0.0148702627182165
LINC00538	C1	chr1_213746054_213747098	63.2805715772478	1.48682620798076	5.49524528644987e-05	0.00235459373862479
LINC00538	C1	chr1_213859299_213860747	206.683521135923	1.39119908596062	0.0022100649352931	0.0273939179232636
LINC00538	C1	chr1_213897900_213899256	645.8949743525	1.14470897599003	0.000322889365378044	0.00773548982268077
SMYD2	C1	chr1_214360266_214361240	110.953383058948	1.34634725797283	2.22511722101657e-05	0.00127744900923872
SMYD2	C1	chr1_214378272_214379100	142.64882690602	1.43152654746059	0.0051774314145411	0.0475234445013337
PTPN14	C1	chr1_214612590_214613809	212.160817683674	1.24095110843557	0.00079446679980594	0.0140557501788488
CENPF	C1	chr1_214775887_214778317	1133.98884606029	1.04261146103319	2.27237876034583e-06	0.00027167331868371
KCTD3	C1	chr1_215713126_215714113	48.2153934895689	1.21672923598445	0.00249123295415857	0.0295908231979505
KCTD3	C1	chr1_215740096_215741992	967.304388763392	1.06174805336889	3.14575679816309e-07	7.10956709194528e-05
USH2A	C1	chr1_216227348_216228833	68.3586814075344	1.80011683585387	7.42258813584993e-06	0.000611980209989699
USH2A	C1	chr1_216346130_216347363	190.850338947219	2.25820247216133	5.51643308265274e-07	0.000104761635011884
USH2A	C1	chr1_216356118_216357307	125.57853109221	1.49683662887411	0.000541755196556601	0.010923063042034
ESRRG	C1	chr1_216855977_216856678	33.7652383145428	1.27569601805317	0.00544050093586725	0.0491524268265422
ESRRG	C1	chr1_216988539_216989659	249.945287983405	1.71315841234124	0.000101440121065758	0.00358059045385255
ESRRG	C1	chr1_217083055_217084330	146.003070176873	1.58730623676642	0.000122018379174662	0.00404018248884093
ESRRG	C1	chr1_217307871_217309462	228.650308615819	1.16261044661868	0.00013975847010338	0.00441928752451871
GPATCH2	C1	chr1_217516841_217517841	54.301396143472	1.0418598554658	0.00326467958653225	0.0352484380098161
GPATCH2	C1	chr1_217580366_217581545	84.0954024708293	1.12521462211683	0.000987028256267886	0.016174742809028
LINC00210	C1	chr1_218029742_218031278	179.116190339389	1.60801416976236	6.91149110478056e-05	0.00276196092491657
LINC00210	C1	chr1_218204015_218205546	61.0785560783444	1.65001117158428	3.12946745150328e-06	0.000336116001206317
RRP15	C1	chr1_218447251_218448218	57.3825670240237	1.59281537658928	6.35688901475221e-05	0.00260861652504184
TGFB2-AS1	C1	chr1_218730864_218731999	104.137907694717	1.09786566189715	0.000565708560421777	0.0112397321455794
LYPLAL1-DT	C1	chr1_219059773_219061330	91.5708588437453	1.1004816658357	0.000482901387572017	0.0101124029543424
LYPLAL1-DT	C1	chr1_219126518_219127297	45.3510126412772	1.80875612450199	2.6651035511834e-06	0.000305181747685584
RAP1GAP	C1	chr1_21946910_21947544	33.6446813218381	1.36984292975607	0.000271865651512425	0.00691923111594672
RAP1GAP	C1	chr1_21950996_21951836	78.3419162147412	1.41205846510745	0.000601711045413925	0.0117127690390957
LYPLAL1	C1	chr1_219532055_219533236	165.585567649803	1.16545707522761	0.00440160785714649	0.0427650463588944
RAP1GAP	C1	chr1_21980079_21980774	61.470686380812	2.08346263880135	3.85729536523121e-06	0.000390198788910297
RNU5F-1	C1	chr1_219833889_219835485	291.201237695655	1.56610857777237	5.3718438081272e-07	0.000102762623309394
SLC30A10	C1	chr1_220101036_220102340	138.53743646657	1.10080918701873	6.28835136707869e-06	0.000546914332524806
RAB3GAP2	C1	chr1_220447253_220448324	610.836423406158	1.14412958289104	0.00197780087742106	0.0254838888659978
RAB3GAP2	C1	chr1_220473392_220474587	616.255267379325	1.00938133596256	0.000307050616774434	0.00748801421415992
RAB3GAP2	C1	chr1_220536463_220537472	63.0062026274832	1.57533746149194	1.14083693794152e-06	0.000170715334007134
RAB3GAP2	C1	chr1_220564407_220565389	46.6583924394159	1.69868693551569	1.34030543394983e-05	0.00091017229807555
MARK1	C1	chr1_220582892_220584154	197.13630502809	1.81492294707065	1.56640741436086e-05	0.00101159688850887
MARK1	C1	chr1_220700583_220703413	1158.81260247919	1.12499582990962	4.43651126136664e-06	0.000428652846861529
C1orf115	C1	chr1_220873751_220874609	63.7927587086518	1.15648397651136	0.00161781873767313	0.0223656801995956
2021-03-02	C1	chr1_220910115_220910818	37.2984151304573	1.4332229776689	0.00150408872201317	0.0213411011200655
2021-03-01	C1	chr1_220959446_220960921	501.649278071195	1.06284759097582	0.000232992101818317	0.00624334287215889
DUSP10	C1	chr1_221881442_221883236	748.345832670031	1.47604253905545	1.5967899705078e-05	0.00102328939831511
DUSP10	C1	chr1_221884372_221884822	59.649232893471	1.42595139458118	0.000186633990701992	0.00537827366417447
DUSP10	C1	chr1_222005289_222006433	89.8578248917455	1.87458499990099	2.10143370179803e-05	0.00122933484408224
DUSP10	C1	chr1_222280167_222281174	68.5455772010321	1.37054205337782	0.000378636100607568	0.00860575273628411
BROX	C1	chr1_222884649_222887076	1651.72329856688	1.02267526704249	1.25223997245511e-06	0.000180651234089946
FAM177B	C1	chr1_222911790_222912704	53.7068295997629	1.01647310475641	4.96245810637451e-05	0.00220363133836249
DISP1	C1	chr1_222957639_222958418	43.5442302802106	1.3210059628566	7.04145774143501e-05	0.00279735441212639
DISP1	C1	chr1_223101366_223102045	75.2573636947905	1.98061636607797	1.60968040127483e-06	0.000214042330644726
TLR5	C1	chr1_223230684_223231540	40.1108637945638	1.38947742200742	0.00034433869305256	0.00808490650516347
TLR5	C1	chr1_223241874_223243064	58.0774979775392	1.79346207364783	3.73383158216769e-07	7.99005818425415e-05
TLR5	C1	chr1_223313890_223314823	92.4878206448858	1.22044064976477	0.00229064352773558	0.02806188556584
TP53BP2	C1	chr1_224025604_224026579	42.2726413961876	1.34527850275563	2.85939964300965e-05	0.00152113450233264
TP53BP2	C1	chr1_224085783_224086451	30.1405394744571	1.28334680211839	0.00259751182765693	0.0304174747428543
FBXO28	C1	chr1_224238139_224238966	58.9596338993636	1.02380894919507	0.000190655431223096	0.00545997056856856
CNIH3	C1	chr1_224856539_224857363	104.950442250412	1.21885534195342	0.00193248609282767	0.0251006600588302
DNAH14	C1	chr1_225066784_225067634	100.28777141955	1.47355581404928	4.27784595587397e-05	0.00199379769747593
LBR	C1	chr1_225635128_225636339	270.935399174385	1.16035551316353	0.00229248350120532	0.0280757610892561
PYCR2	C1	chr1_226103050_226103820	60.828149834967	1.31837920125902	0.00371293344549902	0.0382939374913415
LEFTY2	C1	chr1_226128633_226129757	88.2409572120885	1.03872327859432	0.00301119419040354	0.0334300248107884
LIN9	C1	chr1_226543553_226544565	87.1625566945348	2.30702039551572	7.94445180175934e-08	2.69514678608467e-05
STUM	C1	chr1_226737248_226738076	87.1351679482559	1.07892475225496	9.51271144620639e-05	0.00342514781096954
STUM	C1	chr1_226739028_226739665	40.8419303188074	1.55978155610878	7.43523012011656e-05	0.00290215645708338
STUM	C1	chr1_226790181_226791518	125.631994481545	1.23641121909526	0.000467174571336391	0.00988985365969642
STUM	C1	chr1_226815806_226816808	33.7059528942522	1.07053480054109	0.00147436071648625	0.0210562237488034
ITPKB	C1	chr1_226974670_226975320	67.2642221691598	1.86519494510478	7.42770265558911e-05	0.00290071383365859
CDC42BPA	C1	chr1_227560484_227561202	37.8670879954923	1.56880759522763	3.69753717343361e-05	0.00180774965704684
PRSS38	C1	chr1_228044892_228045560	41.8151459215141	2.09138346415374	3.7438589412238e-07	8.00547970787463e-05
OBSCN	C1	chr1_228393212_228394183	40.7798184082492	1.24926422096757	0.000513109139071931	0.0105290998451499
RAB4A	C1	chr1_229164857_229165907	52.2183797254178	1.24145364829965	0.00273299865629887	0.0314134581309337
RAB4A	C1	chr1_229386722_229387449	45.1346013003657	1.24451573232923	0.000906238883268272	0.015304160551586
CCSAP	C1	chr1_229506135_229507161	62.2397014606447	1.05247483301592	0.00426541365631286	0.0419067653522468
ABCB10	C1	chr1_229714454_229715631	285.562218548838	1.03577647110418	0.000526227297634209	0.0107113229108252
PGBD5	C1	chr1_230510867_230512533	113.885109611141	1.16607240420835	0.00180773873656357	0.0240368466643854
PGBD5	C1	chr1_230653077_230654125	31.3121445006547	1.77880168301054	9.73332478403342e-06	0.000733086041733307
CAPN9	C1	chr1_230875466_230876338	80.1988786658729	1.91588873447396	1.13131587585465e-05	0.000814035775149637
CAPN9	C1	chr1_230887887_230888637	35.1390862412801	1.21194528704623	0.000690738060437877	0.0128160916701507
FAM89A	C1	chr1_231228947_231229923	42.3328637043557	1.17368041478054	0.00123388833034096	0.0187176672507423
LOC149373	C1	chr1_231323321_231324328	42.008297628748	1.25040637140536	0.000328850598299003	0.00783774168220899
DISC1	C1	chr1_231814864_231815671	31.0181136326103	1.37366658943079	4.7349567611874e-06	0.000450022138604359
DISC2	C1	chr1_232035550_232036238	36.7699707970423	1.31451075911463	0.000733588023260645	0.0133376132651918
DISC2	C1	chr1_232058776_232060522	767.388130820758	1.90624682853646	2.27838673490333e-07	5.70272664385591e-05
DISC2	C1	chr1_232070442_232071248	114.011213076658	1.7815343900434	3.91354811966023e-06	0.000394006445552489
DISC2	C1	chr1_232073122_232073758	41.4173365183649	2.41168608934529	2.82859924649339e-09	2.98400305293612e-06
DISC2	C1	chr1_232084827_232085913	79.734460355795	1.67563290714661	2.43576235744345e-05	0.00136193814350329
SIPA1L2	C1	chr1_232573681_232574841	182.993124707364	1.10793856045609	0.0048836561214929	0.0456960606391587
SIPA1L2	C1	chr1_232654756_232655607	70.1752996766668	1.49267776229987	0.000593989329272476	0.0116141372936696
PCNX2	C1	chr1_233155303_233156623	326.82121879004	1.00317512793337	0.00354898784547785	0.0371668135447215
PCNX2	C1	chr1_233293511_233294158	41.9570286654117	1.73929987177115	1.89318259104056e-05	0.0011446220876071
IRF2BP2	C1	chr1_234708687_234709421	34.7949067115959	1.1687662382062	0.000334940226779771	0.00794293613076686
NID1	C1	chr1_236142698_236143621	56.0511975334145	1.08333774952596	0.00468710820525725	0.0444691171578971
GPR137B	C1	chr1_236291923_236293225	405.054354622246	1.44519758516764	0.000219572280000043	0.00600485083751387
GPR137B	C1	chr1_236304432_236307102	822.994810524844	1.34163703250602	1.94895199551879e-07	5.14434222611013e-05
GPR137B	C1	chr1_236308082_236308560	71.3507870773307	1.05360857161019	0.00344780001547924	0.0364655122244689
GPR137B	C1	chr1_236339416_236340421	53.5822638237754	1.15033396434961	0.000661902554016533	0.0124594552904587
GPR137B	C1	chr1_236369773_236370867	74.2604286067866	1.21471978965215	0.00247100388784066	0.0294510607887268
HEATR1	C1	chr1_236802674_236803757	82.0434165264995	1.74695306612652	9.26448127311866e-06	0.000709031514949188
ACTN2	C1	chr1_236849264_236850974	498.748002049742	1.41818053233398	4.0098631442877e-06	0.000400183549459371
ACTN2	C1	chr1_236853272_236853898	119.019161143748	1.50740285333364	0.000152446582199042	0.00470020685229024
ACTN2	C1	chr1_236855859_236856479	32.2346778037824	1.7079549942941	2.32281728327032e-05	0.00131922810173101
ACTN2	C1	chr1_236879029_236880299	135.653587757971	1.66188349879912	3.63223795978139e-05	0.00178761615783494
RYR2	C1	chr1_237911278_237912328	81.9799016804566	2.22559193143558	3.33097676366843e-11	1.96759292503728e-07
ZP4	C1	chr1_238304327_238305162	50.3968519363136	1.86724981806644	4.94390706394107e-05	0.0021996264780197
LINC01139	C1	chr1_238648270_238649600	35.3159271709334	1.05270054489717	0.00262128006970712	0.0305888577962805
CHRM3	C1	chr1_239127741_239128630	58.6350226246199	1.67147754723803	6.43035733851096e-05	0.00262891255079021
CHRM3	C1	chr1_239154754_239156216	276.435930187158	1.83009869965971	8.42525866611928e-06	0.000663195677011283
CHRM3	C1	chr1_239318406_239319459	56.2142069596066	2.1293726432979	5.93311748357825e-06	0.000525926033196957
CHRM3	C1	chr1_239675102_239675735	34.0738896857746	1.58704109842825	4.48411887654138e-06	0.000432177981961443
CHRM3	C1	chr1_239718567_239719220	44.8787474198808	1.38206964350061	0.000951843543520567	0.0158218888802225
CHRM3	C1	chr1_239970625_239971224	81.2705029352492	1.50414342587436	0.000123903974191182	0.00408049121061453
RPS7P5	C1	chr1_239996527_239997589	101.989912974498	1.26526188514045	0.000129162276628471	0.00419594268861778
FMN2	C1	chr1_240217441_240218105	38.6995526182157	1.29467038398466	0.000929323310064033	0.0155759679553981
RGS7	C1	chr1_240893074_240893672	49.2253555028546	1.47527416767831	0.000488618890184532	0.0101881001071985
MAP1LC3C	C1	chr1_242253020_242254059	43.4976305403532	1.23561049276045	7.12884275774767e-05	0.00282182914830082
MAP1LC3C	C1	chr1_242281684_242282590	67.7299796989254	1.03174106017936	0.00393735510807456	0.0397588223924401
MAP1LC3C	C1	chr1_242341787_242342973	50.4110897345449	1.39261295940437	9.47865465108763e-05	0.00341792364517648
MAP1LC3C	C1	chr1_242368870_242369914	177.264807450872	1.29500656172273	0.00356514672993894	0.0372733437766568
PLD5	C1	chr1_242408165_242409294	126.534663704832	1.49257704212849	5.71022519722732e-05	0.00241986891559051
PLD5	C1	chr1_242611879_242613291	91.0027071879725	1.06637655900154	0.00150011838123581	0.0213071699061762
SDCCAG8	C1	chr1_243476150_243477309	65.7160034188366	1.72309057349396	5.2901300336045e-07	0.000101849228580557
SDCCAG8	C1	chr1_243478826_243480301	324.306701599721	1.75503099392647	3.39236801756736e-06	0.000355629700625383
AKT3	C1	chr1_243876267_243877755	591.835490326922	1.47443085261709	7.07533008312934e-07	0.000123511769577056
LINC02774	C1	chr1_244065933_244067008	150.63260517976	3.02227722340169	9.61536391993778e-13	1.9082711331533e-08
ZBTB18	C1	chr1_244214091_244214759	288.43081476819	1.22300229796394	0.00029281397431075	0.00727252803759973
ZBTB18	C1	chr1_244270126_244270891	43.5962685266289	1.9653222024626	6.75163854236799e-06	0.00057267036851351
ZBTB18	C1	chr1_244318100_244319438	584.103750982239	1.15250869704111	0.000874150230478404	0.0149491082365048
C1orf100	C1	chr1_244375799_244376525	30.8007284911717	1.99601956825706	2.58721375195185e-05	0.00142165765605642
C1orf100	C1	chr1_244394411_244395676	204.697614473195	1.03020314398455	0.000183172967315154	0.00530828643980837
CATSPERE	C1	chr1_244708547_244709274	32.7517128266728	1.1158979386034	0.00342410353738068	0.0362958378167603
KIF26B	C1	chr1_245271265_245272374	61.7644023551113	1.42335876834996	3.08065208370853e-05	0.00159764087948067
KIF26B	C1	chr1_245470088_245471029	71.0986324271338	1.33942090787643	0.000636326182077104	0.012145774638027
KIF26B	C1	chr1_245675393_245676717	371.237813488497	1.14672153160796	0.000149706786819987	0.00463779941136177
SMYD3	C1	chr1_246058044_246058657	33.7344272398402	1.38411939476291	1.95054450233531e-05	0.00116840228190539
SMYD3	C1	chr1_246322512_246323169	56.1789143253447	1.49385284571208	0.000849270449192705	0.0146692912006512
SCCPDH	C1	chr1_246843711_246844787	112.393239971334	2.47198396858184	7.42697352491421e-10	1.20323412866361e-06
ZNF496	C1	chr1_247436046_247436978	128.872785722683	1.85921204268812	6.97107120893205e-06	0.000586221673323796
PGBD2	C1	chr1_249212002_249212818	119.519828131092	1.40211750334118	8.6458202084383e-05	0.00321638360122515
WASF2	C1	chr1_27847814_27848342	33.7569376184374	1.31823499235509	5.57337650891093e-05	0.00237870061358878
XKR8	C1	chr1_28307510_28308170	34.4059778221531	1.19195835291926	0.0011031895936511	0.017411576817893
OPRD1	C1	chr1_29138630_29140170	131.512648961849	1.83875865264461	3.6037971938334e-07	7.80987266987309e-05
PTPRU	C1	chr1_29595727_29596471	30.8759628254639	1.75947412715861	4.25196791602839e-05	0.0019852332541566
COL16A1	C1	chr1_32160043_32161089	147.816780604217	2.08905069954498	6.58581752226203e-06	0.000563524855447728
ARHGEF16	C1	chr1_3357407_3359262	75.3734236094718	1.92912643044607	1.53214269674187e-05	0.000997946162571999
GRIK3	C1	chr1_37443144_37444075	43.8160828897358	1.86664814598171	6.48239279541282e-06	0.000557680726382281
GRIK3	C1	chr1_37453856_37455194	190.61873858339	1.27594185646642	0.00170970251048952	0.0231971731360782
GRIK3	C1	chr1_37499566_37500595	103.844293546052	1.32825828474094	0.000933254560722563	0.0156167186682209
MIR4255	C1	chr1_37598730_37599532	36.4387231869914	1.57001115195945	7.51445914762448e-05	0.00292360576487805
MIR4255	C1	chr1_37755839_37756944	58.3057239872449	1.4196126608846	0.00130097464135074	0.0193892605224157
EDN2	C1	chr1_41864588_41865537	68.195042682543	1.50777861079033	0.000283474909783874	0.00711290181177733
EDN2	C1	chr1_41869724_41870759	128.611202736976	1.36080168678475	0.000743008554055345	0.0134457575214608
EDN2	C1	chr1_41927652_41928604	37.8629117130797	1.55276395533692	1.81983505942205e-05	0.00111622457303363
HIVEP3	C1	chr1_42242480_42243378	81.6114356052368	1.69130599288706	0.000279939387344934	0.0070562491984798
MED8	C1	chr1_43847339_43848461	139.430517963061	1.1670591085495	0.00203241483077169	0.0259256380556282
BEND5	C1	chr1_49316797_49317842	118.273369870645	1.08637091555432	0.00497209662179483	0.0462361157640456
SSBP3	C1	chr1_54861951_54863301	95.7889351852402	1.03829628298366	0.00169899427224645	0.0231107273937273
PLPP3	C1	chr1_57023157_57023928	40.452590523699	1.41027010533328	7.87225244886459e-05	0.00301790586243525
FGGY	C1	chr1_59788137_59789283	52.9216750967619	1.07219164114704	0.0013807022983633	0.0201509429478047
CYP2J2	C1	chr1_60382446_60383337	64.3543962149782	1.30765722420753	0.000108839032287448	0.00374679312613394
C1orf87	C1	chr1_60619558_60620686	41.4926519118041	1.55219532844585	2.16137078760646e-06	0.000261852421130939
NFIA	C1	chr1_61297901_61299642	158.186548527326	2.19785923360634	5.92365118817998e-07	0.000109627703087848
NFIA	C1	chr1_61331747_61332999	77.63473157593	1.99191276582981	1.03806814305876e-06	0.000160556001465263
NFIA	C1	chr1_61333204_61334009	51.5423975540962	2.27833904656654	1.16034397669994e-06	0.000172496322719742
NFIA	C1	chr1_61377402_61378367	68.5319714960029	2.3157746518653	1.0427615590702e-06	0.000160699259319403
NFIA	C1	chr1_61401758_61403007	52.5055832412195	1.5946967620193	1.20626839901031e-05	0.000849301216444651
UBE2U	C1	chr1_64470041_64471039	35.9089281460596	1.38874705208471	0.000231722528352061	0.00622192427577611
UBE2U	C1	chr1_64747496_64749161	138.15991339262	1.04526410556453	0.00239326595916628	0.0288515752800221
UBE2U	C1	chr1_64774591_64775784	129.626575394254	2.00450250200029	4.12343860895873e-07	8.58586442998642e-05
CACHD1	C1	chr1_64882900_64883956	78.0448456194103	1.54650881224937	0.000584554060366478	0.0114822391255887
MIR101-1	C1	chr1_65532104_65534808	638.13648118098	1.16158072963744	5.66560640465706e-06	0.000510945657743706
AK4	C1	chr1_65579793_65580614	37.5877642716934	1.81549804439155	1.32302194126123e-07	3.86484285337873e-05
AK4	C1	chr1_65612807_65615155	317.005060607105	1.27711154320907	2.48993413090091e-06	0.000290571927278163
DNAJC6	C1	chr1_65673877_65675451	94.9828466692118	1.2465596709201	0.000452570547779306	0.00968839034788631
PDE4B	C1	chr1_66257703_66259574	166.919543775762	1.51154438249819	1.81462031168075e-06	0.000231271257762913
PDE4B	C1	chr1_66377109_66378216	113.653334884846	1.26809613901895	0.00276549568466801	0.0316472251413589
PDE4B	C1	chr1_66459886_66460312	42.8115114578097	1.23170437303702	0.00494121555205094	0.0460527960889815
PDE4B	C1	chr1_66743756_66744904	378.700386784329	1.7430796909376	2.38920844465568e-06	0.000281507266007655
IL12RB2	C1	chr1_67772936_67773892	49.8988057789271	1.23427411471857	0.00102894771785675	0.0166248904230947
GADD45A	C1	chr1_68111176_68113187	542.344359342333	1.11245939728936	0.000310506183829232	0.00754860831436065
GADD45A	C1	chr1_68139961_68140986	131.082766137977	1.73688648125661	3.84252746477139e-07	8.16150263264959e-05
GNG12	C1	chr1_68321183_68322101	90.6934174464916	1.68056283733274	6.27390719784302e-07	0.000113297223531001
GNG12	C1	chr1_68404808_68405479	30.4528247775579	1.50902372880775	0.000129046138089283	0.00419415798878779
DIRAS3	C1	chr1_68411396_68412369	162.456060665142	1.41727421093882	0.00129541728135277	0.0193309327162421
DIRAS3	C1	chr1_68412400_68413658	134.530773819415	1.3881774263449	0.000569261652001285	0.0112947786298133
CTH	C1	chr1_70923382_70924578	391.760705808547	1.82817303161759	7.65648147153083e-05	0.00296306755819693
TNNI3K	C1	chr1_74822088_74823069	67.4557215978082	1.49355450391144	0.000893209215686342	0.0151574911672399
TNNI3K	C1	chr1_74847995_74849238	104.266434023852	1.26605959233458	0.00141775243859608	0.0205265756016088
ERICH3	C1	chr1_75006257_75007239	71.2106593685721	1.80426942493411	8.73329546346882e-07	0.000143126780970571
LHX8	C1	chr1_75429935_75430799	46.1139244191351	1.58127711463829	7.16109997878433e-05	0.00283027116070963
ZZZ3	C1	chr1_78108622_78109965	312.287469847996	1.47893497134477	0.000276370623311736	0.00699321847274992
IFI44	C1	chr1_79141994_79143372	181.409388436108	1.1769560194778	0.000427956913958373	0.00933784438389755
ADGRL2	C1	chr1_82628131_82628958	63.4404597157969	1.49213213346088	0.00212696183135375	0.0267019137362248
ADGRL2	C1	chr1_82691044_82692455	97.6274664341666	1.59639726160189	0.000628094069160858	0.0120422114744072
DNASE2B	C1	chr1_84864246_84865003	34.3881591674356	1.49287490311463	2.53003237246641e-05	0.00139914532812827
GNG5	C1	chr1_84991341_84992120	41.9158290079745	1.21250136991818	0.00134682247507249	0.0198335622402219
SSX2IP	C1	chr1_85224380_85225800	178.111452934404	1.48146347829139	1.28453641069085e-05	0.000881347965085435
MIR4423	C1	chr1_85602946_85603845	82.4929169341651	1.1565593209377	0.00243347012950313	0.0291470259330857
DDAH1	C1	chr1_85879698_85880728	51.7593424885408	1.14455861845805	0.00111247925486374	0.0175016510677599
DDAH1	C1	chr1_85914803_85915532	46.8894817050884	1.81304358336132	3.51441274180582e-06	0.000363977846965034
SH3GLB1	C1	chr1_87239372_87240899	151.175676589535	1.1866584499293	1.3520087460694e-06	0.000189709589571647
LINC01364	C1	chr1_87835493_87836891	150.98103926059	1.96982503390273	5.17357470087725e-05	0.00226475217591574
LINC01364	C1	chr1_87875986_87877389	442.701357511202	1.03135029107567	0.0027298389340688	0.0313933805216427
LINC01364	C1	chr1_87892012_87893193	262.828914510041	1.31466555174856	0.00102917184357354	0.0166276655995122
LINC01364	C1	chr1_87939722_87940403	31.8546433385912	1.48503898603877	2.62705208267654e-06	0.000302131922193719
LINC01364	C1	chr1_88108122_88108932	132.486139148773	1.39766361203063	0.00112667143478817	0.0176476002986962
GBP2	C1	chr1_89578263_89579253	40.5766847386858	1.44241832136021	4.87271374247444e-05	0.00217716074651754
BARHL2	C1	chr1_91179220_91179798	32.7551482051135	1.48735328171071	0.000225565594471278	0.00611555858705825
TGFBR3	C1	chr1_92215881_92217519	127.303261817841	1.53708720079537	1.28278745445073e-05	0.00088052849097259
TGFBR3	C1	chr1_92234253_92235879	78.0391485632603	1.60466969503231	5.73152375717068e-05	0.00242598088413851
TGFBR3	C1	chr1_92244462_92245589	34.9963704072196	1.37469666577315	0.000261501122216817	0.00673667709276013
BCAR3	C1	chr1_94174214_94175040	40.2716304900192	1.11694393012931	0.00178221404534591	0.023810118702331
ABCA4	C1	chr1_94557680_94558367	79.5152584111072	1.5809195388811	0.00041673500536428	0.00918121025451727
ARHGAP29	C1	chr1_94804729_94805522	85.4793894759319	1.80167654825978	7.05836558613116e-06	0.000591058078355309
SLC44A3	C1	chr1_95268800_95269985	167.122506481649	2.54743107426129	9.82502032337609e-12	9.7493983700746e-08
TLCD4-RWDD3	C1	chr1_95692780_95693586	55.9113720789214	1.08752449703406	0.000597192193329731	0.0116537990101612
RWDD3	C1	chr1_95786762_95787865	152.744455147859	1.19403136005995	0.00107517269540312	0.0171122806967179
LINC01761	C1	chr1_95872728_95874445	184.763875248822	2.88059259218177	3.61857598140608e-12	4.59612704563097e-08
DPYD-AS1	C1	chr1_97603326_97604506	148.492740032924	2.09049439366303	8.02432554057886e-09	5.91365769893706e-06
DPYD-AS1	C1	chr1_97769466_97770616	175.983085145095	1.839391244044	4.76579305148147e-05	0.00214778565021538
MIR137HG	C1	chr1_98567744_98568692	41.7472833135939	1.38771405508449	0.000316545139405379	0.007639063226278
LINC01776	C1	chr1_98869510_98870796	56.4333986865972	1.40531866632286	0.000163601325388555	0.00492412076397209
CLSTN1	C1	chr1_9912351_9913155	52.3912975282041	1.05155622948669	0.0018444597824517	0.0243396179171493
LOC100129620	C1	chr1_99469296_99471425	525.551894925944	1.04636650927479	6.18947439348336e-05	0.00255943108540634
PLPPR4	C1	chr1_99744751_99745514	30.9276653315177	1.37353451358291	0.000419571773808393	0.0092264239847504
PALMD	C1	chr1_99997623_99998587	65.8815664157364	1.3892016078787	0.00236550565505258	0.0286493872939423
LZTS2	C1	chr10_102766313_102767580	85.5307979671298	1.00661063477379	0.000959347844801487	0.0159044476418453
BTRC	C1	chr10_103063884_103064738	51.5414033494444	2.46003382185292	3.26745281919017e-06	0.000346770443130745
KCNIP2	C1	chr10_103647417_103648701	47.4622792448858	2.14307408899639	3.57161188358819e-05	0.00176516563841081
NEURL1	C1	chr10_105302289_105303192	92.4207030609083	1.05090476335478	0.000193033329880462	0.00550621851152104
STN1	C1	chr10_105692700_105693909	39.8633805407367	1.42180363142967	8.59127753988209e-06	0.000672429996593921
SFR1	C1	chr10_105906241_105907105	75.7077705788601	1.92941027070504	2.12781165992305e-06	0.000258674935320438
SORCS3	C1	chr10_106425728_106426533	84.3104664853481	1.45701429884033	0.00128785410012542	0.0192606126314772
	C1	chr10_107732751_107734032	173.999661038951	1.71302503711516	6.23926563654697e-06	0.00054449758370431
CELF2	C1	chr10_11059344_11060915	333.58050920591	1.01905524241781	0.000256892023156277	0.00665450403427643
SMNDC1	C1	chr10_112123291_112124221	146.942254657415	1.21428684857382	0.00297041888548376	0.0331593567108404
CELF2	C1	chr10_11251177_11252359	102.034751107903	1.58016252633561	2.08521903191955e-05	0.00122300368625534
PDCD4-AS1	C1	chr10_112553644_112555237	267.094722160432	1.43093069050955	0.000424106254350155	0.00928933939407965
PDCD4-AS1	C1	chr10_112617388_112618291	50.0796796718143	1.74229880389002	1.83245558193382e-06	0.000232748979248207
GPAM	C1	chr10_113968754_113970082	68.196640031829	1.73653136543259	2.21046826363916e-06	0.000266377784072557
TECTB	C1	chr10_114046770_114047590	90.7737551627156	1.68282288244634	5.26750133828398e-05	0.0022890742746061
USP6NL	C1	chr10_11421007_11422405	109.722498864077	2.02661828539756	4.90556915602969e-06	0.000461888031111427
MIR4295	C1	chr10_114515441_114516362	67.6273828471112	1.40571755861163	0.00107579401370012	0.0171170217832488
USP6NL	C1	chr10_11466508_11468127	157.540495579528	1.07148125891428	0.00369778669187113	0.0381935430106588
TCF7L2	C1	chr10_114936766_114937805	97.9167801828743	1.64015111860403	0.000156532486575217	0.00477747560454005
TCF7L2	C1	chr10_114946497_114947614	141.550027858701	1.55901987481489	0.000642895603163391	0.0122241401881254
USP6NL	C1	chr10_11547435_11548392	91.5887784684866	1.49468217185339	0.00032267066129446	0.00773223709723485
ADRB1	C1	chr10_115782015_115783215	149.082005381596	1.11740781715406	0.00416685371042009	0.0412832568266835
AFAP1L2	C1	chr10_116133455_116134644	152.658016330394	1.74223685654037	0.000235634066539409	0.00628127389075925
ABLIM1	C1	chr10_116249221_116250035	49.996086655259	1.187415460144	0.00230745694860387	0.0281938955321236
ABLIM1	C1	chr10_116310469_116311720	216.803162569423	1.14615808727575	0.00113995106445032	0.0177936706067129
HSPA12A	C1	chr10_118497036_118497846	121.593659713726	1.72590581878852	3.45665979494135e-06	0.000360472973242586
ENO4	C1	chr10_118593445_118594282	52.2736157503996	1.31039487576554	0.000957958407836443	0.0158910896953903
PROSER2-AS1	C1	chr10_11975528_11976708	51.8435890307232	1.46591365692488	0.000191054988708892	0.00546558934923364
TACC2	C1	chr10_123911914_123912597	110.261159690057	1.40802214808138	0.00247082988998108	0.0294500923679638
LHPP	C1	chr10_126277376_126279049	97.6209557316247	1.40516446014931	3.65092776994036e-05	0.00179375622974401
ADAM12	C1	chr10_127931074_127932125	153.835563085814	1.48805495308655	0.0001140002806049	0.00387016107848986
ADAM12	C1	chr10_128079685_128080359	54.7953737689576	1.41842724981586	0.000598087055000628	0.0116633770916744
NPS	C1	chr10_129417282_129418738	122.176784811392	1.81845565812828	0.000756066992360541	0.0136030554509167
MKI67	C1	chr10_129965797_129967066	160.149261026902	1.7059638151443	0.00204248815659752	0.0260050345541903
MKI67	C1	chr10_129985234_129986484	95.3384655428187	1.39025815661022	0.000736397074400204	0.0133756285764998
MKI67	C1	chr10_130324838_130326856	206.473322339825	2.35684317698036	5.36845762280849e-06	0.000493662156045979
	C1	chr10_130489068_130490128	92.932451856539	1.94411593156046	0.000199688266510089	0.00563580242492348
PHYH	C1	chr10_13313558_13314962	89.9003640191034	1.58432394556282	1.64714180068407e-05	0.00104313615070566
FRMD4A	C1	chr10_13927438_13928147	74.1164472451473	1.40879575610339	0.000535409398895504	0.0108384734347241
FAM107B	C1	chr10_14613844_14614538	32.0918597216863	1.40475582229941	0.00216976485971431	0.0270559836740272
FAM107B	C1	chr10_14667097_14668618	113.059750756405	1.96482528865558	3.57532596268909e-08	1.61954105594066e-05
FAM107B	C1	chr10_14689942_14691141	136.389862530419	1.1632880513108	0.00261949328381217	0.0305725011527131
PPIAP30	C1	chr10_15182527_15183715	107.729870085205	1.81381442733718	2.94287937779035e-06	0.000323347089614331
CUBN	C1	chr10_17048140_17049874	402.882927753344	1.27821478156021	0.00126001240416667	0.0189792020673531
CACNB2	C1	chr10_18424841_18425737	111.093932189391	1.40226044582673	0.00212777758748825	0.0267075702347322
CACNB2	C1	chr10_18468591_18469353	62.9678857143696	1.53227098870517	0.000403541962205242	0.00899150101883693
CACNB2	C1	chr10_18491612_18493488	119.816261481355	1.4804837826603	0.000177519301693694	0.00520196012982211
NEBL-AS1	C1	chr10_21549345_21551551	162.877540623191	1.55703957209535	0.000195555855128354	0.00555124437420812
SKIDA1	C1	chr10_21814213_21815741	816.070250709723	1.06869179426214	5.38102351955158e-06	0.000494264988524111
DNAJC1	C1	chr10_22375523_22376482	84.2395227742235	1.20480643319797	0.00256542052972455	0.0301597904015974
LOC100499489	C1	chr10_22742689_22743858	135.175838493638	1.08048980160156	0.000890336464280358	0.0151249074394496
LOC100499489	C1	chr10_22789425_22790792	142.359530003311	1.16812500196148	0.00103238130667399	0.0166684935667533
PTF1A	C1	chr10_23490918_23492293	40.7028548237121	1.32991769196218	0.00367325270574922	0.0380279618031263
C10orf67	C1	chr10_23582007_23582653	66.3728354010183	1.03335720383971	0.00198067392575535	0.0255064180534746
KIAA1217	C1	chr10_24801638_24802551	131.243224689075	1.42627573395441	0.000478270958415467	0.010046885771525
ARHGAP21	C1	chr10_25072781_25073688	70.9070633893513	2.5385455732249	1.41876914419067e-09	1.87713207391197e-06
ARHGAP21	C1	chr10_25079013_25080569	164.872058160347	1.71265121500083	2.63943604740671e-05	0.00144254492975109
PRTFDC1	C1	chr10_25145889_25146816	54.2253533141731	1.68752790572121	0.000416668056954126	0.00918037224542343
ENKUR	C1	chr10_25369723_25370742	117.062657583893	1.15762224248242	0.000209288555093874	0.00580307893109008
ENKUR	C1	chr10_25372380_25373320	42.7109122963442	1.26415018025441	0.00213195761723386	0.0267374665250652
GPR158	C1	chr10_25413910_25415032	166.645146607312	1.48752612420087	0.000482121847523666	0.0100997179771159
LYZL1	C1	chr10_29370703_29372613	187.923817290559	1.16012716819077	0.00389987884360257	0.0395247505477756
LYZL1	C1	chr10_29390703_29391711	64.8976239625817	1.63044723275936	0.000205029265111681	0.00573455278391332
LYZL1	C1	chr10_29533993_29534908	84.599604773915	1.79283071492164	4.91484293489301e-05	0.0021900708406078
SVIL	C1	chr10_29992110_29992760	37.515166807711	1.51153866746163	0.0002194901454757	0.00600415022899181
LYZL2	C1	chr10_31070389_31070986	69.4642889263548	1.42305006532121	0.000554943365686741	0.0110896822850894
ZNF438	C1	chr10_31307628_31308644	111.992886740872	1.16526891562819	0.00052955365488313	0.0107597183843502
ZNF438	C1	chr10_31446148_31447358	177.849782454236	1.20341797217219	0.00056316940719417	0.0112014532531598
ARHGAP12	C1	chr10_31995989_31997620	114.429809162197	1.53601822855261	7.58288589751719e-05	0.00294106124250631
ARHGAP12	C1	chr10_32038111_32039749	308.08133433978	1.14171973236795	0.00169476637633566	0.023074823378891
ARHGAP12	C1	chr10_32046714_32047198	33.7452217264286	1.22131484032559	0.000700187694283453	0.0129242283252738
KIF5B	C1	chr10_32292912_32294194	106.918027285428	1.17979277409142	0.000821477612138198	0.0143560559452684
ITGB1	C1	chr10_33226774_33228027	55.1540043076839	1.45342177940804	8.94362094227545e-05	0.0032865762795363
CREM	C1	chr10_35505349_35506915	107.39532971878	1.32856200110299	0.00286883864500127	0.0323909264975739
KLF6	C1	chr10_3612267_3613408	44.0395807514604	1.67513646160904	5.60904036569598e-05	0.00238782390481566
FZD8	C1	chr10_36405735_36406683	38.9206684260725	1.7372709712819	1.06971054565233e-05	0.000783197319655991
ANKRD30A	C1	chr10_37055381_37056494	163.485526235591	1.4515152907808	0.00153158784211128	0.0216072422525541
ANKRD30A	C1	chr10_37090922_37092222	97.3648825234726	1.85495078447168	2.22325214933262e-05	0.00127714467345685
ZNF37BP	C1	chr10_43038806_43040048	268.756552738498	1.37797160377929	0.0042665904612637	0.0419144366333042
BMS1	C1	chr10_43311831_43313025	67.9754877293828	2.14235474152254	3.95834904128227e-07	8.34055925362739e-05
BMS1	C1	chr10_43370937_43371956	92.2324736366651	1.18826424267832	0.00258756379059234	0.0303335331957411
DIP2C	C1	chr10_440116_441198	187.860361250544	1.37026057683438	0.00293312589104115	0.0328759617389175
TMEM72	C1	chr10_45350247_45351032	47.6741625888056	1.95517059651795	8.45928145016123e-06	0.00066537895809756
RSU1P2	C1	chr10_45587188_45588137	33.3702314255621	1.62975637374953	0.000618942341115672	0.0119323109811698
MARCHF8	C1	chr10_46009529_46010235	56.943838401398	1.27611071418765	0.000363574304873914	0.00836945730366451
NPY4R	C1	chr10_47053544_47054618	252.017874048827	1.28512352785158	0.0042355584892295	0.0417224998000602
NPY4R	C1	chr10_47098376_47099596	91.9992555047733	1.26781009874633	0.00256962068680139	0.0301901670190866
FRMPD2	C1	chr10_49495407_49496289	67.6685614235893	1.78189683526058	1.83523232335258e-06	0.000232915334236774
ARHGAP22	C1	chr10_49806097_49806926	63.2192646934481	1.58961307906146	0.000157657694544747	0.00479982275672632
WDFY4	C1	chr10_50012459_50013405	35.499528805041	1.42528954860458	0.00398514263234121	0.0400896637429346
VSTM4	C1	chr10_50290680_50291845	183.613359518388	1.71418149347054	0.000155267886679496	0.00475395804961402
SGMS1	C1	chr10_52081435_52082299	87.0574187229828	1.26785762922593	0.000105188611561723	0.00366282225567221
SGMS1	C1	chr10_52266672_52267777	108.646340732185	1.79036641793447	1.21636683128122e-06	0.000177264910527685
DIP2C	C1	chr10_559895_560644	74.3057570881872	1.72430673709488	0.00017795011668777	0.00521067181580396
PCDH15	C1	chr10_56560422_56561416	90.3076952918102	1.08723045314249	0.00384790815694368	0.0392034271001837
PCDH15	C1	chr10_56784371_56785017	39.3259745781759	1.66006269860446	2.54042110035903e-06	0.000294492676586676
FAM133CP	C1	chr10_60410406_60411474	266.622117726614	1.00149019566501	0.00405453939607159	0.0405501189357601
PHYHIPL	C1	chr10_60891248_60892029	45.9277068001141	1.61309461308727	0.000175133290365745	0.00515683416384157
PHYHIPL	C1	chr10_60935485_60937691	326.228787929339	1.51588427771476	5.57627457990199e-07	0.000105397232218949
LINC01553	C1	chr10_61763034_61764597	86.4602070906064	2.01708410534861	0.00018581217068827	0.00536481535223143
ANK3	C1	chr10_61994637_61995268	71.7699620183025	1.09812509265972	0.00211020355549319	0.0265625825101341
RHOBTB1	C1	chr10_62661472_62662118	37.1191308674425	1.07441239317213	0.00441648012255127	0.0428487228046858
CABCOCO1	C1	chr10_63382730_63383846	121.505117236629	1.17791421187141	0.000412809561626431	0.00912321198289058
ZNF365	C1	chr10_64218563_64219689	80.6803986039694	1.61653670879804	5.10958463086525e-05	0.00224631680386982
EGR2	C1	chr10_64620402_64621621	98.5460156307463	2.16254803509664	1.58270017996274e-05	0.00101768195589436
EGR2	C1	chr10_64693793_64694522	85.5695615464205	1.48002740316453	0.00151065240796977	0.0214060437176802
EGR2	C1	chr10_64721624_64722456	63.3220580915225	1.59932197340592	0.00142195727238309	0.0205672390100245
JMJD1C	C1	chr10_64966357_64968015	252.97352729801	1.08977291714907	0.000450178866212014	0.00965150541086788
JMJD1C	C1	chr10_65175410_65176567	36.2283333240394	1.64521167856521	2.86442868993715e-05	0.00152355459450012
LRRTM3	C1	chr10_68582329_68583425	66.9262025588749	1.56357415527424	0.000632730576004536	0.0121023620088194
LRRTM3	C1	chr10_68687616_68688317	50.0729289477478	1.0158221353262	0.00158986175061134	0.0221101007622245
LRRTM3	C1	chr10_69002106_69002789	31.5222320562296	2.22912276776143	7.48516426883082e-09	5.61895178825468e-06
DNAJC12	C1	chr10_69597405_69598218	65.8439914598497	1.01508645158495	0.000818035810994381	0.0143211289731901
ATOH7	C1	chr10_69990624_69991789	255.100514843078	1.04224766901447	0.000178725270427095	0.00522288663681286
TSPAN15	C1	chr10_71254204_71255079	56.8024107046772	1.82253298695541	7.58246137686351e-06	0.000620780990649111
NODAL	C1	chr10_72191608_72192680	117.062046032095	1.06760202588523	0.00493381250803539	0.0460025719389641
SFMBT2	C1	chr10_7475062_7476038	105.489797764796	1.64003576941439	2.01921137679583e-07	5.26848252221543e-05
SFMBT2	C1	chr10_7517093_7518248	96.4553577603273	2.11838162458465	1.62708881295573e-07	4.4501369543456e-05
SYNPO2L	C1	chr10_75410283_75411194	34.1479255184606	1.24486183427453	0.00107561744633323	0.0171161339950616
ITIH5	C1	chr10_7603092_7603913	65.7034723003056	2.32060581570553	2.76894198028683e-07	6.56150395219657e-05
ITIH5	C1	chr10_7693646_7694553	107.348683418281	1.5160191929101	0.00175912019869037	0.0236167045112818
LINC00595	C1	chr10_80161481_80162781	86.4288016728226	2.08824640414418	6.58115708720098e-06	0.00056342973254207
ZMIZ1	C1	chr10_80968998_80969801	31.4919118232257	1.70604121545291	1.92984764468322e-05	0.00115928496320427
PPIF	C1	chr10_81094740_81096149	136.30536727589	1.57977070971465	8.85268739717015e-05	0.00326175420943729
ZCCHC24	C1	chr10_81161301_81161777	50.9873430617582	1.41011190656707	0.000973677893334655	0.0160456678535197
ZCCHC24	C1	chr10_81163169_81164357	155.08732170437	1.09875234684984	0.00494261949938514	0.0460631770361663
ZCCHC24	C1	chr10_81169069_81169978	122.600886871849	2.28424505684761	3.49801091664178e-05	0.00173996469153729
ZCCHC24	C1	chr10_81202004_81202787	189.486683380866	1.84583912244542	0.000255335393163947	0.00662567906669121
PRXL2A	C1	chr10_82165406_82166286	82.4423493712977	1.27473577916365	0.00160717780940545	0.022265102747052
SH2D4B	C1	chr10_82461688_82462538	41.4866608192595	1.94604675359423	5.85961816406988e-06	0.00052120111572613
MIR346	C1	chr10_87847254_87848390	94.6366376722107	1.74490620091344	0.00171543016453846	0.0232411720998689
MIR346	C1	chr10_87992248_87993237	60.611983408619	1.60853664601127	0.00011066003289384	0.00378984082596729
GRID1	C1	chr10_88125444_88127495	367.302838102558	1.01825811161273	0.00351664685544037	0.0369512075624079
PAPSS2	C1	chr10_89358288_89359045	34.668265287184	1.26699612613957	0.00498434446859418	0.0463188115166518
LINC00502	C1	chr10_92782871_92784658	137.89999050983	1.33574946305623	0.00175929718252024	0.0236167045112818
LINC00502	C1	chr10_92811449_92812082	69.5230625022112	1.22545356310237	0.00050884405785875	0.0104709231806295
HECTD2	C1	chr10_93301079_93302015	43.6085377060072	2.35151727077804	9.15321582408359e-08	2.96257089766944e-05
HECTD2-AS1	C1	chr10_93356245_93357750	151.431566527743	1.33272179940732	0.000282497251996775	0.00709509846613144
HECTD2-AS1	C1	chr10_93367933_93369163	119.628250899134	1.44178854868621	6.52309804710068e-06	0.000559817563400597
FGFBP3	C1	chr10_93643308_93644414	119.970465140241	1.11557348779646	0.00341025859752319	0.036209566116556
MYOF	C1	chr10_95106076_95106975	39.3326213776427	1.34475380341733	0.000625884444666244	0.0120172613923077
FFAR4	C1	chr10_95301710_95302987	69.9207321817354	1.32400566123762	0.000487687914520854	0.0101713600862534
ACSM6	C1	chr10_96954880_96956386	109.576245656347	1.94462937421215	2.30696903816977e-06	0.000274686198092477
ENTPD1	C1	chr10_97501508_97502678	46.8836852319698	1.57174386407224	0.000243362997581902	0.00641886835809988
SLIT1-AS1	C1	chr10_98855644_98856756	50.4439378339693	1.73528535832975	7.47150596947718e-06	0.00061489210079575
SLIT1-AS1	C1	chr10_98887922_98888780	123.508125916953	1.30954711163775	0.00501863359770264	0.0465207503965501
SLIT1-AS1	C1	chr10_98890767_98891958	182.281148223459	2.35894777083839	1.20402238235439e-07	3.61236057421396e-05
SLIT1-AS1	C1	chr10_98899622_98901396	145.891307909118	1.88946755318204	3.29065710801292e-05	0.00167104651544394
SLIT1	C1	chr10_98922631_98924007	89.3101573755995	2.16925908239912	5.92808595206882e-06	0.000525806320939128
SLIT1	C1	chr10_98939242_98940460	102.304892335931	1.38526243568825	1.15828354750303e-05	0.000826319568672554
SLIT1	C1	chr10_98945189_98946049	41.5802946644048	1.19328876574103	0.00130714553159722	0.0194520138094847
SLIT1	C1	chr10_98947702_98948458	45.2543014516805	1.78555972840486	4.43652262831762e-06	0.000428652846861529
FRAT1	C1	chr10_99081012_99082146	101.077328521479	1.47203402197985	0.00036153518452033	0.00833520641015262
CRTAC1	C1	chr10_99675422_99676780	39.2170321161734	1.16801305835541	0.00370584972217116	0.0382469660099802
ARHGAP42	C1	chr11_100550655_100551409	100.972027681757	1.71527569752491	0.000115449127018627	0.00390533391350949
ARHGAP42	C1	chr11_100812649_100813323	58.072265155476	1.22607381167664	0.000587104973919007	0.0115183021962633
TMEM123	C1	chr11_102291832_102292486	51.1923999523828	1.41272917461317	0.000433688042801974	0.00941878120834487
MMP8	C1	chr11_102600624_102601512	30.997130704755	1.42651357703337	6.39619822422432e-05	0.00261859605646607
MIR4693	C1	chr11_103757572_103758450	47.9418696293708	1.11148215129967	0.00340944649672217	0.0362045752008049
GRIA4	C1	chr11_105360092_105361046	126.728853560367	1.12553415917954	0.000949652847300072	0.0157953854246318
GRIA4	C1	chr11_105482283_105483124	119.016343914154	1.24670148136157	0.00104361182259327	0.016790908355837
GRIA4	C1	chr11_105609590_105610515	82.7649337163228	1.7117349873882	0.000117289660998137	0.00394448285155321
GRIA4	C1	chr11_105770073_105771273	165.432621734916	2.38351853452422	2.89414526216182e-07	6.7548387353713e-05
AASDHPPT	C1	chr11_105931771_105932637	76.9784317137385	1.50504957408077	0.000176324138834798	0.00517837742175882
GUCY1A2	C1	chr11_106731160_106731936	32.0132467627763	1.18468695800842	0.00491949534237541	0.0459135892882148
CWF19L2	C1	chr11_107129106_107131005	291.123851216237	1.21039274381	0.00278494283603098	0.0317781512622097
CWF19L2	C1	chr11_107139325_107140225	30.2583868427855	1.43188853285593	2.22345205688374e-05	0.00127714467345685
SLN	C1	chr11_107535352_107536466	191.007645888198	1.15822113111469	0.00421143928969859	0.0415808523766974
SLN	C1	chr11_107583414_107584378	44.6802435767675	1.59235602457085	7.25431800308191e-05	0.00285512441217727
RAB39A	C1	chr11_107798583_107800306	831.09051397714	1.05010500578518	0.000127427213229326	0.00415557718056902
DDX10	C1	chr11_108629140_108629885	32.1081775442166	1.59840458361696	1.75676571808142e-05	0.00108740373454663
C11orf87	C1	chr11_108994490_108995474	41.1751441604082	1.00326863160765	0.00169391838345605	0.0230656292011863
C11orf87	C1	chr11_109019212_109020248	94.5538459743027	2.01473346921218	8.68414335934502e-06	0.000677693986211929
C11orf87	C1	chr11_109073206_109074568	33.7755440948772	1.02420009389646	0.00244487301485872	0.0292416905540395
C11orf87	C1	chr11_109475103_109476510	81.6613845975156	1.31317905992375	1.33908397951044e-05	0.000909537346741832
C11orf87	C1	chr11_109514484_109515557	245.66882912051	1.16629938342376	0.000453502326029835	0.00970018873532876
ZC3H12C	C1	chr11_109897536_109898615	113.424563423011	1.71596278146815	0.00013667885937332	0.00435483493393259
FDX1	C1	chr11_110350012_110351076	78.1993984924193	1.13617198107606	0.000178131792181313	0.00521177876106862
C11orf53	C1	chr11_110951482_110952324	49.1559097884945	1.93437099566285	6.20066474234687e-07	0.000112639615577265
C11orf53	C1	chr11_111139713_111140623	85.9458494426618	1.19454854372561	0.0054700121616039	0.0493348269309858
DIXDC1	C1	chr11_111812476_111813276	103.661344053957	1.27539288701781	7.86127750569436e-05	0.00301551881532456
NCAM1	C1	chr11_112567746_112569244	290.490052528664	1.24793967156416	0.00261937555457036	0.0305725011527131
NCAM1	C1	chr11_112748309_112749195	30.7005827138138	1.34428773617386	0.00052887275429257	0.0107500107399693
NCAM1	C1	chr11_112884839_112886083	83.1343063090206	1.03676142107081	0.00266216990300803	0.0309126543001338
NCAM1	C1	chr11_113017466_113018636	151.51755436998	1.47060099183784	2.54980718360837e-06	0.000295064913870791
ZBTB16	C1	chr11_113929907_113932487	250.28684210455	1.06925701504936	0.000541031150063993	0.0109105428869472
ZBTB16	C1	chr11_114010155_114011088	70.0678800229939	1.811224218918	5.6860930036064e-05	0.00241221765408973
NNMT	C1	chr11_114099241_114100453	83.1669346893482	1.48166840047249	2.86913928588067e-06	0.000318774626109409
LINC00900	C1	chr11_115716488_115717380	50.4529797385499	1.43871110594229	0.000474677922174615	0.0099969361709409
LINC00900	C1	chr11_116069811_116070536	35.0198470627169	1.15870747131974	0.00126555033452357	0.0190310218115936
BUD13	C1	chr11_116293252_116294374	56.1501026773697	1.50790864659796	3.65531517757743e-06	0.00037407382898013
CEP164	C1	chr11_117405802_117407255	124.474318112407	1.03390909732251	0.00182820333490634	0.024204561472488
GRIK4	C1	chr11_120425638_120426426	47.3754186122684	1.1374352183091	0.000344656592872255	0.00808878200523852
SC5D	C1	chr11_121222737_121223854	149.059306361126	1.42080701355852	0.000150957163413065	0.00466564088917475
MIR125B1	C1	chr11_121837791_121838755	101.720047900999	1.59612083546979	0.000468567739796073	0.009912564583053
HSPA8	C1	chr11_122910208_122911290	99.6086381373095	1.60176734192301	4.43598497300971e-07	9.00632583359708e-05
MIR4493	C1	chr11_123228599_123229526	40.0693272388886	1.30810023265424	3.17929406917077e-05	0.0016298732658093
MIR4493	C1	chr11_123300082_123301901	140.016396296049	1.47091608358153	1.05819375076021e-05	0.000777634040812645
MIR4493	C1	chr11_123321126_123322582	66.8344040735805	1.5296189691317	8.68150921441811e-05	0.00322345695909575
HEPN1	C1	chr11_124786870_124787734	98.8045920588512	1.94154776922946	1.95099580254121e-06	0.000243710996912481
PKNOX2	C1	chr11_125071375_125072686	79.5573181482335	1.86291271811989	4.39486435369292e-05	0.00203057823832066
FEZ1	C1	chr11_125351131_125352236	239.730594794916	1.22424748213639	0.00291161679061725	0.0327181534946273
RPUSD4	C1	chr11_126016182_126017391	175.490596561659	1.39107743118851	0.00212909781491163	0.0267163503210787
ST3GAL4	C1	chr11_126233441_126234295	77.9334647503669	1.98475342527733	3.92725844709679e-05	0.00188604032897122
ST3GAL4	C1	chr11_126261780_126263073	642.834390129491	1.35219287881556	0.00115422724759291	0.0179547109918939
ST3GAL4	C1	chr11_126335293_126336397	77.0301935850867	1.23327672019867	0.000104111554121403	0.00364113411549158
KIRREL3-AS2	C1	chr11_126799015_126800698	406.080830103034	1.15029732024625	0.00234817674767513	0.0285202340853167
ETS1	C1	chr11_128422487_128424333	337.327840676401	2.27557356007769	6.26402559012433e-08	2.3182516244887e-05
ETS1	C1	chr11_128472969_128474278	173.11589473051	1.847838580059	6.69808428432079e-05	0.00270562217197605
FLI1	C1	chr11_128659688_128660948	214.133382606745	1.370733331204	0.000163246034513355	0.0049157568573985
TEAD1	C1	chr11_12867038_12868098	178.805503753114	1.05059633757222	0.0032927443629052	0.0353925992405331
TP53AIP1	C1	chr11_128809326_128810328	106.438496715294	1.08576684222029	0.000841482320036543	0.0145831886870458
BARX2	C1	chr11_129189109_129190133	62.9182199613265	1.04431605930987	0.00287841362338293	0.0324574867446074
BARX2	C1	chr11_129282133_129282807	34.9609142438228	1.52973318248681	9.97658508132784e-05	0.00354107583778217
PRDM10	C1	chr11_129820213_129821888	93.686882320094	1.1666929263067	0.00233509937688337	0.0284190123351889
ADAMTS8	C1	chr11_130238765_130240118	80.8862821470177	1.25975260754529	0.00110242283433149	0.0174046656165226
NTM	C1	chr11_131368218_131369318	157.784996947019	1.38390415800642	0.0045053543660229	0.0433466996674004
NTM	C1	chr11_131454285_131455680	507.228663137081	2.24894838507898	3.60861445461626e-06	0.000370670473608275
OPCML	C1	chr11_132842161_132843035	86.0745978593463	1.51121152629618	0.00473277734471259	0.044755112412758
OPCML	C1	chr11_132939561_132940798	75.2636856549524	1.11681425134931	0.00280113245448861	0.03188166532029
OPCML	C1	chr11_133410907_133412092	173.849289767658	1.73363721589944	0.00110088583578924	0.0173873158736139
LINC02731	C1	chr11_133873757_133875187	101.257125236329	1.98608520698364	6.50636751442186e-07	0.000116003951340899
LINC02731	C1	chr11_133902036_133903081	152.219798532536	1.34249442963958	0.0033656580572268	0.0359113169861169
GLB1L3	C1	chr11_134157485_134158398	33.646984640753	1.68204286444414	1.84628397454736e-06	0.000233959195898217
LOC283177	C1	chr11_134294911_134296477	46.7594795121521	1.06144780890454	0.000402001857463361	0.00897114792419308
LOC283177	C1	chr11_134310841_134311668	32.2702920910266	1.21577970924708	0.00272961204265252	0.0313933805216427
LOC283177	C1	chr11_134335873_134336738	53.4992237942602	1.91628571146663	3.5881384586427e-06	0.000368885097018029
BRSK2	C1	chr11_1417890_1418937	65.4870222346323	1.76535957366659	2.4379908425095e-05	0.00136294418689778
PSMA1	C1	chr11_14608611_14609474	69.3405624406212	2.13988003806269	2.93754820133768e-08	1.42845366494359e-05
	C1	chr11_15851931_15853045	211.553743297473	2.64910104732921	1.33130085236914e-07	3.86767867116871e-05
	C1	chr11_15872150_15873388	116.879912787903	1.21599600612375	0.00254295353748855	0.0299900403875023
SOX6	C1	chr11_16103104_16104416	156.487321567342	1.93780196816533	3.56385156364718e-06	0.000367181938340634
SOX6	C1	chr11_16139529_16140401	62.2258259379706	1.845459262847	5.28861463773875e-07	0.000101849228580557
SOX6	C1	chr11_16169452_16170662	153.64861467139	1.6561070965988	0.000123451437955722	0.00406938640653442
SOX6	C1	chr11_16260625_16261664	35.7341660614719	1.0788298765449	0.00208094196504279	0.0263235313036
SOX6	C1	chr11_16386792_16387974	66.6081498168327	1.89115527171378	3.06846282099065e-07	6.99775198068746e-05
ABCC8	C1	chr11_17497630_17498582	51.5397158211571	1.22211526535586	0.000916435264138928	0.0154336836101237
USH1C	C1	chr11_17550363_17551933	114.839759986755	1.57394911935182	2.49674344519768e-05	0.00138699864128365
KCNC1	C1	chr11_17916169_17917128	64.0038468466583	1.51655006331533	6.53371990486321e-05	0.00265646327455896
PTPN5	C1	chr11_18812598_18814016	75.9691830861664	1.07730146523026	0.00103711216886589	0.016715129771859
NAV2	C1	chr11_19369414_19369827	60.848665263098	1.48983568259935	6.04198033052686e-05	0.00251723532153891
NAV2	C1	chr11_19448044_19449018	58.7919783248965	1.92890785859453	1.72813160933775e-06	0.000224711599850238
NAV2-AS5	C1	chr11_19476905_19477792	118.651411879168	1.9142975173054	2.82677310900902e-05	0.00151046765007134
NAV2-AS5	C1	chr11_19482427_19482977	43.9608634769207	2.04017051505457	5.97962030162227e-07	0.000110328337694145
NAV2-AS5	C1	chr11_19496193_19497506	606.956254509413	1.24840275776544	0.000172711372632803	0.00510570151076457
NAV2-AS5	C1	chr11_19532911_19533953	93.7546108930656	1.6337117380875	8.09163112551301e-05	0.00307969827724083
NAV2	C1	chr11_19688426_19689054	54.9609049408015	2.16232826949994	3.31476730130214e-06	0.000349818011075635
MIR4694	C1	chr11_19853280_19854454	161.86210392858	1.46359027170184	0.00279268829010045	0.0318246893228796
HTATIP2	C1	chr11_20331650_20332411	41.1812364148886	1.43911928694772	0.00110160991987398	0.0173952911197485
NELL1	C1	chr11_21644086_21645005	34.8239644398346	1.44223909593115	0.00011933051243299	0.00398412871725321
NELL1	C1	chr11_21675060_21676124	74.7032654490865	1.63410676258894	0.000556297613022934	0.0111104519244269
NELL1	C1	chr11_21732069_21732940	42.8668067070297	1.63575068645258	7.04300253389586e-05	0.00279761558119301
ANO5	C1	chr11_21792343_21793207	246.792145543787	1.47170281694657	0.00358380988376306	0.0374081141008011
ANO5	C1	chr11_21806684_21807789	143.320542147971	2.04776672792691	4.19979854320534e-06	0.000413004468880085
SVIP	C1	chr11_22802459_22803141	69.3743788526895	1.14071776693568	0.00409061765503409	0.0407799211232415
KCNQ1OT1	C1	chr11_2612097_2613333	187.08586909125	1.66738491280774	0.000151598757329874	0.00467951925792323
SLC5A12	C1	chr11_26774836_26776052	150.981464103167	1.44206296610359	7.02658728612549e-05	0.00279317326863935
FIBIN	C1	chr11_26925436_26926307	118.831388408622	1.04973343902901	0.00306891849225954	0.0338589754100489
FIBIN	C1	chr11_27015362_27016745	323.105881415615	1.32070428305783	0.00029360096651891	0.00728239104089323
BBOX1	C1	chr11_27133194_27134016	47.7993606652099	1.1729855253486	0.00239338126833593	0.0288518700050714
KCNQ1OT1	C1	chr11_2749794_2750579	37.806348032938	1.39618041066774	0.000594046313385995	0.0116145363101809
BDNF	C1	chr11_27868684_27869679	82.2514594339757	1.31118171898644	0.00141757058082692	0.0205248784608107
ARL14EP	C1	chr11_30379498_30380590	33.254185085626	1.34575454158996	0.000322274975621235	0.00772742044354302
ARL14EP	C1	chr11_30413614_30414440	39.5713799502793	2.0726373556743	5.50694668423531e-08	2.10935986643188e-05
MPPED2	C1	chr11_30588312_30589460	63.59037354648	1.68430803310882	0.000221015104260581	0.00603235973539556
MPPED2	C1	chr11_30605156_30608406	609.59248321432	2.09980520494927	2.46563340219057e-09	2.6854414388365e-06
MPPED2	C1	chr11_30616121_30617179	100.28361110984	3.19499040435075	2.80501385958165e-12	4.04861675422718e-08
NA	C1	chr11_30796002_30797189	38.3656181275361	1.79903748545919	4.20663958328629e-06	0.000413359351310783
NA	C1	chr11_30914723_30915743	98.0786696936548	2.23874325219966	2.79146820296601e-05	0.001496600233645
PAX6	C1	chr11_31785753_31786768	46.3262673694133	1.47948053068584	0.000438486840531974	0.00949125756433934
PAX6	C1	chr11_31790214_31791225	203.085297809533	1.97313906264388	0.000504499785509183	0.0104054296611363
WT1	C1	chr11_32447969_32448929	42.5472100973948	1.04903142536838	0.00153799077189927	0.0216533198428916
KIAA1549L	C1	chr11_33497118_33498118	107.344357865386	1.09071566077235	0.00241016592273731	0.0289772010377584
LMO2	C1	chr11_33951594_33952744	99.8094731853741	1.51111385446525	0.000140614379366109	0.00443663237090383
NAT10	C1	chr11_34201496_34202277	45.1586251727004	1.40751363183841	0.000294235816171921	0.00729168448789226
ABTB2	C1	chr11_34367458_34368193	39.5082201836579	1.63397894672822	9.40791281171091e-05	0.00340249419797028
PDHX	C1	chr11_34844553_34845673	75.878461180826	2.03112720677018	4.43466357381334e-05	0.00204230568127334
PDHX	C1	chr11_34851969_34852710	34.3215693480416	2.01473193785048	1.32792027697213e-07	3.86747598463513e-05
OR7E12P	C1	chr11_3498796_3499794	40.1129420792694	1.29141147458183	0.00255512984595673	0.0300789006411939
PAMR1	C1	chr11_35498940_35500822	101.361893565462	1.95706842504445	5.03611383092744e-07	9.85306517271229e-05
FJX1	C1	chr11_35626422_35628157	180.284459960887	1.08055798921258	0.00504072672674748	0.0466625048869225
TRIM44	C1	chr11_35703932_35704875	85.8294336271569	1.1819050777548	0.000446706841182019	0.00960170244557062
LDLRAD3	C1	chr11_35825890_35826685	38.3572464910244	1.91686308606189	1.38410292457533e-05	0.000930363866132252
LDLRAD3	C1	chr11_35939984_35941713	835.06970181639	1.04264884320128	0.00390889827033481	0.039580976117456
LDLRAD3	C1	chr11_35974307_35975365	89.2355839108991	1.45990228130165	0.000152468203628981	0.00470041708502289
MIR3973	C1	chr11_36023422_36024620	204.763024054885	1.32344978214886	0.000357231229684207	0.00827322098900401
LDLRAD3	C1	chr11_36094759_36095623	66.0020802914437	1.42886386853681	0.000125931419107465	0.00412290592335451
LDLRAD3	C1	chr11_36183857_36185100	36.0330954616965	1.19524534013755	0.00151338135580475	0.0214281575072391
COMMD9	C1	chr11_36234071_36235421	198.807686739448	1.72443481707895	0.000725614320979255	0.0132373546271854
COMMD9	C1	chr11_36274593_36275384	94.1979237353018	1.96501146147831	3.3951566944889e-06	0.000355804577986113
PRR5L	C1	chr11_36322100_36322746	45.1824896875178	1.15512996598633	0.00124442079047593	0.0188318946073181
TRPC2	C1	chr11_3644926_3645722	31.252187905133	1.24326346836158	0.0016015202793544	0.0222177441105054
LRRC4C	C1	chr11_41328495_41329746	179.25077507192	1.61002022942171	0.000986221033449467	0.0161673551005908
MIR129-2	C1	chr11_43596614_43597879	165.560326764059	1.10909912837283	0.000240897820809237	0.00637672802293151
C11orf96	C1	chr11_43990886_43991698	49.9150060621902	1.60925858755787	0.00010208935976639	0.00359451918116125
ACCSL	C1	chr11_44026351_44027347	123.214701589858	1.62219228977817	0.000973437537035204	0.0160431014271837
ACCSL	C1	chr11_44054779_44055653	91.6082365140648	1.86858952703309	1.24069955380068e-05	0.000863207743679245
CD82	C1	chr11_44614658_44615203	31.0473843948579	1.18185610544464	0.00464255393869931	0.0441980766934329
CD82	C1	chr11_44617421_44618242	71.9262782240912	1.31324200448009	0.000500056678101623	0.0103417023182464
CD82	C1	chr11_44622455_44623315	73.7507218025186	1.36475238052188	0.000255284958494623	0.00662491172486982
CD82	C1	chr11_44624252_44624924	45.5058996812394	1.34586760421216	4.07692390646519e-05	0.00193306583020343
CD82	C1	chr11_44655737_44656787	105.954697288924	1.34733538334599	1.76531052661336e-05	0.00109099145326825
LINC02685	C1	chr11_45047587_45048910	68.8095379202293	1.49274942776297	5.67734472020807e-05	0.00240979415909733
LRP4	C1	chr11_46925069_46926034	187.747269545586	1.56825761969618	0.000666874981348918	0.0125189169939457
PTPRJ	C1	chr11_48056424_48058023	247.007773134424	1.0881167778504	0.00443016752968857	0.0429182289570448
FOLH1	C1	chr11_49246589_49247811	126.276248538786	2.06209997389579	4.02165376408751e-07	8.42920047054161e-05
SLC43A3	C1	chr11_57199424_57200700	70.2730267948851	1.51322132805542	0.000165556835120061	0.00496275094435182
RTN4RL2	C1	chr11_57225836_57227465	150.274089378528	1.0635781375836	1.31210533547144e-05	0.000895001733105111
RTN4RL2	C1	chr11_57227617_57228511	110.659758833903	1.24631688784277	3.06650212448346e-06	0.000332938950408529
RTN4RL2	C1	chr11_57231057_57232007	69.5675462407403	1.98969159724093	1.44386820846655e-05	0.000957879856777469
RTN4RL2	C1	chr11_57250002_57251268	148.067731803378	1.40927320830913	2.81286702570907e-07	6.6309529082597e-05
SLC43A1	C1	chr11_57281655_57283702	252.179569368697	1.15740607115384	6.18551676736999e-06	0.000541381046791721
VPS37C	C1	chr11_60916931_60917917	39.7956561366396	1.36078816737257	0.000183464361722871	0.00531248614156442
INCENP	C1	chr11_61829009_61830038	115.441335859394	1.56533165266011	0.00221839881254822	0.0274542897498544
FLRT1	C1	chr11_63815226_63816198	164.329644858378	1.7502604063041	0.000179692833727538	0.00524007010224457
NRXN2	C1	chr11_64454523_64455648	93.3365553669576	1.42802983274004	0.000212319101568052	0.00585795208572548
RRP8	C1	chr11_6617079_6618479	313.395163468106	1.1292890826065	0.00539947915867901	0.0489048742313476
DCHS1	C1	chr11_6668060_6669268	76.7222590404763	1.15911736904923	0.00158256272088713	0.0220414149174234
LRP5	C1	chr11_68140947_68142519	103.265146755014	1.74432468909057	2.34178429601433e-05	0.00132632591762191
MYEOV	C1	chr11_68979035_68980117	46.0081633351712	1.30089636697911	0.00288792030054971	0.0325319447906683
MYEOV	C1	chr11_69079432_69081011	53.1618736282637	1.18610484672199	0.00119772842120433	0.0183642245139526
PAAF1	C1	chr11_73566995_73567791	36.8868503096482	1.24841460976844	0.0027967010286199	0.0318516572047228
PPFIBP2	C1	chr11_7532495_7533125	139.133688547876	1.41656988330652	0.00138888402582694	0.0202248035819963
PPFIBP2	C1	chr11_7597996_7600004	852.469722632918	1.06714775738542	0.00261143407498917	0.030518823078644
PPFIBP2	C1	chr11_7608338_7609676	128.187741707545	1.11924833932555	0.000400447954896123	0.00894843061092293
PPFIBP2	C1	chr11_7650959_7651766	96.6715781136638	1.22947588958145	0.00198684363498305	0.0255588107624904
PPFIBP2	C1	chr11_7672376_7673452	61.5860332628217	1.52149932966101	0.000330917625917597	0.00787623979800353
MYO7A	C1	chr11_76894221_76894911	35.2465187507369	1.43054942914926	0.000135921753743161	0.00433945163063966
GAB2	C1	chr11_78029349_78031132	305.214127924779	1.43608009276302	3.87658008844389e-05	0.00187019077609365
GAB2	C1	chr11_78042547_78043583	138.78438742669	2.34456431318499	1.4834521543755e-05	0.000974453758262171
TENM4	C1	chr11_78830417_78831492	172.438896025044	2.18988106562199	9.35482273647937e-08	3.00354130159095e-05
TENM4	C1	chr11_78832185_78832944	79.8402795614295	1.37879532168003	0.000207184026525361	0.00576970802098847
TENM4	C1	chr11_78973806_78974850	77.3161401953573	1.59166225261587	2.65698770639583e-05	0.00144752931518917
TENM4	C1	chr11_79023487_79025066	114.579748832382	1.56665027773823	0.000754997141394916	0.0135922172177751
TENM4	C1	chr11_79158006_79158801	35.7942607698077	1.82998576485878	8.07729168038555e-06	0.000646816735585841
	C1	chr11_80246925_80247766	61.6269749910441	1.80323268325425	2.65686939401644e-06	0.000304458439829591
	C1	chr11_80626805_80627813	39.2807648684186	1.37312275727083	0.000675783765634608	0.0126316429001835
	C1	chr11_80697511_80698182	31.4320406035976	1.35650114224391	0.0011666691774499	0.0180686060869096
MIR4300	C1	chr11_81358527_81359578	153.851591560125	2.13870313599649	6.86303752642943e-07	0.000120784436526588
MIR4300	C1	chr11_81793905_81794690	64.832324973304	1.48699064345533	0.00252295595813303	0.0298362022299985
FAM181B	C1	chr11_82234084_82234852	41.7729436386219	2.03403274172976	2.91212909334549e-06	0.000321861724996048
FAM181B	C1	chr11_82402764_82403742	36.7409717038988	1.88677867200508	4.70245337207294e-06	0.000447602798683431
FAM181B	C1	chr11_82430365_82430783	33.7747142899776	2.39035211488142	1.52203176022435e-09	1.94622994283314e-06
FAM181B	C1	chr11_82433335_82433756	35.4227994556944	1.34126985092126	0.000692915109951669	0.0128347538510601
FAM181B	C1	chr11_82434210_82435411	75.969252074604	1.73297416739652	5.58586576506738e-06	0.000506744357565007
FAM181B	C1	chr11_82467783_82469403	263.396906761632	1.28179099031189	0.00027496776447556	0.00696938370276788
LMO1	C1	chr11_8249634_8250312	41.7324403676197	1.20806445695282	0.00103703218885523	0.016715129771859
FAM181B	C1	chr11_82498846_82499720	112.784989056506	1.25561508373432	0.00387613912042304	0.0393774196984103
PRCP	C1	chr11_82534302_82536074	356.892418700503	1.29781766226616	0.00179580678776599	0.0239323078846204
PRCP	C1	chr11_82552874_82553656	543.367446270659	1.48254555376967	0.000455897416954404	0.00973031510925087
PRCP	C1	chr11_82556254_82557553	382.829870275846	1.11499435473709	0.00349583015484638	0.0368098343362489
RAB30	C1	chr11_82700111_82701199	192.75882197732	1.38822623351688	0.000864122106143107	0.0148319319577494
CCDC90B	C1	chr11_82995884_82996228	33.1574151398973	1.09549201746685	0.000372964242505703	0.00851997730846799
LMO1	C1	chr11_8304059_8306017	308.001290300694	1.8744856550412	8.10404612523104e-05	0.00308250978793472
DLG2	C1	chr11_83231712_83233116	150.762078074209	1.14893028980953	0.00283450369359298	0.0321392536815724
DLG2	C1	chr11_83256577_83257517	105.576865246472	1.43429001042997	0.000754674913519972	0.013589498016014
LMO1	C1	chr11_8376055_8376960	83.6752788622139	1.30392585537948	0.000597858044361454	0.0116624954400565
LMO1	C1	chr11_8378153_8379398	106.597337829835	1.26273009399498	0.00272399933223176	0.0313565552278005
DLG2	C1	chr11_83851224_83852184	83.2162842586847	1.3302029823078	0.000116160865264073	0.00392188970476958
DLG2	C1	chr11_83975004_83975641	34.8649388548955	1.14744845250799	0.00481478169397408	0.0452677010350994
DLG2	C1	chr11_84175910_84176686	154.409110443617	1.60272063015693	0.000137076585044111	0.00436359775289744
DLG2	C1	chr11_84366584_84367391	43.2595774664496	1.01624302664725	0.00207531006827283	0.0262722853386417
DLG2	C1	chr11_84430905_84432513	202.430595434782	1.00544085495551	6.51053282453398e-05	0.00264981812678003
STK33	C1	chr11_8463564_8464602	79.6196922271096	1.36329814630146	0.00198363058061334	0.0255341374929551
DLG2	C1	chr11_85262711_85263448	30.1964941487332	1.48984709793099	0.000193774749220486	0.00551980374276654
HIKESHI	C1	chr11_85999700_86000332	31.6397315559071	1.09075793172069	0.000400758941161468	0.00895286662545731
GRM5-AS1	C1	chr11_88254434_88256990	192.391697328985	1.15090564740501	0.00460721270643172	0.0439829385233061
GRM5-AS1	C1	chr11_88353639_88354368	48.829940984573	1.16882527642384	0.00102387388753027	0.0165656701632885
	C1	chr11_91509734_91510649	61.5582493179124	1.71009747315921	5.85901686392685e-05	0.00246679214786627
	C1	chr11_91583638_91584770	52.6601539541866	1.68374074640974	6.83214650697853e-05	0.0027447535390636
DENND5A	C1	chr11_9164188_9164957	83.1663928721142	2.02882672530284	2.54017763898363e-05	0.00140358995928338
FAT3	C1	chr11_91957490_91960769	1047.5131059662	1.22912737999622	3.12376220585419e-05	0.00161222106449063
FAT3	C1	chr11_92042071_92043313	122.503200544326	1.19070581887339	0.00183243389461023	0.0242385766379212
FAT3	C1	chr11_92400352_92401499	612.029731505165	1.36876370415104	0.00523368781507093	0.0478627247201825
FAT3	C1	chr11_92408570_92409579	33.0782565464138	1.20791411354204	0.000185894072557288	0.00536620419251124
FAT3	C1	chr11_92498940_92500145	250.485589948709	1.07487768551088	0.000380285983313131	0.00863222921642397
FAT3	C1	chr11_92561545_92562363	62.4501880941545	1.55173890232915	0.000317534604909066	0.0076512118885213
ENDOD1	C1	chr11_94814285_94815287	103.027057606962	1.36377909683228	0.000324097063544357	0.00775641702588042
FAM76B	C1	chr11_95325521_95326715	69.2349061090278	1.14224961716318	0.000381395957679487	0.00864867015737136
MTMR2	C1	chr11_95624807_95625589	88.4017047952974	1.13831198629968	0.00450162656761427	0.0433295375657811
MIR1260B	C1	chr11_95940629_95941603	71.6886697614287	1.74811476888678	3.51342819191013e-06	0.000363977846965034
UHRF1BP1L	C1	chr12_100521571_100522722	113.779413794866	1.09579623494463	0.00155385832227709	0.0217916928752275
SCYL2	C1	chr12_100689902_100691023	65.5610946611107	1.09962074869967	0.00204289031906267	0.0260070265503029
ANO4	C1	chr12_101050416_101051398	52.9793209391363	1.41296784913248	0.00243073639847156	0.0291317496656121
ANO4	C1	chr12_101470413_101471390	68.7284845746187	1.12365733890354	0.00309974273476704	0.0340906299771129
LINC00485	C1	chr12_103259525_103260441	36.6559741873359	1.70399404846871	3.17625242927036e-05	0.00162883990250843
ASCL1	C1	chr12_103351131_103352760	440.291130662608	1.1205934339041	0.00184646158011248	0.0243559120493573
ASCL1	C1	chr12_103358715_103359766	210.994764891279	1.25301744189664	0.00328518233376474	0.035354344460862
ASCL1	C1	chr12_103359953_103360683	52.6548049812984	1.47383653309879	0.001414384390114	0.0204936972887807
ASCL1	C1	chr12_103384208_103384927	35.0145659100462	1.19485346505581	0.00479982725184964	0.0451718371276631
ASCL1	C1	chr12_103406128_103408162	484.494199310345	1.59710688571526	0.0033999213061071	0.0361345895468772
C12orf42	C1	chr12_103727425_103728904	110.656822091584	2.54809864487087	3.47141613831101e-08	1.5860475774257e-05
MIR3922	C1	chr12_105062643_105063517	218.755373234033	1.13839319123231	0.00083688737331285	0.0145333719365405
MIR3922	C1	chr12_105136019_105137306	615.62589478961	1.18250664335447	0.00505773483516781	0.0467558865281284
KLRC1	C1	chr12_10655724_10656550	44.0902225573024	1.6520183067136	6.88259711302304e-05	0.00275353312268867
RFX4	C1	chr12_106975177_106977817	638.370683802021	1.26682034903041	0.00041400619736163	0.00914138696138097
WSCD2	C1	chr12_108646740_108647981	66.1207713667633	1.72575029043919	3.52599750730585e-05	0.00174909399749137
MVK	C1	chr12_110044076_110044979	102.7920106779	1.50598350440858	5.66180407136744e-05	0.00240446278962033
MVK	C1	chr12_110063865_110064664	34.5689519204647	1.06998097560189	0.00389532451647103	0.0394989513328009
FAM222A	C1	chr12_110163427_110164018	40.3211440633625	1.60705824508581	0.000223956723648358	0.00608471662313605
FAM222A	C1	chr12_110164758_110165636	288.495518812772	1.52351812364986	0.00240835654875591	0.0289631235200086
C12orf76	C1	chr12_110510789_110512006	211.233844104412	1.00946140756581	0.00386347142450082	0.0392926502377079
PTPN11	C1	chr12_112893594_112894495	38.9146181213154	1.41535860736947	0.000942843284379264	0.0157191866004378
RPH3A	C1	chr12_113049527_113050356	106.411955708054	1.53138614460005	0.000708445029773919	0.013032745970019
MIR620	C1	chr12_116591032_116592368	113.212004234894	1.01858085497934	0.000959665025233155	0.0159069349646323
C12orf49	C1	chr12_117100281_117100888	49.4728725934871	1.11226997021949	0.00122383850216096	0.0186135648271235
HRK	C1	chr12_117298774_117299874	149.386134646281	1.08127601487974	0.000164721667451088	0.00494658824639834
HRK	C1	chr12_117313670_117314849	163.393708114372	1.92208503521127	4.90029362838526e-07	9.66474868246316e-05
HRK	C1	chr12_117318478_117319478	155.730301348836	1.09563626843942	0.000323820929263047	0.00775102716835521
ETV6	C1	chr12_11782779_11783609	70.2657319239201	1.34626629040438	1.39893615565998e-05	0.00093735807144926
ETV6	C1	chr12_12015656_12017279	173.344635760453	1.40265304468329	0.000513090549345788	0.0105290998451499
ETV6	C1	chr12_12102697_12103593	98.7524954199281	1.51673049129491	8.77172782035082e-06	0.0006818477691287
ETV6	C1	chr12_12122340_12123460	42.5612382578392	1.16878804040408	0.00545362372340027	0.0492275659860524
MLXIP	C1	chr12_122526867_122527788	65.3027179333603	1.37765776906989	0.000810477548810967	0.0142390510908923
MLXIP	C1	chr12_122582360_122583653	173.148298868172	1.06373995604395	0.00098491797381897	0.0161543336080865
MLXIP	C1	chr12_122601168_122602222	217.393111531163	1.40905547633704	0.00193098490594073	0.0250842396529905
PITPNM2-AS1	C1	chr12_123539596_123540446	51.5493331840054	1.99519961754784	1.97802852438963e-06	0.000245900694080848
LRP6	C1	chr12_12393545_12394334	188.003286126911	1.99183442922703	8.32504528882175e-07	0.000138396652163802
ZNF664	C1	chr12_124480815_124481935	110.558925467342	1.98574645337021	5.48655405129267e-06	0.000499909300942703
RFLNA	C1	chr12_124762829_124763934	98.378162787638	1.72863454710009	0.000141198783808427	0.00444855464590889
NCOR2	C1	chr12_124947678_124948956	79.8057741482362	1.33282404134999	0.000134214961565474	0.00430056730102397
NCOR2	C1	chr12_124959066_124960256	206.262062334524	1.37783993814336	0.00286805294086925	0.0323847809899644
NCOR2	C1	chr12_125147790_125149017	73.1247916715236	1.15442403343362	0.00196178760855632	0.0253474500934854
NCOR2	C1	chr12_125158321_125159382	57.2513619239463	2.0228238266394	7.35475564095945e-07	0.000127200819279049
TMEM132B	C1	chr12_125938062_125939247	217.000860128926	1.52398286500552	0.00121621492353469	0.0185465056269488
TMEM132B	C1	chr12_126012391_126013467	194.953979132263	2.61653716252664	4.29314463670757e-06	0.000419069249463945
LINC00939	C1	chr12_126564104_126564973	54.9222163076397	1.30706282069081	0.00506295385792138	0.0467932351248008
LINC02347	C1	chr12_126916075_126917772	187.463893340402	1.29565601384049	0.000309214881891645	0.00752680459572459
LINC00943	C1	chr12_127218526_127219678	116.415000158712	1.51758342995546	0.00124469159238897	0.0188331679257003
LINC02372	C1	chr12_127436844_127437714	44.2122785816989	1.09618238486469	0.00458170166254164	0.0438166379541754
GPR19	C1	chr12_12836697_12838748	296.950827739783	1.68986992223065	0.000221563439207689	0.00604017116175045
MIR3612	C1	chr12_128802420_128803383	55.2692522875297	1.6486451638607	5.01402580217454e-05	0.00221949472853662
FBRSL1	C1	chr12_132996139_132996939	50.0329617149766	1.27858533520272	0.00101446750051633	0.0164638130793955
EMP1	C1	chr12_13428136_13429232	73.7281535624666	1.26501607573524	0.0049545702670275	0.0461352857359348
GRIN2B	C1	chr12_13897437_13898218	54.4976425454735	1.43955709640654	0.000221059159244045	0.00603252511592269
PLBD1	C1	chr12_14707045_14707909	71.2759067734634	1.74357052184316	6.07390016967708e-05	0.00252512180960821
PTPRO	C1	chr12_15474973_15476325	156.293073562698	1.48534659878027	2.10754074587474e-06	0.000256997759532576
PTPRO	C1	chr12_15503073_15504354	166.401003758631	1.70526562742865	0.000929347726038138	0.0155759679553981
AEBP2	C1	chr12_19699022_19700560	137.625002407461	1.08448702334248	0.00177609830455973	0.0237574003679592
LINC02398	C1	chr12_20025434_20026563	85.4717911936099	2.3099850042078	5.41691716428389e-09	4.51462368922628e-06
PDE3A	C1	chr12_20740610_20741763	220.491826428601	1.90028860096411	1.56706687541887e-06	0.000210402416245193
ST8SIA1	C1	chr12_22561436_22562665	86.4341219771826	1.51297802299386	4.32506391638271e-05	0.00200696744237384
SOX5	C1	chr12_23708046_23709144	89.9151075259408	1.6405660273105	2.69117940010501e-06	0.000307502350907213
SOX5	C1	chr12_23923532_23924903	337.671338820801	1.22219495952986	0.00125008356117863	0.0188869859526088
SOX5	C1	chr12_24233952_24235183	110.345027261406	1.43249669156479	0.000334398739646873	0.00793424288958
MIR920	C1	chr12_24433988_24435023	43.4927986841959	1.05410470694628	0.0041060409982878	0.0408772241181751
BCAT1	C1	chr12_24909190_24910224	122.753178418543	2.26159792259979	1.07071862855898e-06	0.000163851942726136
BCAT1	C1	chr12_24931379_24932225	43.9892701073845	1.39531735642842	1.92052179837116e-05	0.00115586946605266
BCAT1	C1	chr12_25054704_25056683	293.185506605267	1.24158975302596	0.000393259703464393	0.00883566875107711
BCAT1	C1	chr12_25100603_25102528	262.656797092657	1.01413233886532	3.27348895021563e-06	0.000346992253883106
LMNTD1	C1	chr12_25726105_25726940	35.6584418348355	1.0389729580102	0.00212177686281091	0.026657675388192
SSPN	C1	chr12_26434250_26435308	40.7308956650719	1.31749744261861	0.00116182381823303	0.0180252137475088
ITPR2	C1	chr12_26962693_26963968	124.039919945519	1.1273610347125	0.000714223671846049	0.0131056019697763
ITPR2	C1	chr12_26970004_26970763	56.5408719745111	1.03159290601367	0.000335479359396683	0.00795215805798331
STK38L	C1	chr12_27379083_27380001	73.8214280812064	1.60470598030072	0.00049441066410984	0.0102670642240171
PPFIBP1	C1	chr12_27673900_27674403	62.8821436400648	1.94722782607923	3.51047087551428e-07	7.66698611588108e-05
PPFIBP1	C1	chr12_27705982_27706749	159.213447901832	1.62386160253015	8.82504562421745e-05	0.00325808453944557
CCDC91	C1	chr12_28493120_28494275	127.807624678481	2.61408871923479	3.92353383403296e-09	3.64643060392853e-06
FAR2	C1	chr12_28946302_28948230	114.506356358092	1.71505201271176	6.22950009688553e-06	0.000544184709838016
FAR2	C1	chr12_29050588_29051577	75.9799260331927	2.0755614200636	1.79821266898696e-05	0.0011061997932573
NA	C1	chr12_2955068_2955887	113.079923589291	1.41240656075832	0.000178200919509559	0.00521304399293921
OVCH1	C1	chr12_29607650_29608658	85.5854476448815	1.71275452212544	1.08873424553133e-05	0.000792920656246059
TMTC1	C1	chr12_29862564_29863513	191.979134626443	2.00047181478726	3.10295387783919e-08	1.47609675171119e-05
TMTC1	C1	chr12_29878700_29879636	88.3108850603371	1.69230109452993	0.000231347107998454	0.00621447141802767
TMTC1	C1	chr12_29935316_29937687	541.072405044095	1.41703643383103	1.7470013759112e-06	0.000226146586181294
SINHCAF	C1	chr12_31373576_31374633	115.568775798675	1.61611290439936	0.000359391910690711	0.00830557707858662
RNU6-78P	C1	chr12_32185057_32185882	36.3507130720189	1.77390274146153	2.3470442303526e-05	0.00132823629259218
BICD1	C1	chr12_32291965_32293619	196.582951983908	1.34444578692272	0.000109630839985623	0.00376602696836432
BICD1	C1	chr12_32423485_32424717	559.298936549064	1.30179658477517	0.00274864713739091	0.031539665596997
PRMT8	C1	chr12_3713701_3714928	111.721622990204	1.02614177419606	0.00326827697831081	0.0352621000598648
PRMT8	C1	chr12_3716333_3716947	34.7862254904779	1.58190074543737	2.55247521680147e-05	0.00140786055743875
PRMT8	C1	chr12_3720914_3721934	104.646012559405	2.07045904051117	0.000145979381345692	0.00455924607203373
CRACR2A	C1	chr12_3881214_3882131	58.4027937155273	1.17081636333991	0.00382876997536473	0.0390715376335669
CPNE8	C1	chr12_39436629_39437489	45.2865565210379	1.67242973211636	0.000838720410465546	0.0145564474736553
KIF21A	C1	chr12_39688288_39689231	44.0928221020331	1.77587209870505	3.37139877144052e-05	0.00169981557905194
KIF21A	C1	chr12_39845622_39846707	194.488939750543	1.45199379362474	1.82650392386892e-05	0.00111880027695877
SLC2A13	C1	chr12_40298695_40299434	60.6447204126017	1.06510830117033	0.00455886997010831	0.0436750609050621
PARP11	C1	chr12_4037713_4038391	52.7895326641743	1.3469687117963	0.00297722009817539	0.0331982371531049
SLC2A13	C1	chr12_40452530_40453262	116.749926294698	1.3599647637257	0.00093606370062935	0.0156513537626635
SLC2A13	C1	chr12_40456948_40458085	352.758638430128	1.1954664850038	0.000512238174428083	0.0105171564535608
SLC2A13	C1	chr12_40540602_40541468	34.6814682095665	1.02050887922122	0.00371146331148138	0.0382899680151358
CNTN1	C1	chr12_41145174_41146339	57.5392865434616	1.53974272122776	0.000396249085430584	0.00888272120299128
CNTN1	C1	chr12_41221313_41222399	49.5848940982551	1.30344912023482	0.000432058471735699	0.00939401455040531
PDZRN4	C1	chr12_41681142_41682295	50.6441313129575	1.35082919634939	0.000502213867345771	0.010370780047823
PDZRN4	C1	chr12_41831210_41832091	87.2183144167132	1.17186983012384	0.000290664216411753	0.00723441317500697
PDZRN4	C1	chr12_41907757_41908540	36.9531280852048	1.45795577153481	8.23122406989686e-06	0.000654197578514127
GXYLT1	C1	chr12_42307731_42308495	54.8082512922964	1.35985857266845	0.000660129695556868	0.0124390866931953
GXYLT1	C1	chr12_42313340_42314556	110.859642584037	1.14293200230985	0.00215262724643412	0.0269056799035998
GXYLT1	C1	chr12_42326050_42326965	127.40426368251	1.32474840295854	8.82139472073721e-08	2.89073190447753e-05
GXYLT1	C1	chr12_42574632_42575470	69.1944148384423	1.13426546390229	0.00341895281017774	0.0362655003502608
PRICKLE1	C1	chr12_43253060_43254240	102.823526244861	1.85425372015511	8.9638901819389e-06	0.000693728198075148
CCND2	C1	chr12_4395911_4396516	47.4021658339641	1.71570147807299	0.0001520585399999	0.00469279936008828
CCND2	C1	chr12_4401813_4402334	62.0566191269329	1.63479931678771	0.00024408795515478	0.00643355253232692
TMEM117	C1	chr12_44251679_44252511	34.8935334934998	1.11632739343606	0.00362760389347555	0.0377127572525716
DBX2	C1	chr12_45444210_45446047	108.766468323688	1.17902030137233	0.000485935753245168	0.0101461455338119
RAPGEF3	C1	chr12_48128340_48129086	55.9133147043071	1.49809785877833	0.000132867540713947	0.00427547226141918
SLC48A1	C1	chr12_48171592_48172415	80.2958867062546	1.41977074647788	0.00023459336599856	0.00626717044000353
KCNA6	C1	chr12_4918127_4919284	50.3408480800019	1.71206469952682	3.94764895841379e-06	0.000395808211969636
NR4A1	C1	chr12_52455250_52456489	146.620856217908	1.78444607185794	0.000107626776146704	0.00371634228113265
TNS2	C1	chr12_53437789_53438338	50.107561613798	2.03032872382591	8.47136297326803e-07	0.000139521326993911
LOC100652999	C1	chr12_53925715_53927179	37.3016852152826	1.62259638718201	6.47391609521762e-06	0.000557498653915606
HOXC13	C1	chr12_54318237_54319399	91.3596956505385	2.70729613237443	5.56925077961654e-10	9.9912044339384e-07
LOC100240734	C1	chr12_54499691_54500598	39.63467140523	1.48210992394779	0.000426729312381004	0.00932248680189382
ITGA7	C1	chr12_56105867_56106367	62.9386168255956	1.28447383069748	0.00200445381569615	0.0257166970212003
STAT6	C1	chr12_57529204_57530712	245.722564157066	1.41804686827881	0.00100347008399402	0.0163463232986821
NXPH4	C1	chr12_57602200_57603203	98.8303851952192	1.27428376863316	0.00272106114133631	0.0313397748145269
NDUFA4L2	C1	chr12_57635681_57637080	121.402584585729	1.17378067359502	0.000202333683937199	0.00568570185808551
SLC16A7	C1	chr12_59716017_59716936	111.048665834963	1.29038211508397	0.00284378049247102	0.0322007462196545
MIRLET7I	C1	chr12_63041033_63041935	86.4519998611234	1.20002978221456	0.00447223353722991	0.0431656724368042
MIRLET7I	C1	chr12_63114321_63115090	137.643928666791	2.19064138824094	4.74557278674185e-08	1.91961139615751e-05
SRGAP1	C1	chr12_64276392_64278465	117.933731855124	1.33850355652797	0.000556995997395442	0.0111167088639193
C12orf66	C1	chr12_64568953_64569846	54.176874744697	1.11847729590409	0.00121362564046987	0.0185203308822511
LINC02389	C1	chr12_65339684_65340785	732.992398253198	1.25386602060738	0.00184405585883141	0.0243373219137884
CPM	C1	chr12_69370855_69372357	119.542017074336	2.03054358385405	0.00016035348744706	0.00485304663967566
FRS2	C1	chr12_69830848_69831799	110.889796264614	2.08731287102906	0.000239632058859387	0.00635636497151725
BEST3	C1	chr12_70077744_70078943	250.333469884791	2.1178637946452	3.73815421018395e-06	0.000381795520565835
TSPAN8	C1	chr12_71897444_71898642	59.4281275254705	1.38411857122454	0.000890126720892458	0.015124019571573
PHLDA1	C1	chr12_76231329_76232074	63.6382102549691	1.99548710099991	4.11033004557912e-05	0.00194441190617331
PHLDA1	C1	chr12_76302558_76303880	246.430459094668	1.34521819823702	6.69195049924432e-06	0.000569536822749542
NAV3	C1	chr12_78542931_78543711	40.2989136263443	1.49047836990721	0.000608168551724361	0.0117962260954675
NAV3	C1	chr12_78603344_78605288	621.382134321509	1.37455453862997	0.00066056770228907	0.0124453949496716
PPP1R12A	C1	chr12_80452511_80453499	40.2313679953552	1.4728969041714	0.00012919399495735	0.00419595720331105
OTOGL	C1	chr12_80596328_80597398	78.5031767724701	1.96741034133618	2.5513059591989e-05	0.00140770467483256
TMTC2	C1	chr12_83101898_83102872	108.547150281728	1.32534175239886	0.00198519217465079	0.025542400239031
TMTC2	C1	chr12_83210849_83211915	176.725443041232	1.1476658173086	0.00240607094820834	0.0289456613323389
TMTC2	C1	chr12_83277003_83278289	193.134865171961	1.43090366379515	0.00249024041742373	0.0295861218350882
TMTC2	C1	chr12_83491305_83492104	48.0061058564487	1.0426104937466	0.00551529687405137	0.0496192328515555
C12orf50	C1	chr12_88361479_88362488	51.6267682703305	1.37682586474539	0.000996957684058125	0.0162828388089067
LINC02458	C1	chr12_89453447_89454454	103.275768375858	1.1906732731299	0.000265943103384048	0.00681297097372008
LINC02458	C1	chr12_89492003_89493257	231.846325064715	1.23868069291755	0.00156214356715056	0.0218711808590073
LINC02458	C1	chr12_89495238_89495705	35.0190580645823	1.34126667596776	0.000238115003868313	0.00632499493855825
POC1B	C1	chr12_89950454_89951334	45.0190915854211	1.41452036468247	3.49877632979535e-05	0.00174000147131437
ATP2B1-AS1	C1	chr12_90177032_90177959	52.6990328057173	1.02146620279923	0.00228437176402994	0.028004499916407
ATP2B1-AS1	C1	chr12_90458594_90459728	88.8690719192515	1.29981789240174	0.000249205042965493	0.00652042037970778
ATP2B1-AS1	C1	chr12_90592620_90593223	32.1279904058311	1.00810552190293	0.00278325146975042	0.0317691262069139
LINC01619	C1	chr12_92137164_92138719	89.9830401091605	1.42432927950784	0.000354553495994769	0.00823041548780548
LINC01619	C1	chr12_92458223_92459402	138.567151418381	1.1612690937173	0.00243746426754573	0.0291859623316707
LINC01619	C1	chr12_92478806_92479935	59.6624814878137	1.49509464943777	0.000757515178436871	0.0136197892087259
CLLU1	C1	chr12_92756943_92758153	212.703577926889	1.41072910692182	0.00101252700669079	0.0164475325702155
CLLU1OS	C1	chr12_92859764_92861156	265.570189612295	1.19057787003762	0.000993428125468346	0.0162466027691149
CLLU1OS	C1	chr12_92896829_92898734	302.71077963925	1.00969141344605	0.00198175005249737	0.0255171715023664
C12orf74	C1	chr12_92975922_92977237	145.764000940567	1.29575863844438	0.00093968782624124	0.0156888192481815
EEA1	C1	chr12_93454453_93456290	448.685387924646	1.65323014429822	0.000186266975234869	0.00537066288751815
EEA1	C1	chr12_93472625_93474605	210.636633296656	1.97221584601961	0.00204231229846839	0.0260038381779044
CRADD	C1	chr12_94286211_94286904	37.4327866834633	1.27587697236514	0.000534352737031424	0.0108253646203105
CEP83	C1	chr12_94828977_94829943	111.407889801055	2.06372636068128	1.34658592463994e-07	3.89072661285161e-05
KRT19P2	C1	chr12_95161724_95162789	49.3058287922371	1.25230421677378	0.000849109840336043	0.0146692912006512
NDUFA12	C1	chr12_95354833_95355976	53.71569128998	1.4986230124531	0.00102678236332368	0.0166042672286979
LTA4H	C1	chr12_96464333_96465245	110.90868780016	2.17692744557883	2.26568349227336e-09	2.53172932310673e-06
LTA4H	C1	chr12_96471858_96472901	30.8982076309806	1.74452409661698	1.92714654034619e-07	5.09950275818256e-05
RMST	C1	chr12_97820087_97820880	35.7556385295635	1.45969619632846	6.53320908467254e-05	0.00265646327455896
MIR135A2	C1	chr12_98010259_98011479	340.956200976978	1.8192850850638	8.15367209417481e-05	0.00309737118766358
APAF1	C1	chr12_99130411_99131472	174.595794044216	1.08839625132439	0.000511374972439084	0.0105067504010514
MIR4306	C1	chr13_100329545_100330737	51.111351815264	1.21100503882041	0.00121049410276572	0.0184912044022667
TMTC4	C1	chr13_101302249_101303403	191.790667067143	2.00689515301127	4.66748750429254e-05	0.00211679603869373
NALCN-AS1	C1	chr13_101470612_101471538	129.151394924788	1.11984150560364	0.00350960242351677	0.036897457804451
NALCN	C1	chr13_102076274_102077668	204.26939542306	1.46933128356927	5.30935703842617e-05	0.00230207400497947
FGF14	C1	chr13_102570457_102571150	52.2875136379958	1.38538360201512	0.000111489767920885	0.0038111881188819
FGF14	C1	chr13_103095293_103096416	52.7920438006722	1.89753051525745	1.26724383483169e-05	0.000874775664306416
TPP2	C1	chr13_103241425_103242233	156.069735603399	2.36772811252373	5.6838242492672e-07	0.00010679434915027
	C1	chr13_105249639_105250803	188.705899773015	1.79200958537044	0.000245119975473561	0.00645119245698329
DAOA	C1	chr13_106015339_106016832	474.818933581777	1.51146688666966	2.58294717471219e-05	0.00142022735414127
DAOA-AS1	C1	chr13_106193348_106193935	49.6018569554307	1.04419817888606	0.00207893368867926	0.0263046189210423
MYO16	C1	chr13_109147329_109149603	349.096079702253	1.34434276306027	0.000182846461831208	0.00530087801976593
MYO16	C1	chr13_109202129_109202861	69.3945526831613	1.91011120727217	3.02486551567326e-05	0.00157864127020757
MYO16	C1	chr13_109212335_109212900	53.7655120585825	1.44918971854568	0.00176224983439617	0.0236363935604289
COL4A1	C1	chr13_110709119_110710224	77.2445287807617	1.63934473822537	0.000102204569791499	0.00359677850802207
COL4A2-AS1	C1	chr13_111095073_111096153	138.403162419179	1.26849174769038	0.00474068169864719	0.0447942683132161
SOX1	C1	chr13_112554666_112555536	42.0558054571628	1.43134210459987	0.00104776513093356	0.0168369360608811
MCF2L	C1	chr13_113612803_113614229	99.7534201124874	2.04962409084664	2.1846568624166e-07	5.54080979330016e-05
MCF2L	C1	chr13_113694883_113696137	96.9463078824876	1.44807001112308	0.00317373162165497	0.0346240119356339
IFT88	C1	chr13_21127147_21128133	76.1976218258769	1.55890222709724	0.000725685231348926	0.0132378877064884
SACS	C1	chr13_24024423_24025121	44.8020207570711	1.1769019981217	0.00272279562634647	0.0313472446540436
LINC00327	C1	chr13_24080154_24081519	129.033406124548	1.15236348189871	0.000727287568291667	0.0132556946718305
PCOTH	C1	chr13_24430003_24431036	202.407391657179	1.25054793644447	0.00152907617566855	0.0215842747985448
SPATA13	C1	chr13_24708442_24709381	38.7577987087991	1.30391912672288	0.00022337154191641	0.00607530047946406
PABPC3	C1	chr13_25706052_25707801	113.983559376566	1.45785173470736	0.00531642085613744	0.0483779421191042
AMER2	C1	chr13_25744496_25746612	240.560286360244	1.17469108188705	0.00221872177522737	0.0274562064045352
WASF3	C1	chr13_27135736_27136678	110.572715416921	1.36086574355178	0.00534784380929982	0.0485945995041819
GPR12	C1	chr13_27333825_27334728	40.0107422039772	1.23065899024764	0.000435354927904297	0.00944464697287333
GPR12	C1	chr13_27336855_27337802	93.9363560085431	2.17494872986615	6.52106910909765e-07	0.000116134645075465
FLT1	C1	chr13_29104823_29106169	109.47065666284	1.50253050367013	9.19399756621012e-05	0.0033526181080369
MTUS2	C1	chr13_30071019_30071997	76.3518641535439	1.2533029035667	0.00131811592608135	0.0195570881131348
ALOX5AP	C1	chr13_31304442_31305307	72.9097396286858	1.43902521974175	0.00160551633749132	0.0222537628934147
TEX26	C1	chr13_31571834_31573183	150.356011207827	1.07411517110882	0.00433516806625186	0.0423418615931044
LINC00366	C1	chr13_39140464_39141163	59.53664292932	1.3657909146688	0.00180873311693036	0.0240426516858468
FREM2	C1	chr13_39341047_39342370	84.9224872596632	1.31890322476606	0.000990293449893948	0.0162081754135856
MIR5006	C1	chr13_42121227_42121912	34.8367589476507	1.07635309864194	0.00353423712856484	0.0370697976842537
ENOX1	C1	chr13_44340866_44342171	63.8672601538098	1.19211853026109	0.00316515300658052	0.0345616640388775
SMIM2-IT1	C1	chr13_44694963_44695980	69.5863822643785	1.68526211883848	0.00331616469837602	0.0355540733304598
LRCH1	C1	chr13_47196038_47197496	128.423004121533	1.02144883415847	0.00166851589653382	0.0228319557094445
GUCY1B2	C1	chr13_51599114_51600322	68.6687581149772	1.66175545894124	0.000110412527202609	0.00378414059906473
PCDH8	C1	chr13_53498664_53500507	89.5761417441314	1.5928023919194	0.000550086629569173	0.0110271992286131
OLFM4	C1	chr13_53772136_53773851	90.595335753232	1.6465618792381	0.000317174816343617	0.00764612356948855
MIR1297	C1	chr13_54800750_54801575	155.556592020642	1.6682984953725	0.000642003637085978	0.0122144808022845
	C1	chr13_59821097_59821811	52.9755819007	1.75043161952369	1.0789282701065e-06	0.000164102443868627
DIAPH3	C1	chr13_59833247_59834400	67.3093288708636	1.10692950789395	0.00554961562566944	0.0498221175269493
LINC00381	C1	chr13_74875286_74876165	45.5987075091419	1.36122999417108	0.000468203195117333	0.00990679962807857
LINC00381	C1	chr13_74898960_74900144	156.961145167825	1.39803421375816	0.000143912820168523	0.00451246651504587
SCEL	C1	chr13_78157481_78159057	384.368919635096	1.01457461350293	0.00182230191166984	0.0241570577425985
LINC00446	C1	chr13_78594804_78595725	31.5060217567005	1.58389977017304	0.000450761509832236	0.00966008352214339
SPRY2	C1	chr13_80935624_80936657	143.174548417465	2.13791410591514	8.15766122193328e-06	0.000650680550471999
SLITRK1	C1	chr13_84399721_84400373	35.9504113036497	1.76141917236191	5.4830885974227e-05	0.00235248142560991
SLITRK1	C1	chr13_84455321_84456965	134.971887392935	1.10518359467185	0.00216253517656201	0.0269933933079119
LINC00333	C1	chr13_85021080_85021958	32.3684085986213	1.83264963515768	0.000154140850388896	0.00473359992359175
GPC5	C1	chr13_92442660_92443830	69.2635373749506	1.51985991312227	0.000159797217594154	0.00484174895832011
GPC6	C1	chr13_93869632_93870744	228.374244205098	1.57592022068298	0.000564361408662714	0.0112185819846333
GPC6	C1	chr13_93922879_93923660	31.4284180794311	1.2968460725274	0.000930723932372494	0.0155932720579204
GPC6	C1	chr13_94151692_94152853	48.7129040231932	1.92216856905555	4.32298754211928e-07	8.87334365464279e-05
GPC6-AS2	C1	chr13_94680496_94681596	139.962820285265	1.82945138808777	0.000506692686059786	0.0104380516550259
DCT	C1	chr13_94868675_94869195	47.291604288704	1.85784694577084	6.95188364566266e-05	0.00277391339179792
DCT	C1	chr13_95131528_95133582	281.72927896264	1.70075113441749	0.000210844197047654	0.00583297036050887
ABCC4	C1	chr13_95608519_95609621	185.943849638821	1.33064177131651	0.00278768686296091	0.0317960918716452
MBNL2	C1	chr13_97896168_97897204	85.9617391120008	1.42931099348701	0.000114468512824999	0.00388333206804613
RAP2A	C1	chr13_98066056_98067223	54.7896913771198	1.11457363689487	0.00361328055986059	0.0376044793397939
MIR3170	C1	chr13_98936931_98938793	99.9492765537541	1.20962712352236	0.00222954200301213	0.0275452558254859
MIR3170	C1	chr13_98943677_98944669	131.054984079691	1.46614505772465	0.00025018355067777	0.00653912880076923
STK24	C1	chr13_99023029_99024216	57.3048772601653	1.18244781504414	0.00422678764546027	0.0416633212022808
STK24	C1	chr13_99102705_99103569	74.2008206603433	2.05247583263705	4.83344339386567e-07	9.56856056706935e-05
STK24	C1	chr13_99194845_99196479	134.112813062746	1.10287943212969	0.00299946520736756	0.0333534522885513
DOCK9	C1	chr13_99495053_99496304	94.8191060888242	1.15958249885526	0.000834328430791876	0.0145016227997351
WDR25	C1	chr14_100866171_100866927	102.969797265737	1.61103443749695	0.000863134558455007	0.0148189866606179
LINC00523	C1	chr14_101083842_101085004	63.6137652717825	1.87026878887235	1.32879516378782e-07	3.86747598463513e-05
MIR2392	C1	chr14_101252334_101252907	32.0230912090373	1.49313196248073	0.0011753073249717	0.0181536901473655
PPP2R5C	C1	chr14_102240196_102241129	48.9261547706316	1.29431569443772	0.00334516812233172	0.035766007275021
TRAF3	C1	chr14_103295277_103296117	42.3279232573273	1.7421713257072	4.13907374645176e-06	0.000408551153318947
KIF26A	C1	chr14_104668249_104669203	59.4341389655052	1.57432396326228	9.26343165677347e-05	0.00337156115521206
C14orf180	C1	chr14_104849603_104850866	51.650968836722	1.52405723513925	8.58505812073644e-05	0.00320187174123125
C14orf180	C1	chr14_104890649_104891432	58.7256925809861	2.07373382429444	3.31823946942292e-07	7.39932448316114e-05
C14orf180	C1	chr14_105011525_105012939	282.472707470041	1.3009016191088	0.00110590986572507	0.0174389085282187
C14orf180	C1	chr14_105020840_105021640	30.2629570107109	1.40259172333513	0.000301892380352891	0.00741105533669238
TMEM179	C1	chr14_105064548_105065486	60.0167415915603	1.34492152934665	0.000232964390932502	0.00624312716714776
TEDC1	C1	chr14_105965117_105966432	417.715959475823	2.03320108280943	3.60938443204032e-06	0.000370670473608275
RNASE7	C1	chr14_21507052_21507749	60.1316397234463	1.16759879480329	0.00489692903090821	0.0457730462361279
THTPA	C1	chr14_23981813_23984271	327.914624263178	1.80661596728672	8.49078234787389e-05	0.00318094552504322
NYNRIN	C1	chr14_24867360_24868861	95.854415724937	1.10117244545925	0.00106058447953814	0.0169676951773027
	C1	chr14_26194360_26195645	57.7362627400176	1.6684501156284	1.10927210118113e-05	0.000804189349755143
NOVA1	C1	chr14_26808310_26809319	66.8231658669723	1.43337400105787	0.00024442606897322	0.00643976781502056
NOVA1	C1	chr14_27059049_27059512	30.3796192365999	1.23908235787836	0.00337921730396959	0.0359931076429153
MIR4307	C1	chr14_27325928_27326875	48.6515602958289	2.00068452812153	7.11221654244505e-06	0.000594157301825407
MIR4307	C1	chr14_27339935_27340895	99.9843206454184	1.68739092904463	0.000725247397547886	0.013235212799822
MIR4307	C1	chr14_27464934_27465860	31.081883124495	1.4877006518619	0.00022785080762204	0.00615097431709661
MIR548AI	C1	chr14_30283404_30284355	120.951859155734	1.33766051739101	0.000573281288158651	0.0113433462361686
PRKD1	C1	chr14_30598865_30599689	82.8947914180638	1.33725062568295	4.670602649711e-05	0.00211718651474844
NUBPL	C1	chr14_32362445_32363084	32.9954175939778	1.25367898614405	0.00433350500753571	0.0423418615931044
EGLN3	C1	chr14_34257209_34258088	56.8487934968834	1.53764181717231	0.00134946462246242	0.0198534512638097
LINC00609	C1	chr14_36460338_36461104	55.5312511625936	1.40249648682572	0.0014126323902529	0.0204729827158254
LINC00609	C1	chr14_36468280_36469336	38.3681491224178	1.15848503537133	0.0038349310632698	0.0391076018060731
LINC00609	C1	chr14_36491944_36492856	121.116878754501	1.12136448846012	0.00276118907612343	0.031623014342675
MBIP	C1	chr14_36852775_36854458	124.434947947122	2.09675043281744	1.15429049072717e-05	0.000824403822658643
MDGA2	C1	chr14_47834134_47835735	265.343504605741	1.64796910987958	0.00014544324211779	0.00454654540359941
MDGA2	C1	chr14_48010623_48011419	32.9831317605226	1.16510679590374	0.0032508756602582	0.0351675571332201
MDGA2	C1	chr14_48143300_48145824	246.6095776691	1.77831863514752	7.85525791171897e-05	0.00301402149971901
	C1	chr14_49502427_49504151	116.039756673635	1.88730093469213	5.79218214935924e-06	0.000517510451086406
RPS29	C1	chr14_49660192_49661771	99.0530547666456	1.84202787574828	0.000464643904622377	0.00985977222280644
RPS29	C1	chr14_49770616_49771276	32.7821797177235	1.53562661387093	0.000248870750958023	0.00651543174597723
NIN	C1	chr14_51251634_51252864	63.4062224154095	1.35278794234127	0.000706754853968074	0.0130136744601021
TRIM9	C1	chr14_51486516_51487657	335.513041030778	1.57490387927318	0.000669449607709593	0.0125494433014512
NID2	C1	chr14_52585498_52586352	42.903350023802	2.1416792798072	6.47225260843782e-05	0.00263978379751538
PELI2	C1	chr14_56521802_56522713	81.0800901996515	1.56717415343828	0.000632164390793064	0.0120925050698348
EXOC5	C1	chr14_57603184_57604049	75.1282404678586	1.41496712082861	0.000483823253113095	0.0101233384504331
KIAA0586	C1	chr14_58999927_59000672	52.9841516235986	1.21120792143066	0.00271080679971028	0.0312579511496697
DACT1	C1	chr14_59101467_59102308	32.5379247519389	1.1665359288705	0.000715956444852224	0.0131290914649828
PPM1A	C1	chr14_60776610_60777417	32.6448533691526	1.5771413354865	8.31337523126796e-05	0.00313814102569084
PPM1A	C1	chr14_60792845_60793519	33.8099433370662	1.69868639542639	0.000178865185505733	0.00522457128230465
TRMT5	C1	chr14_61397491_61398615	143.651390966697	1.4005641114623	0.0021980689658643	0.0272963717330329
PRKCH	C1	chr14_61969928_61970631	31.6545730049332	1.46756560364579	0.00241559907092164	0.0290176454862447
SNAPC1	C1	chr14_62279070_62280259	72.7611495361099	1.15815074972502	0.00233787956871167	0.0284419472284586
TEX21P	C1	chr14_64830008_64830781	49.1867716047193	1.19884672373526	0.00253552600850505	0.0299313477141406
ZFP36L1	C1	chr14_68779513_68781051	125.215680921059	1.48538039645964	0.00152677924127825	0.0215649296492101
ZFP36L1	C1	chr14_68843720_68844872	170.635945497574	1.45972491476709	0.000373152459632919	0.00852260034341208
ZFP36L1	C1	chr14_68861380_68862267	37.1856552026007	1.36131486697742	0.00113828064520011	0.0177780646601958
SRSF5	C1	chr14_70154254_70155403	45.1217951516031	1.11805493952351	0.00221245484325778	0.0274074932143543
SLC8A3	C1	chr14_70447079_70447962	65.5536193230109	1.4171101474543	0.000821723642115835	0.0143587750465846
NUMB	C1	chr14_73942903_73943691	43.94386813327	1.23435826368273	0.00168935849234935	0.0230298298881697
ESRRB	C1	chr14_77004020_77005098	59.572018281803	1.32945028214767	0.00109555465919151	0.0173281101721307
VASH1	C1	chr14_77057291_77058080	34.7669766043452	1.08824999473075	0.00382406439377974	0.0390414779116496
ZDHHC22	C1	chr14_77607010_77608587	279.29580124687	1.02314075052507	0.00317397641017253	0.0346240119356339
ADCK1	C1	chr14_78495784_78496714	54.2402632880235	1.1769634797254	0.00153706606405555	0.0216471239513377
DIO2	C1	chr14_80931765_80932593	42.7286420172286	2.44885396491659	2.17565622657623e-07	5.52811435173504e-05
CEP128	C1	chr14_81069006_81069950	87.780406818978	1.54423655940682	0.000111590000159576	0.00381297254715068
CEP128	C1	chr14_81124465_81125561	102.279599220596	1.71613895717102	0.000262175652129072	0.0067450030442132
STON2	C1	chr14_81741776_81743175	56.2968652259717	1.0836935589474	0.00537585085479766	0.0487695432512395
STON2	C1	chr14_81852214_81853280	167.037111073127	1.47742403831367	0.000441219561936748	0.00952566875433161
STON2	C1	chr14_81915118_81915900	38.7815176014462	1.24400112934757	0.00201616890621436	0.0258148478214754
	C1	chr14_83221623_83222905	124.391158307839	1.60893863471785	0.00253546252737245	0.0299313477141406
	C1	chr14_84924745_84925734	32.7387510985608	1.46765510171308	0.000414167673280634	0.00914359393619947
KCNK10	C1	chr14_88661657_88662840	109.22458638308	1.34359574332466	0.000911427937961305	0.0153697341017748
KCNK10	C1	chr14_88789205_88790535	207.179419467766	1.04283334984635	0.00239323830172488	0.0288515752800221
FOXN3	C1	chr14_89705145_89705991	51.8891809590034	1.35275546174874	0.00423992656256475	0.0417467770820813
FOXN3	C1	chr14_89709296_89710050	37.372043701311	1.56890146719367	0.00010701870765681	0.00370591416072799
FOXN3	C1	chr14_89815340_89816371	194.417813797928	1.82720977578993	0.000377306949481878	0.008584996477752
NRDE2	C1	chr14_90754653_90756029	95.1070193852584	1.30543305310404	0.000367722571383418	0.0084343775028443
CALM1	C1	chr14_90847517_90848258	170.782282786074	1.36310914297139	6.9905185098061e-05	0.00278216550881917
LINC00642	C1	chr14_90922728_90923408	37.6257984426627	1.29093784398659	0.00362167846774867	0.0376647206502312
LINC00642	C1	chr14_90953197_90953876	89.1748725454823	1.62726064329035	2.17674472573994e-05	0.00126023412910952
CCDC88C	C1	chr14_91841336_91842203	84.5057264080114	1.29788745200582	0.00261943353914847	0.0305725011527131
SLC24A4	C1	chr14_92718471_92719285	54.218446471758	1.42800752236798	0.000145443863895429	0.00454654540359941
CHGA	C1	chr14_93425187_93426264	110.53562363309	2.23012058234685	2.08536838639637e-07	5.40556425560119e-05
ITPK1-AS1	C1	chr14_93485509_93486785	213.099840020167	1.55292199349157	0.000312297214799818	0.00756993562651942
PRIMA1	C1	chr14_94225850_94226849	123.688613944762	1.52560841035931	0.00326143366454074	0.0352359189094691
IFI27	C1	chr14_94569872_94570880	65.7319017275649	1.22944657353742	0.00176327210206686	0.0236426033896632
SERPINA3	C1	chr14_95072511_95073256	49.0636584580014	1.29332005143912	0.000721622742379489	0.0131895424363642
VRK1	C1	chr14_97455339_97456248	39.0892897400934	1.32399176288722	0.00131393572818777	0.0195228678733593
LINC01550	C1	chr14_98746660_98747583	31.3084374755465	1.19788996764124	0.00512382963701284	0.0471910230601416
BCL11B	C1	chr14_99712059_99713052	44.7298825678394	1.38964116228753	0.000857629018104213	0.0147507494008122
BCL11B	C1	chr14_99736997_99737636	55.3240024308222	1.0367730262289	0.00134409253719061	0.0198069014285267
BCL11B	C1	chr14_99823787_99824649	35.6558090817842	1.03310486995799	0.00521512750625851	0.0477466177364936
MEF2A	C1	chr15_100006971_100008031	32.3677321490303	1.26191018990946	0.00204639576579043	0.0260414191454798
ADAMTS17	C1	chr15_100665531_100666478	36.0434665090092	1.28027379500735	0.00362688320844788	0.0377064994715946
CHSY1	C1	chr15_101702424_101703583	82.8412976184838	1.34695575668608	0.00181433217242237	0.0240882048348239
CHSY1	C1	chr15_101761808_101762859	90.5807258319009	1.29986749972577	0.00306660891163697	0.0338405488783482
GABRB3	C1	chr15_26683252_26684236	63.2458408400209	1.96817293903318	3.44922166889113e-06	0.000360044543417055
GABRG3	C1	chr15_27572663_27574286	117.397754270514	1.05712414721061	0.00323366007572961	0.035048186485543
FAM189A1	C1	chr15_29518060_29519816	128.552760091955	1.47994097926099	0.00216782557313781	0.0270381723169591
FAM189A1	C1	chr15_29862197_29863818	134.772362066178	1.04153282400721	0.00216585788316323	0.0270231832866799
FAM189A1	C1	chr15_29923210_29924325	77.5438089835756	1.15664317198415	0.00357447391615265	0.0373438087751979
TJP1	C1	chr15_30180730_30181369	41.7011497598097	1.56986770769973	0.000907795301626194	0.0153209274890061
ULK4P3	C1	chr15_30260370_30261464	95.1561970487846	1.41516297397304	1.05627659956178e-05	0.000776680379512374
ULK4P3	C1	chr15_30293565_30294511	104.070992596166	1.9174919074088	1.32065992111889e-05	0.000899331737877606
TRPM1	C1	chr15_31393993_31395442	55.5623126219385	1.61252251020892	2.89336307074935e-05	0.00153355004072197
KLF13	C1	chr15_31571827_31573122	328.529216119139	1.45083453286402	0.000116232552994224	0.00392214721731353
KLF13	C1	chr15_31592127_31592971	118.548726505217	1.3606072568024	0.00146656106525992	0.0209788608245203
CHRNA7	C1	chr15_32321165_32323396	313.306009727797	1.32912328037931	0.000759289052644624	0.0136408694715483
RYR3	C1	chr15_33596422_33597683	46.349999331941	1.15229441481589	0.000821570115397041	0.014356882380322
RYR3	C1	chr15_33602522_33604174	129.993142901732	1.50645419976895	7.42107423840055e-05	0.00289990850410903
RYR3	C1	chr15_33782991_33784298	50.1121546736914	1.50009147700662	0.00387280178752256	0.0393598086418048
RYR3	C1	chr15_33784661_33785575	44.5903653226483	2.28647192765578	3.89713963245229e-06	0.000393102295892631
CHRM5	C1	chr15_33931939_33932788	51.7278909306977	1.89209649411002	7.18214113052727e-07	0.000124827342537725
CHRM5	C1	chr15_34164025_34164902	35.9839996390736	1.65881057321725	0.00054077713602715	0.0109085552560511
GOLGA8B	C1	chr15_34891230_34892103	30.1040008970672	1.88889327345476	9.58324063760396e-08	3.04303348234285e-05
ACTC1	C1	chr15_35091300_35092313	69.9247383895649	1.12126012637388	0.00104228736245873	0.0167755487968503
ZNF770	C1	chr15_35306012_35307174	79.8985588191153	1.42993703654051	0.000262609422864173	0.00675098836690584
DPH6	C1	chr15_35944013_35945124	108.595907030148	2.51634733617143	5.57094549069491e-09	4.58285315616267e-06
MIR4510	C1	chr15_36249531_36250745	54.4306514193432	1.18675244540746	0.00337684649051345	0.0359784474510949
MEIS2	C1	chr15_37371851_37372954	59.6661779639686	1.21625648887219	0.00383615708963487	0.0391125678709025
RASGRP1	C1	chr15_38880213_38881523	106.311425782783	2.0767790970646	4.23757880774317e-07	8.76604600569605e-05
C15orf54	C1	chr15_39376965_39377798	50.41156359631	1.35189918672685	0.000895034329893261	0.0151776414845723
THBS1	C1	chr15_39739230_39739992	47.0364689284766	2.40850551589355	8.28889726602567e-08	2.77307585313285e-05
TRIM69	C1	chr15_45067999_45068742	50.5759654072423	1.27145630736953	0.00103409724033227	0.0166844950826828
GATM	C1	chr15_45625559_45626364	118.363519490656	1.35288768209831	0.000883941330271769	0.0150638157135462
	C1	chr15_46635341_46636704	74.5424361512029	2.30139313353155	3.24826382879867e-07	7.27906811154018e-05
SLC24A5	C1	chr15_48381821_48382666	63.4049937676951	1.89287485100431	1.41670996720969e-07	4.04184935182267e-05
SHC4	C1	chr15_49267575_49269078	542.033360011642	1.04047038743057	0.00132472514420321	0.0196239714776519
SCG3	C1	chr15_51971949_51974145	169.155633438804	1.17753497315237	7.68469077397433e-05	0.00296677647938661
BCL2L10	C1	chr15_52406442_52407774	111.300277934449	1.03495163854593	0.00349430359245351	0.0368016809232806
WDR72	C1	chr15_53950517_53951838	71.237315277126	1.81285739851189	3.79528830976697e-05	0.00184385627909803
WDR72	C1	chr15_54099538_54100953	55.0101329624732	1.09802586143309	0.00128767800613972	0.019259793265925
TCF12	C1	chr15_57537182_57537837	46.7728840843362	1.46922975847945	0.000670750423419938	0.0125678926772583
MYZAP	C1	chr15_57846385_57847755	98.0031081534994	1.11959807370287	0.00380574483798367	0.0389186782732593
RAB8B	C1	chr15_63494632_63495670	35.9044989373676	1.019771330851	0.00359741847650367	0.0375045462858213
PLEKHO2	C1	chr15_65148716_65149705	94.4287975393727	1.37062309193426	0.00157872864207094	0.0220034568238283
IGDCC3	C1	chr15_65665532_65666077	36.2329612360923	1.61585287801764	0.000717451358750182	0.0131435615359982
CORO2B	C1	chr15_68844745_68845727	72.3211741528339	1.30833996127317	0.000483420963428613	0.0101188521766565
CORO2B	C1	chr15_68950313_68950988	56.0148338069584	1.64119582512625	0.000187133707773478	0.00538693516939944
CORO2B	C1	chr15_68972130_68973002	66.5280417081344	1.18132063339514	0.00323444263893189	0.0350530789159903
GLCE	C1	chr15_69438028_69438906	83.2038216168191	1.25435035440655	0.00256353307452605	0.0301420160477215
SEMA7A	C1	chr15_74713769_74714306	34.4622527318004	1.31546915276311	0.0011157479493739	0.0175400394376128
CSPG4	C1	chr15_76001591_76002318	38.1852883364384	1.44398452697764	0.000474941612874477	0.009999438730097
LINGO1	C1	chr15_77846672_77847777	108.861624967538	1.44276544126594	0.000790223905112927	0.0140043075542401
MIR549A	C1	chr15_81167765_81168814	102.185422130533	1.25302370152189	0.0032986217755735	0.035434183448927
TLNRD1	C1	chr15_81307674_81308951	169.937148286563	1.72965425585619	8.86321235591277e-05	0.00326418416644351
IL16	C1	chr15_81474005_81475279	55.6616813492733	1.20702174669407	0.00447259884259445	0.0431663359375373
MEX3B	C1	chr15_82044689_82045747	49.5464014593158	1.79741784785382	5.48870952063843e-06	0.000499962236102973
ACAN	C1	chr15_89319763_89320683	63.8037677673328	2.33648208264327	3.08972608304938e-07	7.02292305821942e-05
MIR9-3HG	C1	chr15_89932291_89933809	193.234731571259	1.261249920152	0.00305709106967764	0.0337683767694795
MAN2A2	C1	chr15_91438490_91439393	92.8170449670308	1.3775486547808	6.64669389439482e-05	0.00268862578234962
SLCO3A1	C1	chr15_92655000_92656491	171.058229677268	2.1080057534545	6.61847020300136e-06	0.000565315726362013
ST8SIA2	C1	chr15_92667175_92668313	96.75828550073	1.13868449172574	0.00487067326748213	0.045601455871461
C15orf32	C1	chr15_93035599_93036820	69.4022207977358	1.48971683066328	0.000134400943188169	0.00430474806305646
RGMA	C1	chr15_93580379_93581468	299.84347337055	1.1007171839203	0.00113779526987812	0.017773137279938
RGMA	C1	chr15_93687680_93688734	45.7871715917463	1.09197581188719	0.004512337485543	0.0433929166610196
RGMA	C1	chr15_93845109_93846366	289.692517106473	1.90897751419579	0.000235222257988802	0.00627535038041624
MCTP2	C1	chr15_94618500_94619107	41.830257538203	1.6250015509689	0.00016697589587092	0.00498646859594788
LINC00924	C1	chr15_95952226_95953471	62.0473402518723	1.56323784585045	0.000256652300395086	0.0066507613923316
IGF1R	C1	chr15_99178796_99179697	49.0463913379809	1.27276563178003	0.0052109532802478	0.0477249133786175
MIR4714	C1	chr15_99358306_99359209	58.2485395235078	1.43869265890463	0.000555170098250965	0.0110921861945133
TTC23	C1	chr15_99783272_99783881	39.112960051169	1.24934698567096	0.00328107990216226	0.0353383749601985
ZC3H7A	C1	chr16_11875492_11876418	84.7213310576208	1.18876507595145	0.00133212007265802	0.019691700177441
SNX29	C1	chr16_12241255_12242365	117.790499131702	1.135738225593	0.0010504308174609	0.0168642670950484
SNX29	C1	chr16_12346346_12347048	31.844912815566	2.11957509474657	5.43284607194032e-06	0.000496307983649342
MIR4718	C1	chr16_12851231_12852817	157.329123635047	1.7108092559348	0.000181242292368025	0.00526942913782897
ERCC4	C1	chr16_13923289_13924229	71.7886970679663	1.28446626506963	0.000263027133015334	0.00675844365886794
ABCC1	C1	chr16_16240207_16240714	36.4323422021262	1.55399641848856	0.000484762651094724	0.010131544207511
XYLT1	C1	chr16_17365231_17366046	42.2570967025171	1.63698354564324	9.43297521651599e-05	0.00340725588821162
XYLT1	C1	chr16_17406715_17407878	128.068369789069	1.76285796459801	0.000659702001347603	0.0124342490889722
XYLT1	C1	chr16_17463526_17464907	69.9499407744392	2.13203146419887	6.64440280465281e-06	0.00056643391524163
XYLT1	C1	chr16_17498721_17500677	307.859725338016	1.52639321732532	0.00280999871323889	0.0319423842416316
XYLT1	C1	chr16_17510018_17510956	53.3531224662923	1.31221224903639	0.00403137503029007	0.0404049849439183
ITPRIPL2	C1	chr16_19141993_19143600	311.92393815098	1.01516703165039	0.000994527329692413	0.0162556866571545
GPRC5B	C1	chr16_19862446_19863349	60.8869711557824	1.94465754249518	5.80576991334185e-06	0.000517850213756414
GPR139	C1	chr16_19991695_19992607	57.2868512024364	1.44326933334008	0.000518267094019125	0.0105953189366699
GP2	C1	chr16_20214278_20215321	105.947066984553	2.71698756475427	6.27145503811668e-08	2.31829920656398e-05
CRYM	C1	chr16_21274802_21275929	73.2281024197597	1.78845322641231	0.000483361681864667	0.0101188521766565
USP31	C1	chr16_23142868_23144864	105.051427080192	1.41892823429297	0.000209963769900099	0.00581492446870853
SCNN1B	C1	chr16_23290903_23291626	59.5989953464316	1.7459538228139	1.78232260183813e-06	0.000229130919846103
SCNN1B	C1	chr16_23309498_23310440	74.934585562358	1.72229938575611	0.000112561053403532	0.00383405018578213
COG7	C1	chr16_23419627_23420877	293.392517003353	1.05536323770271	0.00556125228119952	0.0498856850649807
ITFG1	C1	chr16_47345211_47346049	35.5713237302747	1.76804622797985	1.07776344546352e-06	0.000164102443868627
ABCC12	C1	chr16_48101132_48101988	47.7602288822686	1.69286306250218	0.000264744524822546	0.00679158039898018
NA	C1	chr16_48381515_48382334	40.230420746978	1.30903573468371	0.00548036103551572	0.0493905748613362
ADCY7	C1	chr16_50331067_50331962	32.3850613488891	1.8695780303803	4.28024948229041e-07	8.81984153055192e-05
BRD7	C1	chr16_50479273_50480470	77.0945854724148	1.56136162440063	7.51083121214546e-05	0.00292282613606285
NKD1	C1	chr16_50491970_50494071	164.292381299303	1.20279480704206	0.00320258688683806	0.0348363222321786
NKD1	C1	chr16_50572869_50573757	39.934727587629	1.55260693454487	0.000105839559999507	0.00367943686923183
CES5A	C1	chr16_55935335_55936458	34.7034468737252	1.24805245797009	0.000203018647647748	0.00569637998746337
CES5A	C1	chr16_55945772_55946451	43.0834413542748	1.69152823351342	5.25298456344158e-05	0.00228769661610041
CES5A	C1	chr16_55948764_55949466	30.5154905399858	1.41631853144669	0.000170830127238155	0.00506772104940416
LOC283856	C1	chr16_56135870_56136724	78.2049175693868	1.26204998653086	0.00269280140681293	0.0311290452274742
PRSS54	C1	chr16_58328608_58329515	47.3903995791828	1.91394981599447	5.47250222463591e-05	0.00234954291360764
APOOP5	C1	chr16_60124622_60125915	37.5125013551799	2.0013135171907	9.81650794834119e-07	0.00015500270931837
CDH8	C1	chr16_61896137_61897523	97.0060348633284	1.19482183550255	0.00211100472893775	0.0265696891199245
	C1	chr16_62772256_62773524	298.967161161109	1.52264042256325	0.000318810926783355	0.00767275013324286
	C1	chr16_63100867_63101970	105.459205370813	1.74492728109326	5.88231260932571e-05	0.00247463155674014
	C1	chr16_63850127_63850814	31.5867305505658	1.83141196798022	1.13103473560226e-05	0.000814019439798129
CDH11	C1	chr16_64967471_64968220	34.0709837719044	1.01016995093389	0.00343659533065227	0.0363954964983267
LINC00922	C1	chr16_65531348_65532174	47.0408716392253	1.10096938406632	0.0039234754276885	0.0396640756727769
LINC00922	C1	chr16_65607990_65608828	56.8352760036777	1.60945302270024	0.000154724205024475	0.00474417341549408
CDH5	C1	chr16_66265066_66266001	96.2094608861749	1.567135858341	0.00207894108857386	0.0263046189210423
TANGO6	C1	chr16_68994479_68995414	37.0198790366481	1.19057057178466	0.000880471464185981	0.0150208062818043
WWP2	C1	chr16_69873740_69874384	33.3941726853398	1.08823362423962	0.00422091561590996	0.0416331774587395
WWP2	C1	chr16_69924294_69925028	119.824072326112	1.01294063822603	0.00476799137423952	0.044974265595351
MTSS2	C1	chr16_70734018_70735196	138.05341363335	1.16829370050475	0.00539443972194939	0.0488809236078145
VAC14	C1	chr16_70759295_70760522	90.4757867286089	1.62383932715297	0.000177093716032795	0.00519372365018054
HYDIN	C1	chr16_71288798_71290266	67.5664415925998	1.0474632315885	0.00415663008484983	0.0412103112043512
PMFBP1	C1	chr16_72462477_72463365	248.946423694519	1.31406639660709	0.000785416764394545	0.0139508241380294
LINC01568	C1	chr16_73388216_73388927	40.5258426077907	1.16782085732709	0.00110303466832803	0.0174108624286364
LINC01568	C1	chr16_73416754_73418288	240.542169018128	1.41752967498329	0.00423834221614844	0.0417389428200325
LDHD	C1	chr16_75103695_75104764	124.726511008431	1.3871343651688	0.000156881637412326	0.0047853007274986
GABARAPL2	C1	chr16_75624678_75625784	161.577448890241	1.29131301157649	0.00534187984631246	0.0485515213314972
KARS1	C1	chr16_75894174_75895225	159.85404749579	2.22567350806113	1.54269578374218e-06	0.000208462492876509
CNTNAP4	C1	chr16_76017156_76018335	140.294184874716	2.41344828688726	1.21252699789223e-05	0.000851630580247079
CNTNAP4	C1	chr16_76617046_76618288	176.476820591662	1.47453577949663	0.00175664324408082	0.0236005595851784
WWOX	C1	chr16_78310982_78311819	30.4051637279117	2.01793998256767	5.35629734828592e-06	0.000493134993065429
	C1	chr16_78693448_78694683	51.3670161754673	1.14258302923856	0.00422697347935578	0.0416633212022808
	C1	chr16_79018265_79019552	125.351670789265	1.66493350043238	0.000116854061282061	0.00393400000607736
	C1	chr16_79037878_79038695	91.7087951674449	1.77675332734505	0.000198519080511461	0.00561328168017521
MAF	C1	chr16_79320440_79321711	128.075175749874	1.90380431059658	3.5084903291515e-07	7.66698611588108e-05
MAF	C1	chr16_80091934_80092578	41.0127622766151	1.77237261681298	8.40604073155506e-05	0.00315922470798414
DYNLRB2	C1	chr16_80356780_80357756	59.0419569350463	1.23686451377649	0.000842177498671324	0.0145893353189087
CMIP	C1	chr16_81616156_81617302	163.444012647575	1.97472817784544	8.23443617961852e-06	0.000654197578514127
MPHOSPH6	C1	chr16_82180344_82181108	52.9074215541934	1.5646970826728	0.000466041342739585	0.00987490790401037
CDH13	C1	chr16_82667265_82668412	121.367179799115	1.37711791103226	0.000802350502378144	0.0141422376947668
CRISPLD2	C1	chr16_84877096_84878198	62.262085904209	1.48025555465545	1.48911153350561e-05	0.00097675688703733
CRISPLD2	C1	chr16_84897502_84898587	33.9060779192023	1.40518410434005	0.000537460032515659	0.0108612897820228
ZDHHC7	C1	chr16_84956022_84957011	68.0106123928435	1.63216798089588	2.48337973527184e-06	0.000289913584926109
MIR5093	C1	chr16_85343045_85344220	270.106116243423	1.35878312878341	0.000654021343918971	0.0123616652073809
GAS7	C1	chr17_10100716_10102640	165.256720124204	1.45761686241683	0.00106418644834382	0.0169996263330189
SHISA6	C1	chr17_11042909_11044184	69.1882608733483	1.94975878672795	1.94516579092508e-05	0.00116672102333392
RPH3AL	C1	chr17_116747_117608	58.6975927625141	1.47661427315677	4.55540355367105e-05	0.00208190728011233
CDRT15P1	C1	chr17_13877207_13878149	96.6130569978311	1.62094848740221	0.000794393802355687	0.0140552418130394
MIR4731	C1	chr17_15083184_15084301	78.8137559712122	1.91093254220411	1.61560503414748e-05	0.00103139198980316
CDRT4	C1	chr17_15345742_15346667	66.409556854539	1.39778893455323	0.000877835304575398	0.0149919234563897
NCOR1	C1	chr17_16009448_16010214	32.1769647984232	1.12167180646504	0.00152076307692847	0.0215070834702995
LRRC75A	C1	chr17_16415067_16415902	33.6212139271894	1.51561061066802	0.000269109562774681	0.00686749523706371
EPN2-AS1	C1	chr17_19209187_19210141	153.976039217825	1.7237083842012	0.00037349575873277	0.00852614829192866
SMG6	C1	chr17_2084556_2085561	32.5713883689752	1.56476766459842	6.16498543655154e-05	0.00255329461401626
TMEM11	C1	chr17_21097481_21098662	90.9586476056343	1.36275600895996	9.26390597102034e-05	0.00337156115521206
KCNJ12	C1	chr17_21356563_21357372	34.1674574437046	1.27498875814497	0.000532084748700626	0.0107945690549547
MIR4522	C1	chr17_25583295_25584318	30.2753596606614	1.03375935696538	0.00547642371866449	0.0493716188278225
RAB11FIP4	C1	chr17_29743224_29744036	102.565368554081	1.15685658480653	0.00441629240419645	0.0428482107416075
MIR4724	C1	chr17_29838322_29839200	60.0359954699171	1.37385014625175	0.000833768262520666	0.0144973730991335
C17orf75	C1	chr17_30638031_30638800	31.0150210175304	1.28576609476024	6.87193013661455e-05	0.00275203944985518
ACACA	C1	chr17_35451255_35452177	35.3948932643462	1.36914173058712	0.000686590503758638	0.012762306224299
MAPT-AS1	C1	chr17_43972734_43973398	44.9926500729819	1.06657297488913	0.00234747218606254	0.0285149487604048
TBKBP1	C1	chr17_45784526_45785349	88.4643448086223	1.94038048173708	1.19539521261546e-06	0.000175895370541369
SNX11	C1	chr17_46200316_46201026	33.5589836878458	2.15042541773531	2.13722993722394e-07	5.45977138034014e-05
PHB	C1	chr17_47479131_47479940	40.729257380834	1.62395703362581	0.000154832128429858	0.00474473360019607
FLJ45513	C1	chr17_47922483_47923382	42.7931789448594	1.25392495763936	0.00110005538076234	0.0173800280364836
CACNA1G	C1	chr17_48643067_48643935	77.3083327750307	1.30346471017994	0.000415126766555254	0.00915721487125083
CACNA1G	C1	chr17_48681613_48682546	69.0253048777765	1.51415164738697	6.47274385267064e-05	0.00263978379751538
ABCC3	C1	chr17_48767612_48768545	146.438079280201	1.43235313638663	0.000144514880513468	0.00452553650169078
UTP18	C1	chr17_49448943_49450448	417.187920571616	1.29529356392627	0.000438137998795454	0.00948698605621658
UTP18	C1	chr17_49667259_49668122	88.0968390567592	1.29523181090813	0.002398711717536	0.0288898055244161
UTP18	C1	chr17_49695007_49696093	88.3157055500299	2.19363515356952	1.45032217101189e-06	0.000199709866095665
UTP18	C1	chr17_49724644_49725757	41.7525629712621	1.67784791001523	2.69703655792587e-05	0.00146294652800496
CA10	C1	chr17_49823310_49824515	82.2135381718423	1.63454559481674	0.000369062154849852	0.00845533113019896
HLF	C1	chr17_53362454_53363378	83.722443798995	1.14001694602442	0.00360990761557867	0.0375807378380306
TMEM100	C1	chr17_53745330_53746681	137.623376141943	1.23349768095915	0.00122185087956203	0.0185989183228996
TMEM100	C1	chr17_53770480_53772368	157.117475640558	1.23681618713983	0.000689581691090989	0.0127983927432322
TMEM100	C1	chr17_53776394_53777356	41.0400846733879	1.37962631482204	0.00011489788139853	0.00389083166957929
ANKFN1	C1	chr17_54087423_54088348	46.0786961757476	1.79298940695475	0.000106248924204014	0.00368801537439548
ANKFN1	C1	chr17_54207098_54208650	134.483689705686	1.22740916852187	0.00269372645252462	0.0311344890094023
NOG	C1	chr17_54654634_54655967	57.8439171806114	1.30530207422091	0.00151813295224951	0.0214756748753033
C17orf67	C1	chr17_54885724_54886558	46.9116719155115	1.61596763728148	8.84483519010564e-05	0.00326033929279645
RNF126P1	C1	chr17_55127334_55128203	34.2504711720594	1.37372984391668	9.40046513956292e-05	0.00340249419797028
MSI2	C1	chr17_55263646_55264504	46.7808600968287	1.40939387033392	0.000577883745374854	0.0114021411192192
MSI2	C1	chr17_55492896_55493703	69.6508169782712	1.36428804867267	0.00198465701321584	0.025542400239031
MRPS23	C1	chr17_55641096_55641851	45.1452568883329	1.53425134196965	0.000391304883135566	0.00880295987787589
MRPS23	C1	chr17_55785095_55786108	53.549916743908	1.41219994132333	0.000232789244198993	0.00624078782740863
MRPS23	C1	chr17_55858869_55861092	206.84661599066	1.15380411034576	0.000176631644071252	0.0051860455259781
CUEDC1	C1	chr17_55984196_55984837	120.442963136962	1.76579401192568	2.3640264601667e-05	0.00133473469024029
C17orf64	C1	chr17_58519559_58520698	105.743065984698	1.20571564586724	9.42248217853335e-05	0.00340540259904956
MIR634	C1	chr17_64599725_64601169	89.180029997447	1.02159928684475	0.00445961153775349	0.0430917109108293
PITPNC1	C1	chr17_65473828_65475225	90.346170352943	1.05735391302314	0.00421527318245845	0.0415943194698045
NOL11	C1	chr17_65611001_65612455	120.120554821928	1.03776137551694	0.00184863222623989	0.0243764433048268
PRKAR1A	C1	chr17_66505775_66506153	31.8049509738346	1.91447939577567	0.000380952904570899	0.00864132344572227
ABCA8	C1	chr17_66779813_66780639	34.6490099955798	1.95390508959892	9.44940790185014e-05	0.0034102670933142
ABCA8	C1	chr17_66906287_66907099	37.028649408803	1.45884670032598	0.000819965992441388	0.014339109006601
MAP2K6	C1	chr17_67665525_67666506	55.3392741657503	1.33635067359557	0.00175947951509904	0.0236176803680252
ALOX12P2	C1	chr17_6806595_6807352	40.0660561535567	1.37090235176854	0.000509760060133452	0.0104870541117328
KCNJ2	C1	chr17_68650695_68652128	169.062097950712	1.04704293601565	0.00344363818240838	0.036436289068714
	C1	chr17_68983861_68984536	65.500386190356	1.8136406589021	0.000322236991667218	0.00772720404817744
SOX9	C1	chr17_70201203_70202047	54.8561098351874	1.28445309217448	0.000349295977992367	0.00815607007601752
LINC00673	C1	chr17_70571916_70573086	228.800099733689	1.68519159588202	6.04239663316152e-05	0.00251723532153891
CDC42EP4	C1	chr17_71344978_71345869	143.603297980545	1.20280921851275	0.00450233545061819	0.0433295375657811
SDK2	C1	chr17_71488783_71489764	53.762509615653	1.37809990568489	0.00369205766156487	0.0381553260358814
LINC02092	C1	chr17_71715474_71716556	96.9715591234457	1.56686333790961	0.000153315655969544	0.00471738308620167
BTBD17	C1	chr17_72357211_72358630	112.912468771391	1.5366238808162	1.82656709439611e-05	0.00111880027695877
RHBDF2	C1	chr17_74476545_74477651	101.752416499688	1.06470881992489	0.00390061141198983	0.0395285774535334
MGAT5B	C1	chr17_74889364_74890375	50.8599055282196	1.27845529102656	0.00130323141063515	0.0194110508203412
SEPTIN9	C1	chr17_75405165_75406258	183.842030149869	1.33160660804997	0.00132209871216389	0.0196031331657453
SEPTIN9	C1	chr17_75432064_75432849	52.0839576317812	1.60963424537339	4.51179535042274e-05	0.00206763163542674
LINC01973	C1	chr17_75730255_75731299	114.139818097983	1.39521652954887	0.000615925580840723	0.0118948430508663
LINC01973	C1	chr17_75938166_75938974	47.3009087118223	1.04982933575384	0.00279138148576611	0.0318204589483392
AATK	C1	chr17_79102480_79103411	52.4669347897094	1.52002528146878	9.47725749724221e-05	0.00341784476044304
PVALEF	C1	chr17_79138411_79139445	49.4287259827387	1.68355551448469	1.5837576269257e-05	0.00101801952546782
SLC38A10	C1	chr17_79225332_79226895	52.4940263063139	1.42355818804093	0.000219831442499164	0.00600871593474072
STX8	C1	chr17_9378101_9379102	49.9866115341682	1.38387383796523	0.000189722257732184	0.00544257264012147
USP43	C1	chr17_9628579_9629805	93.4828893882501	1.22847070910989	0.00392347532866179	0.0396640756727769
GAS7	C1	chr17_9929337_9930291	82.8117069062313	1.55174901727302	0.000132287831545868	0.00426416416258047
GAS7	C1	chr17_9951885_9952957	172.893181730411	2.90553743618806	5.61668278954245e-09	4.60853902569235e-06
GAS7	C1	chr17_9962897_9963624	41.7748138362205	1.17142690855323	0.00524198042896056	0.0479068280175809
VAPA	C1	chr18_10059797_10061012	123.669549911569	1.84716302204433	2.05788111886531e-06	0.000252705075443151
APCDD1	C1	chr18_10442408_10443291	34.0551494651088	1.54472171435864	5.09636817885367e-06	0.000475546712432753
PRELID3A	C1	chr18_12419720_12421569	229.553444611991	1.09044494090243	0.000455320741050502	0.00972301157706478
PRELID3A	C1	chr18_12520274_12521129	58.0314367878047	1.6663828915825	8.27842744928776e-05	0.0031312682732739
SPIRE1	C1	chr18_12615577_12616566	51.3583320989243	1.49417417513183	0.000320228650511925	0.00769586820567207
LDLRAD4	C1	chr18_13328117_13328715	31.1079596153446	1.20867918552343	0.00238921005898734	0.0288256618602783
MIR5190	C1	chr18_13464414_13465460	47.0084607033902	2.16298542714246	3.7339139574074e-08	1.65825991089968e-05
MIR4526	C1	chr18_13564797_13566022	317.285378246103	1.27373834001627	0.00492841543259658	0.0459699277742978
MC2R	C1	chr18_13922247_13923853	74.9804177650856	1.67202060887575	0.00038246486768546	0.00866239277391139
RBBP8	C1	chr18_20480528_20481304	31.5851863195738	1.14441753085895	0.00292625633743888	0.0328302532813246
TMEM241	C1	chr18_20917697_20918619	78.1309865507729	1.27977040891675	0.00227309174526608	0.0279136334409682
LINC01915	C1	chr18_22251876_22253006	40.5723815943231	1.19673010194829	0.0026016918515003	0.0304395598273964
ZNF521	C1	chr18_22767418_22768307	144.119693398874	2.1102158229995	4.26599708523803e-05	0.00199002778970946
ZNF521	C1	chr18_22810295_22811728	339.244399757536	1.23231568318941	0.000686979617612587	0.0127640678362128
KCTD1	C1	chr18_24020546_24022411	170.810255924722	1.34500001704218	0.000201475846976341	0.00566811695059151
KCTD1	C1	chr18_24089869_24090572	34.9743058203282	1.24330194100525	0.00440872042460528	0.0428087535156225
PCAT18	C1	chr18_24286460_24287359	44.2602103863346	1.92434726971752	4.36456284104959e-07	8.90687783327997e-05
AQP4	C1	chr18_24442985_24444488	125.560641109212	1.01357738269249	0.00130677856247259	0.0194501989496513
AQP4-AS1	C1	chr18_24445264_24445852	48.2543403938851	1.09393624264374	0.00414024813294783	0.0410953696787176
CHST9	C1	chr18_24610221_24611521	88.6350540650388	1.9915141863764	9.52276279105631e-06	0.000722539911202783
CHST9	C1	chr18_24717770_24718667	31.2165197119086	1.50917860610946	0.000387325301131152	0.00873757559997746
CHST9	C1	chr18_24764121_24765786	90.9630125828237	1.81609740942204	1.94972401828917e-09	2.25952377954557e-06
CDH2	C1	chr18_25365855_25366557	50.5813437246501	1.00693863618174	0.0038360535732516	0.0391125678709025
CDH2	C1	chr18_25474595_25475360	38.0464271053895	1.43712450205368	0.00113567324286479	0.01774870924892
CDH2	C1	chr18_26101868_26102816	69.3985460362526	1.19449632663597	0.0037454914700508	0.0385203235604391
	C1	chr18_26754604_26755577	75.7957701782738	1.2218801094924	0.000477561282121062	0.0100367663453238
EMILIN2	C1	chr18_2846175_2848290	150.574853026887	1.34269401857064	7.28578180674617e-06	0.000603974739296827
EMILIN2	C1	chr18_2889605_2890417	71.1683137507735	1.19314747877323	0.00240944367572801	0.0289696144058935
MEP1B	C1	chr18_29754739_29755801	114.105155041904	1.4729075308075	0.000742520910429554	0.0134411781235605
LPIN2	C1	chr18_2997758_2998953	75.1697426801085	1.56924398329183	0.000309878859931322	0.00754065472802606
GAREM1	C1	chr18_30021251_30022055	76.6653850519137	1.38680112832102	4.23930165093592e-05	0.00198252596219917
GAREM1	C1	chr18_30026455_30027429	151.754581627964	2.35382968659472	3.0597241732214e-07	6.98472778427177e-05
WBP11P1	C1	chr18_30175673_30176368	43.3379387956221	1.39005833871378	0.00222345793665274	0.0274965986225377
ASXL3	C1	chr18_31325015_31326851	306.6498764641	1.8732159990365	2.52634416895254e-06	0.0002936900480463
ASXL3	C1	chr18_31360092_31361020	35.0788198044783	1.21665859789358	0.00205022071232461	0.0260718809247931
NOL4	C1	chr18_31738665_31739994	519.746657937929	1.13239435329291	0.000711309023099583	0.0130674921771478
NOL4	C1	chr18_31801910_31803456	438.945434636203	1.05847174371928	0.000966991513138331	0.0159793619512751
NOL4	C1	chr18_31888897_31889673	39.4852658552583	1.84395306268855	6.99032724839696e-06	0.000587298049393334
DTNA	C1	chr18_32072610_32074450	534.001777847019	1.23211514038165	9.67309634426592e-06	0.00073038115128537
MAPRE2	C1	chr18_32620800_32622442	634.20984361577	1.08273086589749	7.81520913522523e-05	0.00300365294501575
MAPRE2	C1	chr18_32711344_32713098	148.679801553963	2.10658374445154	1.05568138758367e-07	3.29317270193796e-05
ZNF397	C1	chr18_32769302_32770162	41.7215242562556	1.51033210069315	7.95067233991404e-05	0.00303774259420902
ZNF24	C1	chr18_32923576_32925982	793.240764589813	1.01495126886405	4.80211730145645e-05	0.00215648412042508
C18orf21	C1	chr18_33553959_33554628	94.9247273983547	1.52887437566157	0.000723660235256699	0.0132156349575283
C18orf21	C1	chr18_33569505_33570784	91.3473798021751	1.79903397775229	1.04592801169593e-06	0.000160989259839986
FHOD3	C1	chr18_33876457_33878759	714.669481454386	1.0515515880384	3.05862933318097e-05	0.00158960628324242
CELF4	C1	chr18_34973027_34974829	764.12310778023	1.02706495373636	0.00247017620763141	0.0294456168797453
DLGAP1-AS1	C1	chr18_3525633_3527247	462.310407565165	1.2139003005523	0.000435404143641993	0.0094450693783063
DLGAP1-AS1	C1	chr18_3611594_3613023	108.145200794008	1.530065196871	9.2992666494751e-06	0.000710334672618325
	C1	chr18_36215610_36216536	34.563903200602	1.35641304787616	0.000914230470415224	0.0154039053849219
MIR924HG	C1	chr18_37586399_37587203	114.16537938182	1.33634173991791	0.00335671787007159	0.0358509542628772
	C1	chr18_38156345_38158332	684.910039882064	2.01001865609456	1.71283592622511e-05	0.00106938415553626
	C1	chr18_38250479_38251526	66.4387897762058	1.53213791747894	0.000474148020247533	0.00999001658186855
PIK3C3	C1	chr18_39534464_39535940	397.727740006374	1.04121707563242	7.18075674915297e-05	0.00283530956957944
LINC00907	C1	chr18_39878674_39879628	111.037814814778	1.07580830638266	0.000217055964223215	0.00595969091790543
LINC00907	C1	chr18_40006216_40007120	70.5299694831897	1.64971149017685	0.000516471900866371	0.0105732727886232
LINC00907	C1	chr18_40194106_40195425	143.578395669537	2.90044232691361	3.8141192542935e-07	8.11658085380107e-05
RIT2	C1	chr18_40589211_40590307	95.9332505267227	1.89077783072881	0.000178326853416047	0.00521466120019782
RIT2	C1	chr18_40694961_40696195	88.0003102156261	1.37323190727083	0.000290455090273795	0.00723101348664116
SETBP1	C1	chr18_42258831_42261349	764.443310860697	1.09148311214461	4.31338843167903e-05	0.00200460177208077
SETBP1	C1	chr18_42322520_42325281	391.382485651729	1.13711354517474	0.000840185688202302	0.0145713268040104
MIR4319	C1	chr18_42502121_42502989	47.5262509663935	1.82057510215885	8.45585634173907e-06	0.00066527434469445
SLC14A2	C1	chr18_43029471_43030427	56.4180382416567	1.19179515561555	0.00138186669367344	0.0201596014896507
RNF165	C1	chr18_43913358_43915256	206.286010837137	1.83638195940902	1.10851072081826e-06	0.000167217657366493
RNF165	C1	chr18_43991742_43992707	76.5651229403552	1.52897274431434	0.00171393230876234	0.0232321746575372
SKOR2	C1	chr18_44814179_44815214	47.9990606051353	1.5075568435757	0.00212711160563223	0.0267023774626465
CTIF	C1	chr18_46040993_46041936	115.24646330409	1.49777340208543	0.000886572203083816	0.0150859802610056
CTIF	C1	chr18_46307092_46308203	120.304738575734	1.67235268757316	9.15346921821378e-05	0.00334087948867121
SMAD7	C1	chr18_46385575_46387052	212.030123889138	1.5180996800265	0.000455922957970781	0.00973031510925087
SMAD7	C1	chr18_46455030_46455778	54.799420407366	1.18633590985384	0.000556621061700332	0.0111149695514687
LIPG	C1	chr18_47099007_47099910	162.71014857649	1.45856571790347	0.00223774301342009	0.0276205474326509
MYO5B	C1	chr18_47605816_47607204	241.938630697878	1.73527568428188	3.67601057864426e-05	0.00180106368015887
MAPK4	C1	chr18_48145829_48146781	64.6616491265073	1.53718389187075	0.00155665777751018	0.0218193891011411
LINC01630	C1	chr18_49063753_49064340	35.6575620142028	1.13372437085577	0.00148965402110689	0.0212031139405719
AKAIN1	C1	chr18_4907778_4909239	167.013873577233	1.76271586295948	0.00246020054150557	0.0293531486942232
DCC	C1	chr18_49866128_49867184	132.034695785781	1.1685235210935	0.000693566365900203	0.0128438200926607
DCC	C1	chr18_49867996_49868928	95.8861981764855	1.42657638782848	0.000204020414878286	0.00571602140737763
DCC	C1	chr18_50079501_50080503	98.2529057442215	2.3444069327535	9.77770512427923e-07	0.000154543710903348
DCC	C1	chr18_50414197_50414881	31.3106400651705	1.22628605205856	0.00486215932971018	0.0455566682525282
DCC	C1	chr18_50596780_50597811	111.465862280292	2.72187648751918	4.77012229181182e-09	4.13849814801926e-06
DCC	C1	chr18_50822188_50823090	36.5283880068177	1.13992704445167	0.00190405184688781	0.0248839619594917
DCC	C1	chr18_50953064_50953900	30.3946295484995	1.78459400683568	2.02284274018217e-06	0.000249447539879311
TCF4	C1	chr18_52888601_52889330	32.7595950016372	1.2154771856212	0.00100113502948598	0.0163250353750264
TCF4	C1	chr18_52988635_52990171	689.392845957005	1.11286083523927	6.45122215869616e-05	0.00263506782943903
TCF4	C1	chr18_53018534_53019816	234.438304401481	1.28641952978425	0.00100850864055284	0.0164014754517402
TCF4	C1	chr18_53022030_53022873	115.32947587018	1.45366300574821	0.000731383469264209	0.0133115778084939
TCF4	C1	chr18_53073847_53074483	80.9599664800603	1.02285327580831	0.00207834696580716	0.026300149775573
TCF4	C1	chr18_53089017_53091227	259.907864233581	1.17271367061483	9.4267869605338e-05	0.00340618303491923
TCF4	C1	chr18_53254624_53256049	233.335358549096	1.09056721702095	3.32796901158763e-05	0.00168504459756148
LINC01539	C1	chr18_53670133_53671342	113.8158389855	1.98643992051568	8.09094235721387e-06	0.000647473176230499
LINC01539	C1	chr18_53710214_53711767	340.468397617526	1.37971200901274	0.000154683148704028	0.00474337257267318
LINC01539	C1	chr18_53750082_53751726	104.049231749033	1.89691611053321	4.17050894933475e-09	3.76219005751394e-06
TXNL1	C1	chr18_54057432_54058386	33.2408257939583	1.86299293178163	2.22378270864275e-05	0.00127714467345685
LINC-ROR	C1	chr18_54729742_54731050	128.680445033659	1.77533368935039	3.6246881995061e-05	0.00178528403413459
LOC100505549	C1	chr18_55379315_55380499	141.797048174225	1.51949131686414	0.000442735553018901	0.00954865987223818
ATP8B1	C1	chr18_55582299_55583746	122.658761163709	2.32609130132061	4.36522156472625e-08	1.84356363967102e-05
NEDD4L	C1	chr18_55768190_55769658	298.378985027815	2.08262798259608	1.08633144036515e-07	3.35554889668512e-05
NEDD4L	C1	chr18_55914198_55915404	114.341125218601	1.2000715172608	0.000181939059391029	0.0052832540559533
MIR3591	C1	chr18_56143621_56144975	159.290742513544	2.31313717929087	1.02230730367819e-07	3.21088421649913e-05
ALPK2	C1	chr18_56178893_56180230	208.307491860771	1.27040038557781	0.00302284532229698	0.0335230410752005
OACYLP	C1	chr18_56689655_56690452	38.6608597638253	1.58091650868378	2.54524333302037e-05	0.00140509202405648
OACYLP	C1	chr18_56697125_56697851	45.2455922132598	2.31428980929922	5.35933513241591e-08	2.07535024383165e-05
OACYLP	C1	chr18_56750285_56751869	96.1373104123241	1.28757265310398	1.07515439535618e-06	0.000164056367726196
SEC11C	C1	chr18_56808859_56809234	41.7542818512357	1.70601597164226	0.000316181622414689	0.00763261090441639
CDH20	C1	chr18_59000512_59002037	94.0016364945866	1.5937758075383	0.000205897347053025	0.00574743753926329
TMEM200C	C1	chr18_5969505_5970558	111.157062158696	1.7951571147163	9.9153757201035e-05	0.00352693924054498
TNFRSF11A	C1	chr18_60013570_60014545	63.5148694464312	1.56990362213503	5.72674722506543e-05	0.00242428227383762
PHLPP1	C1	chr18_60349329_60350181	34.7175139981485	1.3085544385337	0.00113539099376662	0.0177461737216204
PHLPP1	C1	chr18_60357081_60358400	118.555753933998	1.88211888557575	3.85896564536127e-06	0.000390243431251937
PHLPP1	C1	chr18_60389140_60389955	122.559951014421	1.08968953530588	0.000665106860275738	0.0124994081324691
PHLPP1	C1	chr18_60425718_60426497	74.1363939730665	1.30711575844946	0.000249379590503499	0.00652373442410795
PHLPP1	C1	chr18_60630314_60631374	138.864816936015	2.31785231517813	5.14071808404891e-06	0.000478279577572411
PHLPP1	C1	chr18_60631587_60632121	31.1774758377453	1.62065359129227	0.000103942056866135	0.00363656334410553
BCL2	C1	chr18_60964765_60965565	102.643253494714	1.215539465228	0.00371227361236789	0.0382919613070681
LINC01538	C1	chr18_61911752_61913041	55.8659610099965	1.18568092449668	0.000778275667337874	0.0138660751146798
LINC01538	C1	chr18_61938257_61939209	88.0922513796424	1.58846937682196	0.000109756931771804	0.00376794128953634
LINC01538	C1	chr18_61943588_61944462	55.8087829444298	1.36435505696367	0.00335262272527389	0.0358179719505853
LINC01538	C1	chr18_61997865_61999049	79.9086180944427	1.77009544434368	2.01692240789144e-05	0.00119441904258602
	C1	chr18_62609382_62610351	119.309709396205	1.66774111955171	0.000391161201695017	0.00880097459807488
	C1	chr18_62633078_62634369	81.5863139439407	1.55859688651813	7.52581376121754e-05	0.00292535723380552
	C1	chr18_62758913_62759473	39.8681844677597	1.58234474521928	1.62837017150334e-05	0.00103641211467731
CDH19	C1	chr18_64349723_64350893	237.189794568049	1.49465960005648	0.000208776442307807	0.00579495150009564
TYMS	C1	chr18_644082_645029	181.097472951503	1.59403524212933	0.000185530221205676	0.00535912701239331
MIR5011	C1	chr18_64638622_64640692	170.861446516283	1.39457849975689	0.00295088020144041	0.0330152849732564
MIR5011	C1	chr18_64748671_64749788	157.396743313708	3.59526588183985	2.52043598932498e-16	3.58773115767357e-11
MIR5011	C1	chr18_64818241_64819412	281.549664951125	2.2373474389081	7.44108797555524e-07	0.000128414171331189
LOC643542	C1	chr18_65150119_65151445	98.6775570919532	1.52598416171033	9.29244890292725e-06	0.000710155558914274
LOC643542	C1	chr18_65153694_65154230	43.9307693112867	1.17351978942265	0.00324242023437776	0.0351143952955406
LOC643542	C1	chr18_65156896_65157464	32.155817110793	1.72434262979789	3.17327181136929e-06	0.000339431591605331
LOC643542	C1	chr18_65176694_65178273	278.251422937298	1.71860338375959	4.04402057907647e-07	8.46490548858408e-05
LOC643542	C1	chr18_65178546_65179462	308.965098337962	2.08464903228363	3.42512109070629e-07	7.54755500194034e-05
LOC643542	C1	chr18_65182923_65184971	1785.3365787456	1.19676784654364	1.34820261111944e-06	0.000189259156731668
DSEL	C1	chr18_65621527_65622536	76.4411488083541	1.64941161460285	6.47258554754e-06	0.000557498653915606
TMX3	C1	chr18_66007686_66008608	46.8060746667511	1.3882931346273	0.00212153428512228	0.026656601467825
TMX3	C1	chr18_66084453_66085669	162.85727117132	1.19073173452914	0.000411105900663126	0.00910520571799309
TMX3	C1	chr18_66174881_66175808	48.6871432181298	1.5579176899498	0.00078337587397491	0.013921883763072
TMX3	C1	chr18_66199435_66200359	50.2273501301084	2.1007003427036	1.6423508287188e-07	4.47645626694318e-05
TMX3	C1	chr18_66381488_66382939	710.854150147266	1.13884181408115	7.02394470932047e-06	0.000588806563721098
CCDC102B	C1	chr18_66514232_66514949	33.0912306405651	1.02423842470619	0.000769975261858257	0.0137728500858881
DOK6	C1	chr18_66794857_66795706	32.306226610882	1.24841170733215	0.00220603763894703	0.0273642944551867
CD226	C1	chr18_67512742_67513854	88.5634054026839	1.27697873655082	0.00263030564653909	0.030659978259259
RTTN	C1	chr18_67872355_67873755	905.51445609017	1.13954153666241	2.25043088832023e-06	0.000269556798560747
SOCS6	C1	chr18_68081249_68082128	45.0893568678171	1.24427322207674	0.00226178387182092	0.0278264263969934
SOCS6	C1	chr18_68136329_68138063	413.159786299699	1.73929376688537	2.20750412873306e-05	0.00127170073038548
SOCS6	C1	chr18_68220652_68221842	91.5339719809315	1.72070551733627	1.41283439150384e-05	0.000944677182933153
ENOSF1	C1	chr18_686074_687264	131.828564263951	1.45414952501226	0.000918775613914564	0.0154588122808654
LAMA1	C1	chr18_7069952_7071226	62.7062996115803	1.7718024068794	7.51755717883226e-06	0.000617393515942574
NETO1	C1	chr18_70708654_70710181	68.3630828426532	1.6263428043133	8.92181319655742e-05	0.00327970108473634
LINC02864	C1	chr18_70768674_70771041	216.170016331643	2.05690023824698	7.65431139075138e-06	0.000624493082241783
FBXO15	C1	chr18_71793899_71796162	200.012476328009	1.5095304381588	0.000674676356485319	0.0126183711985675
DIPK1C	C1	chr18_72123577_72124755	121.104975828463	1.43265631731131	0.000167441333154931	0.00499519152630752
CNDP2	C1	chr18_72152741_72154145	51.0741492079009	1.26356760041671	0.000261576642271843	0.00673807595173799
SMIM21	C1	chr18_73260219_73261053	143.601315479796	1.73040706737662	0.00021202226227546	0.00585332230013587
SMIM21	C1	chr18_73350147_73351889	795.011885462918	1.0356448249946	0.00318532995381745	0.0347020316857766
LOC339298	C1	chr18_73495516_73496982	160.778734789036	1.31288991211954	0.000220486010041691	0.00602154177093045
LOC339298	C1	chr18_73704976_73705690	34.5813633637245	1.58879992285721	0.00021370832568556	0.00588758464456149
LOC339298	C1	chr18_73946064_73947432	162.805737788193	1.82581194251981	2.34516225453543e-05	0.00132764447641009
	C1	chr18_75474380_75475077	51.253683904924	1.30687921241083	0.000749876725066166	0.0135353345638549
SALL3	C1	chr18_76480872_76483338	522.883560809167	1.73428592655765	0.000631169926629605	0.0120826353912165
SALL3	C1	chr18_76588740_76589633	45.3963039710083	1.45695825901443	3.08959003443332e-05	0.00160068388116145
ATP9B	C1	chr18_77008459_77009043	56.8554446327797	1.96592908027519	2.79096631608603e-05	0.001496600233645
ATP9B	C1	chr18_77009867_77011483	443.715432476642	1.38904271054356	0.00146582031020951	0.0209757631294725
NFATC1	C1	chr18_77219972_77220912	56.8913756923621	1.24887048268907	0.00231366645960991	0.0282404269300462
NFATC1	C1	chr18_77327475_77328320	60.1157214834164	1.8627150913783	0.000162485035720451	0.00490120744633465
NFATC1	C1	chr18_77336225_77337596	188.91053849182	1.92678721379765	3.34997258541438e-05	0.00169274667050292
YES1	C1	chr18_778384_779123	31.8058153889015	1.09377396685363	0.0035448380404582	0.0371423001430245
RALBP1	C1	chr18_9433879_9434742	35.5843175875064	1.41978655590666	0.000426830460951507	0.00932405504121895
PPP4R1	C1	chr18_9653184_9653864	36.1399665086882	1.27298336161911	0.00148293493882146	0.0211415934839739
MIR4322	C1	chr19_10337059_10338585	126.1196926252	1.80463928628622	0.00065518340486676	0.0123764362640179
EFNA2	C1	chr19_1302360_1303287	59.9428369606672	1.34362913698589	0.0027914564427608	0.0318204589483392
OR10H2	C1	chr19_15812869_15814117	70.1264185892464	2.12987434359356	2.07106027992258e-08	1.12800304961961e-05
KLF2	C1	chr19_16394123_16394970	61.2844851111422	1.12086252337767	0.00472266717501116	0.0447022255452556
NCAN	C1	chr19_19324373_19325303	43.0099413749885	1.74308987211903	5.42290595662473e-07	0.000103451435634508
LINC00663	C1	chr19_19892521_19893226	48.0418566882662	1.26056244181212	0.00172391223379565	0.023310363292592
ZNF626	C1	chr19_20883064_20884074	35.5574646813154	1.205718660794	0.00210597844477909	0.0265325375900579
LINC00662	C1	chr19_28396319_28397574	134.429525527773	1.26910927312649	0.00148375200267106	0.021146022037237
LINC00662	C1	chr19_28660092_28661212	38.9253088046464	1.25437072181645	0.00397698403384612	0.0400329554336788
LINC00662	C1	chr19_28783959_28784464	60.6337903812408	1.19333969174555	0.00177371879460251	0.0237405726218891
LOC284395	C1	chr19_29895636_29896658	98.6359989297192	1.99125309936386	1.33117333398844e-05	0.00090506445056704
LOC284395	C1	chr19_29995570_29996516	66.1139541951929	1.95146042585989	8.16671261458981e-05	0.00310158206424354
ZNF536	C1	chr19_30861919_30862736	67.1562025317	1.50263546280414	0.000285252936176667	0.00714453080886025
ZNF536	C1	chr19_30864435_30864945	44.4867869004464	1.04689987516398	0.00550434092856392	0.0495554709014699
PEPD	C1	chr19_34049341_34050414	54.0458049285604	1.34659986011097	0.00165412678630067	0.022701482304855
PEPD	C1	chr19_34060518_34061447	39.3746190768499	1.13141999366095	0.00141919093672844	0.0205380381221374
CHST8	C1	chr19_34071045_34072121	180.382286382597	1.65968719014393	0.00348644618872396	0.0367457402890613
CHST8	C1	chr19_34225704_34226453	34.5930522429529	1.30194355732023	0.00188921102885967	0.0247573109847309
MEGF8	C1	chr19_42834293_42835010	32.6644765210464	1.54313442679109	0.00130815010071704	0.0194626642439557
PNMA8A	C1	chr19_46954268_46955188	46.4683732320956	1.52664822925873	3.31420744628331e-05	0.00167978210673657
DACT3-AS1	C1	chr19_47157678_47158488	42.2847895503373	1.3206195581612	0.000711406032261925	0.0130674921771478
ARHGAP35	C1	chr19_47428562_47430417	141.921462587932	1.14975006283084	0.00420031507333745	0.0415073428388994
SELENOW	C1	chr19_48276897_48277766	91.5994108923223	1.51789944739215	0.00120763180490762	0.0184643576865828
PLA2G4C	C1	chr19_48593359_48594111	42.7920460226453	1.27013044550564	0.000770750932073393	0.0137808934190932
MIMT1	C1	chr19_57428964_57429859	31.4359017055788	1.38754192386238	0.000452309577773177	0.00968476240036152
CCL25	C1	chr19_8133669_8134607	133.733838844906	2.30243803898276	4.82973325463317e-05	0.00216429439525325
AFF3	C1	chr2_100481066_100482092	78.5483760666712	1.66289628566554	3.85031543178056e-05	0.00186172170198604
MIR5696	C1	chr2_101946784_101947509	37.2489099761681	1.12366278668377	0.00139930506311337	0.0203280781327583
MAP4K4	C1	chr2_102378257_102379621	277.870834678025	1.45031152980563	0.000135115713403625	0.00432110366472423
MRPS9	C1	chr2_105742359_105743551	111.618546886391	1.53677091003716	0.00185601111519482	0.0244478512067227
LOC285000	C1	chr2_106243663_106244759	146.901684352272	1.86100311087763	2.99272650954793e-05	0.00156686133167736
LOC285000	C1	chr2_106257454_106258524	198.147867575553	1.25399686490351	0.000347666154382915	0.00813356425729666
NCK2	C1	chr2_106313905_106314971	98.930310378048	1.19163826771887	0.00262901210854882	0.0306548565675642
LIMS1	C1	chr2_109250063_109251414	116.442233442632	1.18933185140238	0.000628009127454452	0.012042091151939
MIR4266	C1	chr2_109907388_109908209	58.5304757117512	1.51923597139341	9.95485426090168e-05	0.00353508024654981
KCNF1	C1	chr2_11023543_11025240	160.65339332611	1.57466147887702	0.000761363366041535	0.0136619032076588
SEPTIN10	C1	chr2_110363218_110364048	45.4572790380239	1.12814460609283	0.00167831372150178	0.0229205928426524
BCL2L11	C1	chr2_111852047_111853588	115.960915154608	1.98856754208941	1.80282549527363e-06	0.000230141538079388
BCL2L11	C1	chr2_111859517_111860315	34.652268888715	1.37371491808526	0.000517347440310989	0.0105855373512488
ROCK2	C1	chr2_11426321_11427148	30.3542443472873	1.09377476360695	0.00365251406703762	0.0378898516597492
ROCK2	C1	chr2_11507777_11508972	150.457656021413	1.10588962398078	0.00109702185348195	0.0173444049138169
	C1	chr2_117511415_117512671	71.7689532892249	1.57967208218284	0.000230178710967831	0.0061919193383425
	C1	chr2_117737834_117738643	48.6990503133794	1.52587554733895	0.0015392392022874	0.0216680143005157
DDX18	C1	chr2_118360855_118361794	53.988504347909	1.66699103865387	0.000297416844424682	0.00734429575296942
STEAP3	C1	chr2_119971959_119972620	38.5509365161336	1.7039708065801	1.34080395173237e-06	0.000188470502178505
DBI	C1	chr2_120128433_120129449	606.923315578172	1.56338111518519	0.000499670293850647	0.0103384248451458
INHBB	C1	chr2_121104212_121105398	117.04312977698	1.18632061289798	0.000418736811228193	0.00921061449341692
INHBB	C1	chr2_121142655_121143294	36.7988648071725	1.28489111266687	0.000317584204865324	0.0076512118885213
LINC01101	C1	chr2_121265954_121266617	56.8479937914325	1.49569558814747	0.00054400094224807	0.0109516532808359
GLI2	C1	chr2_121583145_121584163	156.943789586812	1.18426631045443	0.000544248940806429	0.0109552567934612
GLI2	C1	chr2_121656058_121657041	56.2035097829634	1.20881557614379	0.000353015405842675	0.00821031662821838
TFCP2L1	C1	chr2_121846113_121847064	72.2177339795446	1.71771577636012	2.70478053812678e-06	0.00030816932103881
MIR4262	C1	chr2_12222973_12224578	243.986097894528	1.03701924519407	0.00360224500728428	0.0375326838455843
TSN	C1	chr2_122529562_122530544	114.768551048049	1.46535241814581	1.76502127189047e-05	0.00109099145326825
TSN	C1	chr2_122776947_122778151	144.200855494781	1.58352359529036	5.24181487557348e-05	0.00228527322426708
TSN	C1	chr2_122869834_122870949	96.1791189815582	2.2801375574163	3.45145890408075e-07	7.57929395591348e-05
MIR4262	C1	chr2_12307469_12308096	50.062744644317	1.48261138865185	0.00048175932499747	0.0100961501415307
	C1	chr2_123147165_123148087	35.700241315624	1.01593828418079	0.00526876666438792	0.048068621184018
	C1	chr2_123491956_123493153	123.670534781683	1.31612630864884	0.00229743215494426	0.0281168470740975
	C1	chr2_123622261_123623012	38.6342777744849	1.66182540345188	1.37033616016425e-05	0.000924633304908789
TRIB2	C1	chr2_12453408_12455068	516.086497291322	1.72873855272927	0.000136261746159161	0.00434637328881381
	C1	chr2_125520732_125521750	78.9768192294023	2.05231369284441	8.9480004223309e-05	0.00328691079913592
GYPC	C1	chr2_127264561_127265562	47.9855824932338	1.59525186615301	0.00119213667678432	0.0183050050259218
CYP27C1	C1	chr2_128012578_128013432	97.3479694621726	1.33929854944397	0.00153690700871988	0.0216466995266305
MYO7B	C1	chr2_128299391_128300226	32.6779557517868	1.58987783179407	0.000129453865626651	0.00420026717215913
MYO7B	C1	chr2_128391302_128392097	50.5448480208067	1.17778560886058	0.00220078387771713	0.0273161986545231
HS6ST1	C1	chr2_129153806_129154621	47.2749069681428	1.39766570286621	0.000356650239922609	0.00826409423964958
HS6ST1	C1	chr2_129558835_129559694	107.630211297301	2.14753871322144	2.28082486062947e-07	5.70272664385591e-05
MIR3125	C1	chr2_12964483_12965469	71.5366682269682	1.39970702749621	0.000243089076794007	0.00641430747697678
MIR3125	C1	chr2_12969011_12969858	72.4727736989001	1.52281869684155	3.05596506740553e-05	0.00158922695645062
PLAC9P1	C1	chr2_130466455_130467249	30.9361964542081	1.40739691606863	0.0025138331165045	0.0297660076188794
LOC100506474	C1	chr2_13068219_13069864	251.240290335062	1.06809205793137	0.00116684036929065	0.0180694947741256
LOC100506474	C1	chr2_13075177_13077071	238.661282042066	1.03369781417397	0.00265214673244174	0.0308391210260493
LOC100506474	C1	chr2_13104977_13106288	313.017560920288	1.23477014287341	0.000268525074454824	0.00685698806330208
LOC100506474	C1	chr2_13140782_13141315	30.8172817442478	1.18442347314459	0.000445404650167993	0.00958799107859764
ARHGEF4	C1	chr2_131626704_131627966	374.56639495309	1.2492838574531	0.000429738215352772	0.0093574011649613
ARHGEF4	C1	chr2_131635471_131636719	84.3269232530952	1.98438288395197	5.13557845071227e-07	9.97304865638815e-05
LOC100506474	C1	chr2_13261030_13262120	57.1816468328299	1.03883682523476	0.00459479556270977	0.0438973236350377
NCKAP5	C1	chr2_134266013_134266780	39.6847856841529	1.22149344205284	0.00486130317526051	0.0455513345834129
NCKAP5	C1	chr2_134357018_134358515	163.274040138675	1.19393628906199	0.00150606456155671	0.0213581895709452
NCKAP5	C1	chr2_134448275_134449206	30.6771997445378	1.16436911717389	0.00404163692029356	0.0404656869859453
MIR3679	C1	chr2_134918113_134919344	171.299662478992	1.88816261771514	9.02319985162258e-06	0.000697248228575946
TMEM163	C1	chr2_135280219_135281092	30.1190829282739	1.24767862683208	0.00280873008124128	0.0319325357610853
CXCR4	C1	chr2_136878783_136879659	191.796697937057	1.2661462666594	0.00414493213158087	0.0411238654668269
CXCR4	C1	chr2_137065922_137066685	46.3850821086068	1.30643754706496	0.00276237425622921	0.0316263217667299
HNMT	C1	chr2_138726186_138727597	329.679171479879	1.39370327916802	0.00107397339765643	0.0170974777284482
	C1	chr2_141222664_141223365	47.7951689270702	1.19880243560281	0.00223618640107675	0.0276083601340233
LRP1B	C1	chr2_142464635_142465446	35.0228465996425	1.43623426764513	0.000110505642891896	0.00378692319522599
LRP1B	C1	chr2_142715176_142716253	82.0183047673361	1.0546985213066	0.00242530146336653	0.0290887597728765
ARHGAP15	C1	chr2_143949622_143951294	97.9084834955124	2.11209281697271	9.02327875098009e-07	0.000146268682024061
ARHGAP15	C1	chr2_144364761_144366066	262.724311109421	1.29871593770071	0.000799693635330779	0.014111270790888
ARHGAP15	C1	chr2_144442225_144443386	53.8089722275209	2.81001793761913	9.64044890924279e-11	3.35463308097614e-07
GTDC1	C1	chr2_144990864_144991439	43.8106211451042	1.29540000229069	0.000191132802319451	0.00546624665857079
GTDC1	C1	chr2_145159423_145160402	178.624801962018	1.94431466089655	2.60986424065018e-05	0.00143180452899678
ZEB2	C1	chr2_145188069_145189674	253.592170302959	1.08253332207588	0.00280703284895658	0.0319200970405073
ZEB2	C1	chr2_145265502_145265948	54.7056495764701	1.01683778654916	0.00420351875633679	0.0415276179207925
ZEB2	C1	chr2_145280941_145282459	443.519622314939	1.10790532961325	2.56897852252421e-05	0.00141426097972741
TEX41	C1	chr2_145406354_145407312	200.610511384215	1.47551826148968	2.77839695480323e-05	0.00149204098399687
TEX41	C1	chr2_145528062_145529366	123.347418524596	1.50239298663888	0.00102434466453669	0.0165715983158237
	C1	chr2_146631906_146632890	46.5857849369933	1.18642860278434	0.000395423655784287	0.0088707787017235
	C1	chr2_146688870_146690109	451.926485028497	1.09428414607184	0.000552860348043662	0.0110612826121064
	C1	chr2_147955757_147956893	154.158438744736	2.23325849408275	9.7779753671305e-06	0.000735925329261085
ACVR2A	C1	chr2_148106382_148107012	55.5654600227787	1.71238475138684	4.64373771529975e-06	0.000444109045043394
ACVR2A	C1	chr2_148200038_148201089	146.792615935842	1.78059922795162	5.29929945419289e-05	0.00229911688862692
ACVR2A	C1	chr2_148268843_148270329	70.3850358136679	1.13934638055243	0.00278078046506155	0.0317525072044068
MBD5	C1	chr2_149062767_149063600	56.2117252877636	1.52665139329997	1.85898094109588e-05	0.00113126721175309
MBD5	C1	chr2_149241097_149241732	38.1602691761364	1.47530905428749	0.000341397242825113	0.00804439420413757
MBD5	C1	chr2_149306134_149307060	59.9317529081091	2.35797298026579	2.15102789560354e-06	0.000260997686238541
MBD5	C1	chr2_149308599_149309244	35.817591076659	1.45818748414	4.63448433055195e-05	0.00210592480090222
EPC2	C1	chr2_149371289_149373572	433.616996884836	1.16381698506533	0.000920462101768199	0.015473597035797
KIF5C	C1	chr2_149633692_149634842	165.347242623835	1.16799459679675	4.9608372773076e-05	0.00220363133836249
KIF5C	C1	chr2_149838001_149839412	104.206992001903	2.2056239390729	5.24543522925509e-08	2.05109952081008e-05
NBAS	C1	chr2_15080854_15082167	357.126924836622	1.79990686782763	0.000462565489905174	0.00982748949337744
RND3	C1	chr2_150919842_150921036	119.702507409191	1.56969347346306	3.46081310136212e-05	0.00172979098027267
RND3	C1	chr2_151183981_151185064	275.596335855431	1.21798600858949	0.00370787923939414	0.0382654246169683
RND3	C1	chr2_151709688_151710552	48.1594412752633	1.53506043508786	6.87136635915598e-05	0.00275203944985518
RBM43	C1	chr2_151958608_151959355	56.5392517548663	1.70410655541398	0.000469273514878769	0.00992286768955581
RBM43	C1	chr2_152048810_152049889	121.936280506287	1.29036404165629	0.000922383934229708	0.0154981074821699
RBM43	C1	chr2_152090239_152090916	33.796632615983	1.3852771145086	0.0024765024725424	0.0294887575022359
TNFAIP6	C1	chr2_152213574_152214550	132.912806256916	1.26136298907113	0.00286560662890547	0.0323636410628381
ARL5A	C1	chr2_152642501_152643476	159.755657935624	1.55165461054682	0.00048182691904214	0.0100961501415307
ARL5A	C1	chr2_152699207_152700148	75.6613862480518	1.43747190575072	0.00240806431104507	0.0289607058719206
NBAS	C1	chr2_15281924_15283057	125.794301816829	1.62408444842671	6.42906038220192e-05	0.00262872076562355
CACNB4	C1	chr2_152871976_152873406	93.0579324209321	1.6384687999304	1.59216656208218e-05	0.00102193491098071
CACNB4	C1	chr2_152894693_152895429	39.0623419664399	1.10663906601876	0.000931651104126537	0.0156005746269593
CACNB4	C1	chr2_152949898_152950448	30.920164194212	1.94219667167682	1.3590385958617e-08	8.40791773250392e-06
ARL6IP6	C1	chr2_153714838_153715912	224.717268504315	1.81520501125125	0.000280672926262246	0.00706620750112485
RPRM	C1	chr2_154343962_154345322	148.122295826203	1.40678104171377	0.000145806242381024	0.00455518268269808
LOC100144595	C1	chr2_155282230_155283090	37.1480758142537	1.26070707860948	0.00135508073602113	0.019906929061945
DDX1	C1	chr2_15900447_15901261	40.1753441511437	1.71701283469069	2.09969047373919e-05	0.00122874606926729
CCDC148	C1	chr2_159259872_159260798	36.5882490502792	1.01274918536772	0.00325847005687826	0.0352161194803088
PKP4	C1	chr2_159542269_159543497	202.857702318132	1.9802197811345	1.17019857508664e-06	0.000173717318811261
PKP4	C1	chr2_159579500_159580597	209.64752922	2.16542209617436	6.47500932376623e-06	0.000557498653915606
PKP4	C1	chr2_159581976_159582514	62.0026054665249	1.85206738168035	7.63341894784603e-06	0.00062358964559871
PKP4	C1	chr2_159583208_159584115	220.965299274084	2.12785664394962	3.26339572331979e-05	0.00166172047433579
MYCN	C1	chr2_15982720_15983734	65.3832051740346	1.97270797315729	3.92436456545076e-08	1.70937030318181e-05
TANC1	C1	chr2_159841104_159841792	37.4766514275878	1.18867947555708	0.000320309360222232	0.00769586820567207
MYCN	C1	chr2_16054508_16055329	62.2919783753443	2.06353365060201	7.67562681223515e-07	0.000131319801243357
MYCN	C1	chr2_16079710_16081476	558.811266125873	1.36717188323761	2.83857920688351e-05	0.00151418850518654
MYCNOS	C1	chr2_16081606_16082735	199.351232855397	1.32755127348614	8.17479284894731e-06	0.000651240302252692
MYCN	C1	chr2_16083457_16084371	160.65758780732	1.67744995858767	2.16006525601489e-05	0.0012541001308842
ITGB6	C1	chr2_161191725_161192668	33.9032395541024	1.09470244650699	0.00189280742312126	0.0247850058027074
MYCN	C1	chr2_16124097_16125508	386.339877490875	1.28348518503414	0.00485814622508281	0.0455347339438179
MYCN	C1	chr2_16171079_16172138	36.557622249248	1.21515918555264	0.000259987216054735	0.00671510986045001
DPP4	C1	chr2_162858481_162859985	204.579410029605	1.84736967950286	1.99764228051083e-07	5.24988263904083e-05
KCNH7	C1	chr2_163624830_163626146	282.584068046025	1.54394075839516	0.000573707175012725	0.0113496356150527
KCNH7	C1	chr2_163694556_163696470	238.39429279331	1.14522254117849	0.000842056289740743	0.0145890804834311
MYCN	C1	chr2_16396956_16398291	368.239305568656	2.21576240185864	2.41570758263643e-05	0.00135358485736302
MYCN	C1	chr2_16407851_16408991	191.837340782997	1.57546451547815	0.000885278635911474	0.0150768958010953
FIGN	C1	chr2_164321763_164323050	103.108017194445	1.04950764674429	0.000348465701523061	0.00814453538669117
FIGN	C1	chr2_164323459_164324164	38.2699180086839	1.3768536434688	0.000350725578875076	0.00817617286727321
FIGN	C1	chr2_164450189_164452251	222.901719200736	1.02437598855771	0.0014102049057236	0.0204424667951954
FIGN	C1	chr2_164573977_164575256	181.906858524796	1.75383741622051	8.29819254127609e-07	0.000138101843028259
FAM49A	C1	chr2_16462849_16463749	64.9715129508211	1.05880044964009	0.00174578994025533	0.0235014795768551
SLC38A11	C1	chr2_165778488_165779364	53.4368009476977	1.22389732364073	0.00282092564237186	0.0320310482997258
CSRNP3	C1	chr2_166505267_166506019	32.1823394593868	1.78197316700722	2.5337792664822e-06	0.000293960053686868
GALNT3	C1	chr2_166556701_166558049	122.741628436434	1.31438062753311	0.000117589321248168	0.00394828807245209
TTC21B	C1	chr2_166745473_166746579	89.0531678767484	1.41705231288144	8.64331783098241e-05	0.00321604548171626
SCN1A	C1	chr2_166983409_166984772	224.699657813796	1.46619597032459	0.000159209721383518	0.00482982270807511
SCN7A	C1	chr2_167350294_167351461	131.27604790901	1.02597402291598	0.00275562333769275	0.0315804941410492
XIRP2	C1	chr2_168054477_168054966	35.7520523762477	1.61434945822808	7.07603189314887e-05	0.00280862742406851
FAM49A	C1	chr2_16845324_16846238	200.071436069901	1.33959595964638	0.000393985161257553	0.00884883761141885
FAM49A	C1	chr2_16900057_16900844	47.629546686498	1.24144787282043	0.000412545023261113	0.00911876832248197
STK39	C1	chr2_169037020_169038152	90.5538557532728	1.16759407567302	0.0054480360935912	0.049195308888118
STK39	C1	chr2_169167654_169168479	60.7476447593237	1.14439097364664	0.0044785988984906	0.0431956383712293
FAM49A	C1	chr2_16917615_16918551	45.4365577366822	1.74540853731382	2.89916948838591e-05	0.00153534620052301
CERS6-AS1	C1	chr2_169556265_169556835	31.9710960643654	1.24360722917417	0.000314416898577818	0.00760098962494896
MYO3B	C1	chr2_171080962_171081815	59.3068879496117	1.33108211284532	0.00135551154739657	0.0199117181383972
METAP1D	C1	chr2_172877464_172878809	101.705651298857	1.14884306697344	0.0023754217060648	0.0287182944548475
DLX1	C1	chr2_172916772_172917809	64.5967910373187	1.61965046019763	0.000105948444788847	0.00368201283932541
ITGA6	C1	chr2_173197668_173198699	164.977970005806	1.462077110013	0.000584913478965675	0.0114865143885289
RAPGEF4	C1	chr2_173600068_173601429	89.6630559736952	1.15610469629287	0.00010031301478249	0.00355589417156734
RAPGEF4	C1	chr2_173724419_173725227	43.132831434661	1.3443755694475	0.000192870497312503	0.00550305679801602
RAPGEF4	C1	chr2_173758741_173759624	39.9795982746763	1.26147107767991	0.00110672934088889	0.0174457662191142
MAP3K20-AS1	C1	chr2_174114496_174115743	227.177806026312	1.24278463905186	0.000218885284581418	0.00599277259959733
WIPF1	C1	chr2_175408661_175409499	75.7540285176191	1.71915122634198	0.000118544090967818	0.00397010610264656
CHN1	C1	chr2_175779276_175780522	113.227010455263	1.14377952829681	0.00261936787587885	0.0305725011527131
ATP5MC3	C1	chr2_176228172_176229148	48.7691903558284	1.72697800487099	6.09161784619628e-06	0.000535025524026869
ATP5MC3	C1	chr2_176333034_176334019	48.5764573786644	1.09606982912864	0.000472454099889385	0.00996682565189842
HAGLR	C1	chr2_177057527_177058340	66.9764076326059	1.14531023310003	0.00188809443512414	0.0247484374956107
MTX2	C1	chr2_177110686_177111718	132.934021962669	2.46351603261627	1.17853055853625e-07	3.56746480425096e-05
OSBPL6	C1	chr2_179115715_179116959	139.138678922822	1.33673382961806	0.000235147215918309	0.00627408969843309
SMC6	C1	chr2_17980768_17982785	557.443986712773	1.10435219181276	0.0034199174939787	0.0362708864824821
MIR4437	C1	chr2_182082799_182083688	39.8790845581044	1.12184913224191	0.00338669418805722	0.0360485623623332
ITGA4	C1	chr2_182275647_182276350	39.9770969535931	1.20844781854674	0.00497689386052549	0.0462616571210349
CERKL	C1	chr2_182544845_182545879	259.79415621673	1.91614328223618	3.26466254940762e-06	0.00034659015444709
NEUROD1	C1	chr2_182616804_182617737	81.4277444098891	1.26261904148727	0.0013097956077558	0.0194804949836043
NEUROD1	C1	chr2_182618451_182619240	33.7592354960813	1.08346139302306	0.00470093646460862	0.0445641647409371
PPP1R1C	C1	chr2_182849482_182850972	244.881023220662	1.42991938146207	2.93655416111296e-06	0.000323079781918624
MYT1L	C1	chr2_1829636_1830555	82.2446676162792	2.10767366324575	2.00916761763742e-07	5.25523111863042e-05
PPP1R1C	C1	chr2_182968058_182968996	107.221014825106	1.15730497197255	0.00413807928562796	0.0410815470414396
PDE1A	C1	chr2_183243675_183244677	64.4567115660685	1.00937153367733	0.00472026980804803	0.0446934666626922
PDE1A	C1	chr2_183386916_183388319	282.345765066696	1.08194882234452	0.00241585367223101	0.0290176454862447
NUP35	C1	chr2_184339534_184340310	48.9341545123526	1.23168564612297	0.000422491648495867	0.00926304844220342
	C1	chr2_184859969_184861437	661.980291451334	1.39761536461766	0.00202996338475568	0.0259099800347763
	C1	chr2_184869209_184870307	41.4981160683861	1.35822851253901	0.000291695314151287	0.00725339837355246
FSIP2	C1	chr2_186502869_186503808	80.3557761733026	1.18058913369561	0.000592500352145254	0.0115921616955729
ITGAV	C1	chr2_187448632_187449313	142.873115687886	1.6556041980782	0.000590666027195871	0.0115683906912783
ITGAV	C1	chr2_187477097_187478330	253.479558719215	1.10511000954256	0.00342786493993269	0.0363236317637124
CALCRL	C1	chr2_188168479_188169110	45.3090936928863	1.16633106675914	0.00391053047720205	0.0395886665860902
CALCRL	C1	chr2_188341671_188342500	47.0371495443527	1.29108883448291	0.00143177448782461	0.0206561279209615
TFPI	C1	chr2_188378981_188379890	37.4980809807367	1.24015522456771	0.000318573338103272	0.00766823259650802
TFPI	C1	chr2_188391497_188392611	69.6881692666244	1.14534391108656	0.00202152462781652	0.0258552731197073
GULP1	C1	chr2_188859248_188860162	63.7343924077679	1.69477511263448	8.44497856583804e-05	0.00316814273387742
COL5A2	C1	chr2_190162096_190163703	451.965622974308	2.19120909128182	4.40882120437673e-09	3.94356016556105e-06
C2orf88	C1	chr2_191044474_191046210	472.245647548235	1.13437762789272	8.1749334558783e-06	0.000651240302252692
MFSD6	C1	chr2_191342357_191343563	161.175209031492	1.24412787387918	8.58806472084626e-05	0.00320224084929939
NAB1	C1	chr2_191492273_191493457	191.603574800044	1.59136660239783	2.65294744362802e-06	0.000304198453072711
NAB1	C1	chr2_191501889_191503615	198.586101200915	1.83781850404373	3.54872066242846e-08	1.61208885977904e-05
NAB1	C1	chr2_191519854_191520881	50.0540307626067	1.37709868959874	1.56153947675281e-05	0.00100945961080956
STAT4	C1	chr2_192029727_192031637	506.08960368923	1.11530725816159	0.00106219160261206	0.0169814286032941
MYO1B	C1	chr2_192135013_192136205	336.282489607387	1.08118605677433	0.00409416470344685	0.0408012044515081
MYO1B	C1	chr2_192152359_192153491	66.125193550807	1.8561686225581	3.120369302319e-06	0.000335990238926751
MIR4757	C1	chr2_19319052_19319851	94.281308038458	1.45808870460006	0.000735165276140815	0.0133586366975637
SLC39A10	C1	chr2_196552172_196553006	68.5631151130189	1.77934225892147	1.5196227140677e-06	0.000205772468126616
DNAH7	C1	chr2_196981935_196982992	63.2680479177386	1.60028335932041	0.000117223682688997	0.0039435169541282
ANKRD44	C1	chr2_198009963_198010941	110.277306473805	1.64120599633026	3.35383842205039e-05	0.00169392045653351
ANKRD44	C1	chr2_198101401_198103215	91.9023653021675	1.63972851517677	4.81261662176174e-06	0.000454681298489842
ANKRD44	C1	chr2_198172008_198172342	44.4099235651491	1.16065280367283	0.000470560177211555	0.00994080679869773
RFTN2	C1	chr2_198537786_198538749	138.873751410629	1.20880769797911	2.26322636596673e-05	0.00129278307352038
RFTN2	C1	chr2_198538862_198539768	153.944502484828	1.42882966840429	6.27677248137376e-06	0.000546506033292564
RFTN2	C1	chr2_198539923_198540999	248.69957249482	1.18712543619526	8.49326315653334e-05	0.00318108669843846
PLCL1	C1	chr2_198662608_198663304	40.8699247314316	1.00635525100764	0.00231764194932965	0.0282712268800346
PLCL1	C1	chr2_199132937_199133790	70.6304426964074	1.72453909630922	0.000105745615308279	0.00367701020031038
	C1	chr2_199297646_199299328	191.524287966759	1.22493065330004	0.00450162040703108	0.0433295375657811
	C1	chr2_199410098_199411487	144.740878684692	1.83406061459322	5.12246816353193e-05	0.00225006663887597
FTCDNL1	C1	chr2_200581285_200582545	200.679622724671	1.16772746875335	0.000247584391414761	0.00649406946114893
FTCDNL1	C1	chr2_200621473_200622891	445.859486494196	1.63678574517178	6.01395722281489e-06	0.000530754289789042
FTCDNL1	C1	chr2_200662266_200662828	44.3462456207473	1.83233227488047	2.29888539885864e-07	5.72085558697003e-05
FTCDNL1	C1	chr2_200663225_200664417	378.423305382146	1.3357824691683	0.000545739217370163	0.0109741241128535
FTCDNL1	C1	chr2_200697923_200699028	84.3650368844794	1.80610374699706	1.11394418319586e-05	0.000806287882606485
SPATS2L	C1	chr2_201138809_201140059	154.783117055248	1.07437031218511	0.00159995852142926	0.0222028681504712
FLACC1	C1	chr2_202192265_202193050	39.1651370918966	1.32022462437975	0.000763389004069864	0.0136870590525218
FZD7	C1	chr2_202829253_202830230	84.543446010122	1.28305282342378	0.00261721282156735	0.0305638596492233
FZD7	C1	chr2_202849514_202850600	300.125422216475	1.28649307001261	0.000439512962454738	0.00950498042355036
FZD7	C1	chr2_202873597_202874391	50.0370958502713	1.11234330024563	0.00443505840195216	0.0429449925222054
KIAA2012	C1	chr2_202948707_202949738	73.5991965958855	1.488627393281	7.62364873506662e-05	0.0029536243879781
BMPR2	C1	chr2_203358852_203359482	59.9795636445981	1.59995848545409	0.000616747752222516	0.0119059049788729
SDC1	C1	chr2_20439940_20440568	44.2881468265347	1.27623197119884	0.000411274919281784	0.00910591874415711
RAPH1	C1	chr2_204445472_204446189	70.5953247558563	1.58439359020786	9.34610864689441e-05	0.00338976048133513
CTLA4	C1	chr2_204763088_204763785	43.2325721866516	1.25273396235756	0.00103609898068605	0.0167064318300973
PARD3B	C1	chr2_205124793_205125716	154.636674068066	1.02987239104737	0.000477599585175403	0.0100367663453238
PARD3B	C1	chr2_205130130_205131072	293.622820334848	2.14925143058141	2.43305984158188e-05	0.00136114609393303
PARD3B	C1	chr2_205139293_205140316	155.309331134505	1.31819221239395	0.00153632185414928	0.021644713793603
PARD3B	C1	chr2_205227269_205228452	36.1642964551041	1.24908194137545	0.000954866281604752	0.0158555338839057
PUM2	C1	chr2_20529845_20530708	44.0265084759752	1.16898860385439	9.33981634140084e-06	0.000712746277721557
NRP2	C1	chr2_206126196_206127480	46.4283525873633	1.2468965668687	0.000111729174113236	0.00381444433506017
NRP2	C1	chr2_206584779_206587272	303.842204030363	1.12333076241862	0.00445969568159983	0.0430917109108293
ADAM23	C1	chr2_207243560_207244842	65.8897758334846	2.0709745575181	4.04624690108716e-09	3.69916107902652e-06
ADAM23	C1	chr2_207300255_207301039	50.0473673371582	1.1318674726113	0.0053406846958359	0.0485448272817783
HS1BP3	C1	chr2_20750727_20751694	67.4567082576149	1.17647544812053	0.000339617258495677	0.00801494205952745
CPO	C1	chr2_207728000_207729146	66.4924618691196	1.43318403836602	0.000147636206401933	0.00459832840335955
KLF7	C1	chr2_208091671_208092777	234.424417504523	1.77522277243885	4.62291950598116e-05	0.00210247081565566
KLF7	C1	chr2_208117611_208118367	105.546062632589	1.84129765306957	1.81796877264917e-06	0.00023143041676815
C2orf80	C1	chr2_209048435_209049309	152.718626410377	1.31427576854658	0.000247498305057655	0.00649346567405849
C2orf80	C1	chr2_209051579_209051956	43.0593180525829	1.85608922970356	2.8238473653758e-05	0.00150955559067228
PTH2R	C1	chr2_209190155_209191516	291.391447849151	1.65206203917942	4.54501697104324e-05	0.00207865627817105
PTH2R	C1	chr2_209353320_209353980	30.5412907646067	1.35896625028074	3.10840398815991e-06	0.0003351556119485
MAP2	C1	chr2_210305871_210307053	481.190758126759	1.23750957055628	0.000157834129855429	0.0048041577508887
MAP2	C1	chr2_210315820_210316905	196.395875085468	2.47697983546703	3.44933350901443e-07	7.57929395591348e-05
MAP2	C1	chr2_210340951_210342135	414.443634832198	1.28356037025706	0.00224525916433597	0.0276810397292185
MAP2	C1	chr2_210384145_210385144	109.993244619459	1.97233814522114	4.67910959806004e-08	1.90849437045e-05
MAP2	C1	chr2_210430521_210431569	121.185975425624	1.12715651849267	0.000312239374806418	0.00756993562651942
MAP2	C1	chr2_210535405_210536910	225.490992576018	1.21968592308405	0.00085807660322631	0.0147539691837106
MYT1L	C1	chr2_2110671_2111762	66.0655042797518	1.44724785519253	8.30326256247967e-06	0.000657996776716273
	C1	chr2_212255033_212256365	170.099416519879	1.83191743615023	3.93945236235449e-06	0.000395382951461517
	C1	chr2_212293931_212294892	62.2515523264856	1.78276062083388	4.56338210951882e-05	0.00208435366068797
MIR548F2	C1	chr2_213280530_213281666	225.517311228777	1.74947699667271	5.36056149536768e-06	0.000493384526247701
ERBB4	C1	chr2_213413987_213415199	114.020336769751	1.34530322234817	0.000623926991004402	0.0119974517909731
VWC2L	C1	chr2_214967899_214969256	103.948287340129	1.02153087017288	0.00203607453141295	0.0259608496017216
MYT1L	C1	chr2_2150487_2151477	33.8554846282109	1.48254275669203	2.10304444339301e-05	0.00123005051284156
VWC2L-IT1	C1	chr2_215345675_215346516	139.133948520631	1.54105525516057	0.000292695980880344	0.0072701661202129
BARD1	C1	chr2_215535798_215536802	123.033194494151	2.01582012190798	2.73413567796433e-06	0.000310178363977764
ABCA12	C1	chr2_215883213_215884177	92.1888395362067	1.24198592391094	0.00239018224313448	0.0288334812941361
ABCA12	C1	chr2_215925466_215926327	94.0769200131666	1.69467860549704	2.00513058028191e-05	0.00118898814018857
FN1	C1	chr2_216300048_216302093	1057.91662559791	1.04314460617954	2.25891356733012e-05	0.00129124867223997
FN1	C1	chr2_216386572_216387594	99.2600645795302	1.56388899592619	0.000101167668393867	0.00357534534432757
FN1	C1	chr2_216414869_216415694	31.1432586894888	1.81705475975189	8.32404585292809e-06	0.000659091505716026
IGFBP2	C1	chr2_217447857_217449502	119.604812158118	1.07938519037715	0.000541977418342517	0.010925271189
IGFBP2	C1	chr2_217484055_217486330	168.176240583263	1.65204837166484	2.07996621894289e-08	1.12900210814439e-05
TNS1	C1	chr2_218702992_218703768	65.0966198924278	1.8639475464569	3.77419149066034e-05	0.00183654977278928
TNS1	C1	chr2_218879947_218881312	221.419448108234	1.67238403654353	0.000444247348074943	0.00957281285054786
WNT10A	C1	chr2_219750781_219752120	124.309894529714	1.23673105386836	0.000601537081393889	0.0117119553752266
CFAP65	C1	chr2_219882060_219882864	40.4844333578072	1.67678869203988	0.000115062572327486	0.00389474725819772
CFAP65	C1	chr2_219890803_219891653	42.1745151460712	1.43944245772795	0.000967791914625642	0.0159870503701051
RESP18	C1	chr2_220209331_220210211	41.222383883574	1.33218518753011	0.000336954149694747	0.00797520943885069
INHA	C1	chr2_220441430_220442275	75.7995924221203	1.15196933291767	0.000878836110250166	0.0149997254515774
EPHA4	C1	chr2_221968487_221969838	161.485133333629	1.1625590872794	0.000306813273604954	0.00748498513066197
EPHA4	C1	chr2_222017717_222018693	73.8924293450085	1.39759976770733	0.000712924734951105	0.0130893311108511
EPHA4	C1	chr2_222748255_222749323	61.0963649104918	1.75869176477398	1.79405754697685e-06	0.00022969046076471
CCDC140	C1	chr2_222889431_222891323	230.291426211569	1.33411080851126	0.000140956920232357	0.0044430253702424
CCDC140	C1	chr2_223105270_223106484	36.2439829094447	1.27102082869756	0.00146203543215308	0.0209441588491959
MOGAT1	C1	chr2_223610519_223611493	54.2180036905377	1.49388046714266	0.000104246727575178	0.00364240681492509
ACSL3	C1	chr2_223656624_223657554	75.9791537174618	1.00474196980315	0.00337757355115307	0.0359816342708925
KCNE4	C1	chr2_223919769_223920740	152.384813464379	1.30883855046466	0.0004818612922682	0.0100961501415307
AP1S3	C1	chr2_224745461_224746254	55.7692049584716	1.45338794544755	0.000923625330164122	0.015510350439702
SERPINE2	C1	chr2_224906285_224907528	311.654024257098	1.44291378769896	0.000122612513139092	0.00405066622849551
SERPINE2	C1	chr2_225075477_225076931	64.3730778090832	1.21632421216819	0.000974719613532098	0.0160542321656799
DOCK10	C1	chr2_225576657_225577476	48.1240953762611	1.14587588732659	0.000199471358869404	0.00563268447143743
MIR4439	C1	chr2_225846733_225849448	1151.1179482714	1.06812408815928	0.00117237701904093	0.0181225334191023
DOCK10	C1	chr2_225977845_225978557	30.4167759563692	1.39446442507138	0.00086679577269587	0.0148587552892705
RHBDD1	C1	chr2_227733016_227734740	93.2733074789597	1.17406287793016	0.00316371165530644	0.0345494895584496
COL4A3	C1	chr2_228165540_228166627	41.8199791746994	1.20288054837882	0.00309979233704791	0.0340906299771129
MFF	C1	chr2_228203953_228205473	82.6255274635734	1.10014994885658	0.0022665219352032	0.027864205959914
TM4SF20	C1	chr2_228257985_228259029	153.958621719519	1.78475269848385	2.92466613628098e-06	0.000322349778172945
MIR5703	C1	chr2_228327968_228328764	59.441733376176	1.64214134254448	0.00019352423990334	0.0055152671482846
SPHKAP	C1	chr2_229462619_229463359	56.3785030304876	1.3531738078699	0.000787600692623356	0.0139764509548815
	C1	chr2_229567805_229568453	48.9378675612933	2.12277392979337	7.98581901570911e-07	0.000134524828264786
	C1	chr2_229569803_229571300	105.427829158223	1.12452935395051	0.00501885896476415	0.0465207503965501
PID1	C1	chr2_230016834_230018511	382.871265138448	1.88585555519534	5.12324668870087e-06	0.000477073426331381
PID1	C1	chr2_230070260_230070963	42.4992771288947	1.51229594538862	0.000874582683029376	0.0149540876323892
DNER	C1	chr2_230456253_230456891	65.7284101906449	1.72034644062626	9.83399538142706e-06	0.000738740807057536
DNER	C1	chr2_230499193_230500057	59.1696617298611	1.24202294629828	0.00237485667567052	0.0287157710758306
DNER	C1	chr2_230517358_230518157	31.9098967677846	1.35539529575464	9.90248968294653e-05	0.00352329016350424
SP140	C1	chr2_231133368_231134393	80.726203347371	1.61337369161153	1.97402470723222e-05	0.00117735890958001
ITM2C	C1	chr2_231731921_231732409	63.3319027919418	1.02311405796694	0.000629479754124521	0.0120622239264642
GCSIR	C1	chr2_231763634_231764575	115.09019722375	1.19482300736298	0.00110393886455145	0.0174208048520561
C2orf72	C1	chr2_231901843_231903353	226.729956665535	1.13659764848211	0.00119671788859845	0.0183549344632124
C2orf72	C1	chr2_231911915_231913059	259.010981846142	1.50522026518407	0.000150622564524136	0.00465889706519584
PTMA	C1	chr2_232548983_232549521	51.0195181460052	1.40712791119727	0.00172423222461558	0.0233120807250174
KLHL29	C1	chr2_23260141_23261299	141.655181453631	2.13191769269816	1.37008009897955e-06	0.000191315638961974
DIS3L2	C1	chr2_232941401_232942094	37.0006379422148	1.3045301019617	0.0012544848335179	0.0189271299425152
KLHL29	C1	chr2_23443085_23444125	74.2191630467038	1.62015943807098	0.00101180130905861	0.0164398686114999
ARL4C	C1	chr2_235283278_235284282	53.8930811693914	1.24297383006227	0.00137069341438182	0.0200583379290548
AGAP1	C1	chr2_236341539_236343025	141.646120119898	1.59512737122236	5.39769507416691e-06	0.000495366445308017
COL6A3	C1	chr2_238234747_238235479	30.8697226037416	1.11774339589346	0.000592479793436719	0.0115921616955729
ILKAP	C1	chr2_239124770_239125996	168.225157594024	1.89039680811151	1.84131443775266e-05	0.001124606528119
ATAD2B	C1	chr2_23921342_23922224	65.1554737989212	1.55228753103179	5.21197777705249e-06	0.000483492780424164
TRAF3IP1	C1	chr2_239267350_239268192	38.5512929349566	1.92274208706578	5.7428859186015e-06	0.000515074491889638
LOC150935	C1	chr2_240638174_240639093	77.6278194982659	1.67205125091648	0.000491639633611841	0.0102315781630197
KIF1A	C1	chr2_241758501_241760778	150.07766897503	1.26756308314411	0.00023864636866293	0.00633657094791544
MYT1L	C1	chr2_2550801_2551919	51.7916616113441	1.35204713102502	0.000761497576862577	0.0136635393605816
KCNK3	C1	chr2_26935020_26936131	105.887280692242	1.49366772089731	4.96921267609338e-05	0.00220532338997717
MYT1L	C1	chr2_2702361_2703479	76.1337023702774	1.35773840480114	0.00110895540841131	0.0174686740050651
EIPR1	C1	chr2_2849966_2851611	274.079979928447	1.69346178559594	4.67058683262647e-05	0.00211718651474844
EIPR1	C1	chr2_2852236_2852827	42.6548243839534	1.64061003774238	0.000307055344991533	0.00748801421415992
TOGARAM2	C1	chr2_29233704_29235397	92.9609799275072	1.25693978747208	0.0001504720805721	0.00465605662138207
TOGARAM2	C1	chr2_29265121_29265901	33.1401014384209	1.16885794029158	0.00021024549867464	0.00581944952167443
ALK	C1	chr2_29643136_29644463	80.9818069109857	2.07200875884651	3.19923702347809e-07	7.19459013260738e-05
ALK	C1	chr2_29880301_29881197	83.9070813685089	1.29799363787284	0.00220770559568641	0.0273757281161856
LINC00486	C1	chr2_33049152_33049990	48.0024340946451	1.88679734570167	1.15492172204073e-05	0.00082462482211285
MYADML	C1	chr2_34007380_34008282	37.3853606838671	1.4754447388658	0.000307021745182961	0.00748801421415992
CRIM1-DT	C1	chr2_36482832_36483689	35.4440181332197	1.46025546944652	8.30432645732461e-05	0.0031362963194808
ALLC	C1	chr2_3704474_3705628	88.007922120524	1.395336333075	0.000154303888387553	0.00473631646272774
CYP1B1-AS1	C1	chr2_38386493_38387591	54.5573399090425	1.41953635269599	4.11712959283568e-05	0.00194631677760945
GALM	C1	chr2_38892615_38893997	219.519104809008	1.06228725631525	9.12890904305833e-05	0.003334214850248
MAP4K3	C1	chr2_39583799_39584801	139.919919468367	1.35496421593047	0.00327132312880873	0.035282977220629
TMEM178A	C1	chr2_39850936_39851878	91.2154599059223	1.53127733218729	0.000884870039012868	0.0150723622775469
SLC8A1-AS1	C1	chr2_40387667_40388939	139.998634968095	2.49885288685175	1.09808632941681e-06	0.000166197825921843
	C1	chr2_41247070_41248041	83.9509950201795	1.62322935795046	0.0011954526370703	0.018342616284967
LINC01913	C1	chr2_42106114_42107113	75.7404992906023	1.37331353658942	0.000842620603283817	0.0145954188580042
HAAO	C1	chr2_43227402_43228342	109.860065633649	1.96691730109795	5.58676730625049e-05	0.00238185463228365
ZFP36L2	C1	chr2_43309213_43310027	103.124398414713	1.51113149819393	0.000157531493990862	0.00479690046100657
LINC01126	C1	chr2_43577018_43577593	54.4234456887057	1.29779747452341	0.00355539131850588	0.0372081040506361
LRPPRC	C1	chr2_44278422_44279697	74.4046966441861	1.28725985863862	0.000798883735882377	0.0141016812963968
LINC01249	C1	chr2_4428213_4429316	73.4402040237957	1.26716081959668	0.00443114324628175	0.0429227885968875
SIX3	C1	chr2_44997341_44998026	30.514799547454	1.533020072788	0.000189452516596141	0.0054358167310372
LINC01121	C1	chr2_45527057_45527892	61.5569936359801	1.82445620487117	2.35452945351768e-06	0.000278350788935831
PRKCE	C1	chr2_45917258_45918056	47.9356886906772	1.94521021692463	1.04821001121123e-06	0.000161189090099372
PRKCE	C1	chr2_46063188_46063905	44.6383911376567	1.05810623766327	0.0035371526477467	0.0370856778811182
PRKCE	C1	chr2_46066376_46067562	150.33612571882	1.38754227511147	7.74050223212984e-05	0.00298469442293116
PRKCE	C1	chr2_46087297_46088504	395.141410158199	1.2455443062874	0.00015251110726623	0.00470082697223811
TTC7A	C1	chr2_47289523_47290588	93.1110973963127	1.00678401893495	0.000211898359380019	0.00585057844053925
FOXN2	C1	chr2_48425931_48426848	80.7600961130676	1.50043708386113	0.000164047725030696	0.004932813037685
FOXN2	C1	chr2_48432131_48433149	356.098716661704	1.69932120400804	9.69155434371269e-05	0.00346947811909752
FOXN2	C1	chr2_48435937_48437084	125.852674481434	1.35948549861282	4.57239200999681e-05	0.00208756814044336
PPP1R21	C1	chr2_48641832_48643605	1286.80543185903	1.21849247230916	0.000646370520696859	0.0122698619009915
NRXN1	C1	chr2_51056241_51057833	117.673502484758	1.55682929847506	0.000167466542438674	0.00499547425893371
NRXN1	C1	chr2_51058634_51059336	49.8922603030405	1.49638091734152	8.80395696260894e-05	0.00325446109666584
ASB3	C1	chr2_53772263_53774644	170.819454047945	1.20798957064718	0.00240517233963947	0.0289385752009432
ASB3	C1	chr2_53856049_53857539	248.259507580654	1.15520983157793	0.00389007809283809	0.0394646558263747
ACYP2	C1	chr2_54270357_54271715	272.575107624615	1.62599649276184	3.04785669891516e-06	0.000331895498149322
SOX11	C1	chr2_5455036_5456144	39.0247727096979	1.13353698413797	0.00174859550076025	0.0235276491784936
SOX11	C1	chr2_5492985_5494356	172.126790533059	2.22733859553305	5.56590251367162e-07	0.000105288402373697
EML6	C1	chr2_55174213_55175397	105.750110627748	1.11564653427699	0.000122283991955145	0.0040438235516591
EML6	C1	chr2_55194294_55195514	81.9898640928975	1.2223619286277	0.000329255599382501	0.00784209685426951
CCDC85A	C1	chr2_56354063_56355759	192.245252536598	1.48440621014435	0.00174220518497892	0.023468766536648
FANCL	C1	chr2_58498812_58499508	43.1946994309434	1.98517681118343	1.27518403917001e-06	0.000182304194925757
MIR4432	C1	chr2_60442307_60443180	46.7194881648422	1.05583181688021	0.00383104141637421	0.0390888774445474
MIR4432	C1	chr2_60649894_60650966	82.3788227544588	1.87388327054824	1.55707923231794e-06	0.000209376370041335
LOC400940	C1	chr2_6222998_6223826	178.052625959017	1.62368983148776	0.000516389042699835	0.0105732038830169
B3GNT2	C1	chr2_62411611_62412472	35.9141045247577	1.33529766890391	0.000131789982269997	0.00425416240724491
LOC400940	C1	chr2_6253531_6254419	69.9232033831263	1.88818831287097	1.82084627310103e-05	0.00111622457303363
EHBP1	C1	chr2_62913083_62914301	75.2717408357872	1.67116039344698	1.57668049149347e-05	0.00101569634014964
LOC100132215	C1	chr2_63261561_63263187	140.07688594822	1.26875610479056	0.000440107129682469	0.009511999566974
UGP2	C1	chr2_64064146_64064781	104.281317574625	1.57160496956594	0.00276324800483425	0.0316315181042076
LINC00309	C1	chr2_64511773_64512684	48.9450451705536	2.06780413917851	6.59324803930399e-07	0.000116895600371662
MIR4778	C1	chr2_66532555_66533527	70.9372335773663	2.12602551921445	4.81172341130901e-05	0.00215871469545953
MEIS1	C1	chr2_66805108_66806219	110.134124426717	1.84299586057703	1.75060504982008e-05	0.00108507100469396
LINC00487	C1	chr2_6745736_6746994	99.5895515073724	1.64466482669174	1.65565265931242e-05	0.00104670513033513
LINC00487	C1	chr2_6788492_6789405	76.500593904061	1.52379347129473	0.000139134494404032	0.00440633362193437
ADD2	C1	chr2_70959804_70961289	65.7012919673001	1.48759410119755	4.80885723390327e-05	0.00215871469545953
DYSF	C1	chr2_71822721_71823823	94.7518659115617	1.25779360365796	0.00436023734706504	0.0424917037638996
MOB1A	C1	chr2_74408707_74409262	44.6139014536913	1.18673120060868	0.000842972680139171	0.0145991282210718
EVA1A	C1	chr2_75655645_75656729	125.65927348092	1.68548792012261	4.01754587714653e-05	0.00191263977558033
LOC100506274	C1	chr2_7773668_7775254	158.612381041298	1.34486210197004	0.000637617898683972	0.012160927064353
LOC100506274	C1	chr2_7806550_7807482	72.7557922424257	2.58286480588344	1.707470555811e-09	2.08179661487618e-06
LRRTM1	C1	chr2_80361315_80362455	52.6201527113597	1.74313571035526	9.37812096355229e-05	0.00339826588657252
LRRTM1	C1	chr2_80530225_80532023	209.341018848903	1.6645182625176	2.00405054365107e-05	0.00118866825774142
TCF7L1	C1	chr2_85416097_85417325	274.583174648893	1.73097686147367	0.00033842768570662	0.00800005585876317
TGOLN2	C1	chr2_85482816_85483873	162.614112530924	1.10102130222465	0.00499321767787115	0.0463570327316707
LOC284950	C1	chr2_86021203_86022038	56.8134417964666	1.69529401297409	3.72286187274237e-05	0.00181700951503995
NA	C1	chr2_86248004_86248838	55.0903045657317	1.54221123185976	3.89710012284411e-05	0.00187601448239103
ID2	C1	chr2_8781719_8783186	158.027691676723	2.24578207965634	7.32667683955511e-07	0.000126922585030104
ANKRD36BP2	C1	chr2_89034399_89035418	116.018473012913	1.70853696399568	0.000262834034322558	0.00675512187427617
MIR4436A	C1	chr2_89128047_89128860	42.4816704853461	1.79514887388209	5.97048318262957e-05	0.00249629558649795
MGAT4A	C1	chr2_99377550_99378599	142.304301284731	1.13470275684464	0.00131280409781574	0.0195087923440713
LOC339593	C1	chr20_11227867_11230582	454.489261705557	1.04511193691863	0.00281402482260082	0.0319709828650112
	C1	chr20_12448033_12449128	34.8403769679236	1.01299533603353	0.00192997039013467	0.0250810187535009
ISM1-AS1	C1	chr20_13230020_13231524	46.1763992356746	1.1790707105265	0.00270971636994713	0.0312465122186114
MACROD2	C1	chr20_15375670_15376757	62.7876492037941	1.58191895178289	0.000168841833059555	0.00502705383443338
MACROD2	C1	chr20_15380089_15381289	190.21519626662	1.72845052394272	4.94164532521187e-05	0.00219923648441738
MACROD2	C1	chr20_15541536_15543043	119.615809568753	2.09995066066823	9.45826831311538e-08	3.02147901945847e-05
MACROD2	C1	chr20_15991492_15992444	129.794376590747	1.25983810283418	0.00341421503492914	0.0362286079727098
SNRPB2	C1	chr20_16692864_16694041	145.834294713983	2.53840947308074	2.25664514489397e-07	5.67703586915989e-05
PCSK2	C1	chr20_17149773_17151075	189.59827593755	1.5882538605705	0.00266800199484738	0.0309554716982554
SNX5	C1	chr20_17862554_17863581	76.6532536955265	1.57242324462687	8.83655877113491e-05	0.00325915707635842
MGME1	C1	chr20_17987952_17988916	38.8301055589235	1.26238886054673	0.000349129177100798	0.00815337438472134
LOC100289473	C1	chr20_1808408_1809498	213.093546103628	1.29232209026089	0.00467657923205433	0.0443995377506678
SLC24A3	C1	chr20_19192329_19193969	208.397629857703	1.88970464614627	7.1515482274181e-06	0.000596701788996643
LOC100130264	C1	chr20_19255930_19257022	123.198222617523	2.24665181777713	2.4133305595181e-05	0.00135320809796521
LOC100130264	C1	chr20_19356804_19358127	167.747448103205	2.96225755453586	6.71618553927992e-11	2.88194244268423e-07
CFAP61	C1	chr20_20179926_20181143	115.127567500205	1.32654190336786	0.000167391718662721	0.00499418060405944
RALGAPA2	C1	chr20_20723960_20725203	400.957289405871	1.13209565833852	0.00465197019520718	0.0442532544926208
KIZ	C1	chr20_20936552_20937867	374.152954594237	2.04250411570129	0.000446668499940124	0.0096015282605935
KIZ	C1	chr20_21033395_21034507	78.4955441643402	1.22252167545518	0.00248075858333967	0.0295252113297575
NKX2-2	C1	chr20_21535072_21536144	43.4739641552433	1.32169924786101	1.62961289455789e-05	0.00103641211467731
LINC00656	C1	chr20_23185619_23186957	256.929860180922	2.21058639852156	1.35879424239896e-05	0.000918602187244278
SYNDIG1	C1	chr20_24442734_24443742	112.408604546435	1.12362221731982	0.0051270849618409	0.0472030934233114
ACSS1	C1	chr20_25033874_25034802	70.3676081188377	2.18132471172818	1.50752109826207e-06	0.000204569968794377
VSX1	C1	chr20_25067979_25068814	50.3059316111118	1.35167594143075	0.00339352586387317	0.036099498232385
TMC2	C1	chr20_2519568_2520425	34.7839609324853	1.12373273829758	0.00342313029514003	0.0362928388824
PTPRA	C1	chr20_2936078_2936831	31.2219992793132	1.19393085048815	0.00321102970321068	0.034883157352783
SUN5	C1	chr20_31567789_31568955	204.499631231912	1.49968961336047	0.00166510807540097	0.0228059619970064
SNTA1	C1	chr20_32053099_32054006	91.5612306239002	2.10952981966752	1.46605126219742e-07	4.14997407510339e-05
DLGAP4	C1	chr20_35046859_35047604	32.4319976536604	1.31255470764113	0.00183501234833458	0.024261328061503
SOGA1	C1	chr20_35480316_35481184	115.956904810859	1.43139678055034	0.000582550577130542	0.0114648276335492
GHRH	C1	chr20_35896011_35897013	89.5398310019448	1.44078995678033	0.00100451075580292	0.0163565628360284
CTNNBL1	C1	chr20_36433246_36433945	38.1703793775514	1.16781686017867	0.000499518371236778	0.0103366285465893
LINC01734	C1	chr20_37926712_37928285	41.1858875520465	1.09630161653558	0.00425513016908115	0.041847165154222
MIR103B2	C1	chr20_3915904_3916525	37.5546969399073	1.34561680682825	0.0008240694237876	0.0143823531175796
PTPRT	C1	chr20_41112388_41113463	34.909385519611	1.33421037329899	0.0011999016048806	0.0183877783846809
TOX2	C1	chr20_42667186_42668005	40.4191657590836	1.80701440501474	2.24432459649706e-06	0.000269028350093577
RIMS4	C1	chr20_43434148_43435297	164.808778747113	2.32051212379628	1.74582724519192e-07	4.69005707239009e-05
RIMS4	C1	chr20_43438832_43439637	50.1440729094049	1.14307990618871	0.00525605019090185	0.0479939729538001
KCNS1	C1	chr20_43678100_43679010	73.5356273426467	1.43094074543692	0.000266777137670199	0.00682761427020781
EYA2	C1	chr20_45523143_45524220	40.6411572258401	1.70363559246855	3.07259770235687e-06	0.000333359592529951
PREX1	C1	chr20_47403498_47404094	35.7935426140046	1.17059313990417	0.00461027216725305	0.0439975954429427
PREX1	C1	chr20_47404368_47405371	115.693456351029	1.38345292461491	0.000274538455710925	0.00696128065248582
PREX1	C1	chr20_47413585_47414495	147.253628601098	1.68203986280998	0.000133857976641713	0.00429320321880541
KCNB1	C1	chr20_48066612_48067391	69.5565010289478	1.07905394287419	0.00294958135256164	0.0330068090621781
KCNG1	C1	chr20_49653697_49654874	78.7347527631143	1.45396892659526	0.0006958864345531	0.0128717708841782
ZFP64	C1	chr20_51116130_51117208	169.884880773007	1.72163089037143	0.000151449908526335	0.00467800242266135
[truncated: 8,520 more rows]
