# Supplementary material for: Cell-lineage controlled epigenetic regulation in glioblastoma stem cells determines functionally distinct subgroups and predicts patient survival
Source: Nat Commun. 2022 Apr 25;13:2236. doi: 10.1038/s41467-022-29912-2 (PMC9038925; doi:10.1038/s41467-022-29912-2)
Supplement: Supplementary file 8 — Supplementary Data 5 [file 41467_2022_29912_MOESM8_ESM.xlsx]

## Sheet: Supplementary Data 5
Gene name	Peak	Pearson correlation	p-value	FDR
ACAP3	chr1_1234066_1234946	0.509149522977399	0.000159395802528756	0.00339596771606007
MXRA8	chr1_1293263_1294556	0.541423327258328	4.9044436130965e-05	0.00144898550566165
MXRA8	chr1_1294582_1295068	0.518327813042388	0.000115376657986295	0.00268664951836908
MXRA8	chr1_1295123_1295406	0.54008195920119	5.16315391336887e-05	0.0015051476412619
MXRA8	chr1_1295525_1296448	0.415719434560852	0.00267851213652296	0.0246836556951258
VWA1	chr1_1370647_1371395	0.451091034698926	0.00100989636651409	0.0125078384659125
NADK	chr1_1709168_1710698	0.42865275783726	0.00189764647208614	0.0194792377674381
NADK	chr1_1711168_1712237	0.521841688038953	0.000101697951675169	0.00245025168549816
PRKCZ	chr1_2004817_2006081	0.691226311576508	2.74539016279178e-08	5.32783077625921e-06
PRKCZ	chr1_2006532_2006789	0.573437873389556	1.34362433943668e-05	0.000558710194172276
PRKCZ	chr1_2047035_2048159	0.673530188852001	8.32187452032066e-08	1.21607128796982e-05
PRKCZ	chr1_2066448_2067545	0.604350444899569	3.36046955449889e-06	0.000196093100512485
PRKCZ	chr1_2071200_2071927	0.388263076690736	0.00533266816722675	0.0395300119203235
SKI	chr1_2179143_2180734	0.388109956181575	0.0053523411552375	0.0396227897541279
HES5	chr1_2461546_2462211	0.401981056172706	0.00380738120606593	0.031352759637213
HES5	chr1_2472074_2472648	0.424420503298629	0.00212735060055277	0.0210715642006756
TNFRSF14	chr1_2487033_2488658	0.619224777242089	1.63532075040496e-06	0.000114759897476927
MMEL1	chr1_2541517_2543092	0.537995205020922	5.59059973753107e-05	0.00159498348116097
MMEL1	chr1_2573680_2575320	0.378280941423883	0.00675561950340077	0.046403942017783
MEGF6	chr1_3420429_3421673	0.481414995004929	0.000401084671157329	0.00654080294475777
MEGF6	chr1_3459291_3460576	0.417975143227893	0.00252467999497778	0.0236682233248267
TPRG1L	chr1_3535491_3535994	0.525668211942893	8.84997509572518e-05	0.00221879001921578
TPRG1L	chr1_3540727_3542648	0.596282273394649	4.89260673917227e-06	0.000263207142761605
TPRG1L	chr1_3548002_3548845	0.446723461877316	0.00114567814221836	0.0136683939151276
TP73	chr1_3568441_3570021	0.622982179531922	1.35521812083881e-06	0.000100256869463145
TP73	chr1_3606734_3607515	0.409399711742616	0.00315455080486088	0.027609602756307
TP73	chr1_3629521_3630072	0.462037590389189	0.000730707006406006	0.00995954825665241
TP73	chr1_3633577_3634164	0.559650541521155	2.38543617702713e-05	0.000857192630678809
LRRC47	chr1_3709889_3710572	0.378855496154723	0.00666555950168087	0.0459940803715991
LRRC47	chr1_3712168_3713772	0.751656773155905	3.16673925583755e-10	1.66193370477933e-07
LRRC47	chr1_3717926_3718389	0.553965906273076	3.0002584120264e-05	0.00101443964239955
LRRC47	chr1_3720077_3721497	0.452591553374563	0.000966689763605531	0.0121148976671552
CEP104	chr1_3772901_3774608	0.762945956059729	1.19289268708455e-10	7.7371178208249e-08
C1orf174	chr1_3816285_3818232	0.715672036345071	5.18215186234693e-09	1.52136289614155e-06
NPHP4	chr1_5939069_5939570	0.464142844349898	0.000685768271613793	0.00954730470647431
NPHP4	chr1_5955763_5956025	0.419694438268463	0.00241273690191347	0.0229404476999788
NPHP4	chr1_5956640_5957712	0.397599251210799	0.00424642846734395	0.0338046804457304
NPHP4	chr1_5968279_5969082	0.393784591276636	0.0046642211655283	0.0360145243602644
NPHP4	chr1_5970359_5970578	0.404345792532204	0.0035874492706307	0.0301132571010388
NPHP4	chr1_5975016_5976698	0.592122598516178	5.91469234830041e-06	0.000301818510327218
NPHP4	chr1_6007781_6008566	0.479987938775432	0.000419710378757865	0.00676292815570479
KCNAB2	chr1_6035123_6035675	0.440493696291717	0.00136762604500877	0.0155223687658286
KCNAB2	chr1_6051262_6053414	0.684482542377192	4.22751181377419e-08	7.36904378474394e-06
NPHP4	chr1_6061659_6061860	0.413934788235655	0.00280603593799975	0.0254716878290674
NPHP4	chr1_6062046_6062745	0.464900699651692	0.000670210123321069	0.00938895322659651
KCNAB2	chr1_6075939_6077002	0.551407928267565	3.32187316378314e-05	0.00109108183230599
KCNAB2	chr1_6085129_6086605	0.557627682284932	2.5894995087788e-05	0.000909606309306235
KCNAB2	chr1_6093993_6094899	0.52747147962978	8.28401180084131e-05	0.00211713488659045
KCNAB2	chr1_6097094_6097820	0.436915695447789	0.00151177620046557	0.0166371226516738
KCNAB2	chr1_6101482_6101937	0.567350854626711	1.73666483733504e-05	0.000674166804863001
KCNAB2	chr1_6119853_6120400	0.462522172452954	0.000720134812107778	0.00986120496829553
KCNAB2	chr1_6130312_6130806	0.473092987168579	0.000521193848919593	0.00786824574162722
KCNAB2	chr1_6143553_6144748	0.673828213056566	8.17299132983435e-08	1.20332196405146e-05
CHD5	chr1_6158261_6159047	0.407828498423705	0.00328391146247431	0.0283829799410039
CHD5	chr1_6240180_6240804	0.410373817790152	0.00307662825374268	0.0271467064312581
RPL22	chr1_6258873_6260282	0.694072179466808	2.28017356800368e-08	4.67600846121629e-06
RNF207	chr1_6265736_6266637	0.493568786956942	0.000270277570555275	0.0049551918320785
RNF207	chr1_6268738_6269856	0.418958907935898	0.00246007726919728	0.0232411529246608
ICMT	chr1_6294524_6296471	0.622253339940673	1.40578858704201e-06	0.000102828324117132
GPR153	chr1_6319756_6321754	0.710015715884379	7.73756552009225e-09	2.0441098496916e-06
GPR153	chr1_6332920_6334060	0.477582676820724	0.000452879780587276	0.00713484374125653
ACOT7	chr1_6371906_6372766	0.459281991566434	0.000793523694328501	0.0105559495307373
ACOT7	chr1_6403299_6404050	0.430560948506327	0.00180149739363302	0.0187806127335708
ACOT7	chr1_6408131_6409178	0.503837219895343	0.000191385832662566	0.00387750141428597
ACOT7	chr1_6418005_6418592	0.482529152448582	0.000387066044756188	0.006382846258274
ACOT7	chr1_6418837_6420151	0.438920453236749	0.00142942376893747	0.0160069389116607
ACOT7	chr1_6423065_6423662	0.494512737696841	0.0002619550546317	0.00485253866191793
ACOT7	chr1_6427703_6428134	0.423522693531413	0.00217913875696749	0.02140318359833
ACOT7	chr1_6444753_6446861	0.449906163194196	0.00104522817079465	0.0128008814099535
ACOT7	chr1_6452527_6454350	0.462648002750682	0.000717412148723146	0.00983833491325656
ESPN	chr1_6505129_6505553	0.412434053156107	0.00291739667611385	0.0262059646489846
NOL9	chr1_6613761_6615115	0.391404749587151	0.00494274514556315	0.0375225411993292
ZBTB48	chr1_6639483_6640724	0.533794512598672	6.5510066662825e-05	0.00178773620415385
ZBTB48	chr1_6642071_6642295	0.424439426749349	0.00212627090179808	0.0210643342736228
KLHL21	chr1_6660927_6664606	0.58263542668335	9.02857838962602e-06	0.000413765335781291
PHF13	chr1_6672706_6675143	0.566417620365495	1.80553823077387e-05	0.000694979146797618
THAP3	chr1_6684663_6686207	0.386046640830679	0.00562369132265176	0.041006485143422
DNAJC11	chr1_6794816_6795823	0.473401502555741	0.000516217929422661	0.00781791250820392
DNAJC11	chr1_6801940_6802399	0.488103717635552	0.000323357421454685	0.00562845453220192
DNAJC11	chr1_6802904_6803179	0.452114723655291	0.000980236658774976	0.0122406692245094
CAMTA1	chr1_7373902_7374239	0.38833671047309	0.00532323019909247	0.0394821407392532
CAMTA1	chr1_7448692_7450382	0.395734810435639	0.00444633218538469	0.0348489696985213
CAMTA1	chr1_7676411_7676763	0.414343947839115	0.00277633411126899	0.0252938042936644
CAMTA1	chr1_7727578_7730042	0.498675167526532	0.000227959834719214	0.00439818332256258
CAMTA1	chr1_7740007_7741266	0.450549022759683	0.00102592366151683	0.0126406402815825
CAMTA1	chr1_7762503_7762731	0.375607556281864	0.00718873041830671	0.0483414387860155
CAMTA1	chr1_7763964_7765314	0.413135034274496	0.00286490412502989	0.0258641557190964
CAMTA1	chr1_7787767_7788720	0.42440211567668	0.00212840019316265	0.0210787521590296
TNFRSF9	chr1_8000810_8001249	0.421170546353817	0.0023201601150805	0.0223574797190055
TNFRSF9	chr1_8002224_8002850	0.377335731896921	0.00690608307918003	0.0471191617203201
TNFRSF9	chr1_8008924_8009446	0.38560599445129	0.00568317400435493	0.0412983093015785
PARK7	chr1_8021041_8022374	0.65109775759228	3.06005794413246e-07	3.24680463247302e-05
PARK7	chr1_8035180_8035766	0.478770912068386	0.000436208677089303	0.00694564748547978
PARK7	chr1_8042295_8042885	0.38650599162812	0.00556226329794088	0.0406648854626161
ERRFI1	chr1_8053925_8054894	0.496199428728003	0.000247660900357608	0.00466171723040809
ERRFI1	chr1_8064165_8065646	0.419758879538973	0.0024086280337011	0.0229158890054304
ERRFI1	chr1_8075014_8076219	0.526070548369029	8.72072094241544e-05	0.00219849146493768
ERRFI1	chr1_8078752_8079244	0.39856922345779	0.00414558372361117	0.033232596659841
ERRFI1	chr1_8088033_8088664	0.616558348107512	1.86578752380151e-06	0.000126609604617395
ERRFI1	chr1_8100492_8101400	0.43827602669635	0.00145544825383811	0.0162135723411049
ERRFI1	chr1_8107705_8108606	0.46582292536856	0.000651706462771022	0.00920237241576189
ERRFI1	chr1_8136997_8138879	0.567213218618225	1.74666781440148e-05	0.00067658771971783
ERRFI1	chr1_8143003_8143417	0.568481677565219	1.65645773048167e-05	0.000651016519141465
ERRFI1	chr1_8143647_8144195	0.476348769252747	0.000470798798135287	0.00732963146420685
ERRFI1	chr1_8149578_8150974	0.647429294622173	3.74810327151116e-07	3.80519216637469e-05
ERRFI1	chr1_8154602_8154999	0.450721528174889	0.00102079812865263	0.0126048754512038
ERRFI1	chr1_8156320_8158186	0.56745264645005	1.72930091839914e-05	0.000672063834497782
ERRFI1	chr1_8180804_8183124	0.571655586713967	1.44922766733169e-05	0.000588826780989591
ERRFI1	chr1_8193287_8194521	0.653208971498858	2.71956141629517e-07	2.96046708073525e-05
ERRFI1	chr1_8197573_8198422	0.488839618131236	0.000315698604868347	0.00552816601756593
ERRFI1	chr1_8203057_8203403	0.442759100951798	0.00128282897584636	0.0148332988702623
ERRFI1	chr1_8226880_8227591	0.484803518574609	0.000359816270799209	0.00607091614656113
ERRFI1	chr1_8229281_8230592	0.494106275265937	0.000265509769183319	0.00489674514108196
ERRFI1	chr1_8234467_8234832	0.453768953032725	0.00093395551053627	0.0118268760246085
SLC45A1	chr1_8257532_8258453	0.409493197359167	0.00314699771589316	0.0275669770303812
SLC45A1	chr1_8280266_8280554	0.37392715369085	0.00747314958538447	0.0495980255780876
SLC45A1	chr1_8297958_8299402	0.500228774056238	0.00021633524461414	0.00423195525759258
SLC45A1	chr1_8377696_8378777	0.462011847276186	0.000731272531403273	0.00996409862041664
SLC45A1	chr1_8403172_8404169	0.395619004998849	0.00445901664114359	0.0349203481821903
RERE	chr1_8467873_8469660	0.45879336773011	0.000805155504313292	0.0106677776689229
RERE	chr1_8482697_8484635	0.422958544870989	0.00221224989892649	0.0216358749382587
RERE	chr1_8523087_8524095	0.432665749098741	0.00170049027646174	0.0180603316387417
RERE	chr1_8534393_8534741	0.382872217688506	0.00606462986052882	0.0431641255843144
RERE	chr1_8576846_8578301	0.432405455468511	0.00171270197482813	0.0181378725148881
RERE	chr1_8585239_8586486	0.442506473019843	0.00129204655494914	0.0149128212562467
RERE	chr1_8638270_8638666	0.41436001899188	0.00277517316510983	0.0252867675651651
RERE	chr1_8658097_8659324	0.37937994823769	0.00658426703796054	0.0456185630475548
RERE	chr1_8672101_8672574	0.426313789975187	0.00202170715413871	0.0203497066879548
RERE	chr1_8689152_8690045	0.410904036291766	0.00303493227521935	0.0268881282065165
RERE	chr1_8739244_8739742	0.388278920180704	0.0053306362025829	0.0395205550143947
RERE	chr1_8740453_8740957	0.387600229140132	0.00541828900979006	0.0399534350012201
RERE	chr1_8740986_8741425	0.468099756748373	0.000607977254696975	0.00877336029693516
RERE	chr1_8747182_8747709	0.467107671717085	0.000626695601681898	0.00895819348524284
RERE	chr1_8761043_8762013	0.396959704659492	0.0043140923562149	0.034160857295132
RERE	chr1_8762877_8763965	0.454875635640171	0.000904097321909761	0.0115643068898068
RERE	chr1_8766933_8767488	0.524511538230335	9.23138494686956e-05	0.00228680884632965
RERE	chr1_8778852_8779865	0.529392408662665	7.71769463448389e-05	0.00201271414079035
RERE	chr1_8786507_8787012	0.383812615116879	0.00593096639328254	0.0425197061543095
RERE	chr1_8787890_8788529	0.452366512817504	0.000973062187399852	0.0121736595824342
RERE	chr1_8876960_8878907	0.528326907074284	8.02728406120107e-05	0.00207176711925711
ENO1	chr1_8908122_8909490	0.378676614098014	0.00669348612106739	0.0461180715248964
ENO1	chr1_8919494_8919870	0.429196775261191	0.00186978036791456	0.0192864713424038
ENO1	chr1_8922619_8922958	0.50557799035916	0.000180311826693299	0.00371800777497952
ENO1	chr1_8923825_8924052	0.389978974367045	0.00511649534065828	0.0384306043729369
ENO1	chr1_8933385_8934096	0.525942820663971	8.76156635807683e-05	0.0022062580143441
ENO1	chr1_8940060_8940780	0.47432657683641	0.000501553651401872	0.00766180108055838
ENO1	chr1_8949449_8950893	0.548969738760977	3.65763864139505e-05	0.0011687023474974
ENO1	chr1_8963561_8964555	0.423139839149659	0.00220156099055871	0.0215572550218571
H6PD	chr1_9255833_9257116	0.39188954469077	0.00488485476159167	0.0372196079619337
H6PD	chr1_9291771_9292021	0.398139198230713	0.00419002944001752	0.0334813055642264
H6PD	chr1_9293266_9293809	0.448850896672673	0.00107762309926668	0.0130827237141182
H6PD	chr1_9299497_9300478	0.563739409601044	2.01742152341287e-05	0.000757130308716592
SPSB1	chr1_9335179_9336203	0.467434408904301	0.000620474293153858	0.00889583430844786
SPSB1	chr1_9340371_9341097	0.619021462171211	1.65191482738551e-06	0.00011550919764887
SPSB1	chr1_9341971_9342497	0.376222666556195	0.00708699639245163	0.047916440474526
SPSB1	chr1_9350122_9350840	0.594291225272012	5.35946079968165e-06	0.0002805905530869
SPSB1	chr1_9354388_9355281	0.492901949171815	0.000276300676696726	0.0050365924193114
SPSB1	chr1_9362846_9363810	0.438679488159901	0.00143910587841162	0.0160830566737419
SPSB1	chr1_9375300_9376484	0.456057052978985	0.000873170433670869	0.0112915274952063
SPSB1	chr1_9410260_9410908	0.445950328203841	0.00117134695516745	0.0138872226094848
SPSB1	chr1_9498028_9499368	0.479962457190114	0.000420049949859753	0.00676728269195987
SLC25A33	chr1_9599057_9600496	0.492460285263478	0.000280356687836912	0.00509103858336085
TMEM201	chr1_9653374_9654227	0.381190338525347	0.00631024327273238	0.0443176661591579
PIK3CD	chr1_9747218_9748226	0.462752228863755	0.000715163961141672	0.00981861778971361
PIK3CD	chr1_9748961_9750360	0.401427998807666	0.00386049798954832	0.0316513170670892
PIK3CD	chr1_9750903_9751493	0.605095394418687	3.24422240313868e-06	0.000191812930206651
PIK3CD	chr1_9760274_9760876	0.667927503816348	1.16402607505465e-07	1.57594761863276e-05
PIK3CD	chr1_9765286_9766121	0.458958383293929	0.000801210253638144	0.0106292115117913
PIK3CD	chr1_9778945_9779782	0.518015326577917	0.000116670964507687	0.00270455998615032
UBE4B	chr1_10092425_10093937	0.463244250999276	0.000704636221114986	0.00972812564967524
UBE4B	chr1_10106090_10107181	0.403093694607653	0.00370246527096557	0.0307774681123402
UBE4B	chr1_10169294_10169494	0.429194399710209	0.00186990125502072	0.0192864713424038
UBE4B	chr1_10220827_10222029	0.416782817047881	0.00260498913787473	0.0242173935363665
KIF1B	chr1_10355316_10356297	0.53658838182493	5.89682301948916e-05	0.00165859510340275
PGD	chr1_10447515_10448699	0.546216083240356	4.07417260009125e-05	0.00126153313646822
PGD	chr1_10458328_10460082	0.446712308941539	0.00114604482387255	0.0136710976976545
DFFA	chr1_10531961_10532969	0.522911875426552	9.78364746565227e-05	0.00238547734616189
PEX14	chr1_10534705_10535633	0.405586981285225	0.00347655237158901	0.0294917807835644
PEX14	chr1_10554595_10555681	0.449893647595317	0.00104560721038791	0.0128047202406738
PEX14	chr1_10570493_10571715	0.52481632137945	9.12945209848209e-05	0.00226875484182098
PEX14	chr1_10588113_10589445	0.516152126464134	0.000124667277148875	0.00283932196109399
MTOR	chr1_11306268_11306683	0.427740989067377	0.00194517857342237	0.0198067734684544
MTOR	chr1_11322042_11323157	0.40932657410309	0.00316047104499612	0.0276415913288929
FBXO6	chr1_11727630_11727853	0.454230462941405	0.000921398168626358	0.0117188041083228
MAD2L2	chr1_11750726_11752053	0.407188215609571	0.00333795425374858	0.0286811967345223
DRAXIN	chr1_11752247_11753971	0.456508186516682	0.000861613554921841	0.0111895132517685
AGTRAP	chr1_11791499_11792357	0.385642233613855	0.00567826144599996	0.0412825868186469
AGTRAP	chr1_11795641_11797221	0.436859433366828	0.00151414717296902	0.0166519512410753
KIAA2013	chr1_11967683_11970101	0.411648926950009	0.00297719768252267	0.0265612865377205
KIAA2013	chr1_11978672_11979628	0.473318880622863	0.000517546285447402	0.00783256153190782
MFN2	chr1_12039562_12040929	0.458176769529532	0.000820052242221857	0.0108023156714605
TNFRSF8	chr1_12111916_12112686	0.42892977056085	0.00188341129979892	0.0193812928213119
TNFRSF1B	chr1_12213147_12214013	0.444861686361899	0.00120836312367134	0.0141916335361386
TNFRSF1B	chr1_12221612_12222560	0.521055215416334	0.000104623927171691	0.00249977049049101
TNFRSF1B	chr1_12226767_12227749	0.506250454277091	0.000176192421142056	0.00365623620186463
TNFRSF1B	chr1_12237941_12238671	0.544750177373239	4.31327186108527e-05	0.00131533232141177
TNFRSF1B	chr1_12238805_12239568	0.501638985059814	0.000206252812976402	0.00409308069695427
VPS13D	chr1_12376354_12376811	0.377458713372785	0.00688634274097094	0.0470387252712297
DHRS3	chr1_12616353_12617080	0.419703799941561	0.00241213960283096	0.0229358855698951
DHRS3	chr1_12640049_12640860	0.514818904847293	0.000130692568668041	0.00293985245863498
DHRS3	chr1_12654958_12656895	0.469469891522174	0.000582953990967364	0.00851166888808373
DHRS3	chr1_12674988_12677475	0.548391322373521	3.74173990237887e-05	0.00118702655086371
DHRS3	chr1_12677917_12678577	0.406504355998508	0.00339653962841324	0.0290274485692299
DHRS3	chr1_12679780_12680277	0.483995654298305	0.000369289979826963	0.006178431182761
PRAMEF1	chr1_12870601_12871969	0.420862555113001	0.00233921207407558	0.0224715240312602
PDPN	chr1_13909673_13911445	0.568840963861416	1.63169848821051e-05	0.000644065637191366
PDPN	chr1_13911790_13913024	0.481088763210258	0.000405275423162922	0.00659565818511788
PDPN	chr1_13919715_13920821	0.579988104204702	1.01356730263172e-05	0.000452085288840503
PDPN	chr1_13926170_13927086	0.401761301915741	0.00382840939121849	0.0314807740307554
PRDM2	chr1_14026277_14027947	0.400057920044253	0.00399489972767026	0.0324183339817664
PRDM2	chr1_14353575_14353995	0.399238412190431	0.00407724250219003	0.032844866368113
PRDM2	chr1_14491735_14492445	0.53672122933973	5.86726228299173e-05	0.00165266159031336
KAZN	chr1_14636903_14637562	0.390744697781207	0.00502252853808425	0.0379364422935602
KAZN	chr1_14789335_14789911	0.374820047454652	0.00732082834265619	0.0489146786853905
KAZN	chr1_14878636_14879179	0.529861466373575	7.58490245678351e-05	0.00198897638916775
KAZN	chr1_14933797_14934231	0.454028293657259	0.00092688028475239	0.0117708912451652
KAZN	chr1_15081874_15082824	0.421415939872205	0.00230507897677773	0.0222527235824396
TMEM51	chr1_15506446_15507589	0.387017885710072	0.00549450007005099	0.0403310807300066
TMEM51	chr1_15515187_15515652	0.5710124823539	1.48917646482454e-05	0.000601055265766446
FHAD1	chr1_15609179_15609930	0.418431625327844	0.00249451885993763	0.0234747707842518
EFHD2	chr1_15738678_15739045	0.480703950376256	0.000410269571752588	0.00665585160575752
DNAJC16	chr1_15852841_15853765	0.55663039180711	2.69591007853663e-05	0.000937513054368771
DNAJC16	chr1_15865141_15865624	0.432010636542368	0.00173137399049396	0.0182837762699873
AGMAT	chr1_15910887_15911830	0.598544754333532	4.40798873495356e-06	0.000242823711268693
AGMAT	chr1_15921604_15922044	0.45331896897426	0.000946346798461668	0.0119327222835932
FBLIM1	chr1_16075927_16076737	0.483113585286481	0.000379891167384946	0.00630179052743611
FBLIM1	chr1_16084021_16084567	0.751368248243641	3.24454289171727e-10	1.68914363788552e-07
FBLIM1	chr1_16085172_16086144	0.402007152026548	0.00380489086728911	0.0313415062288505
FBLIM1	chr1_16086756_16087799	0.694833575788783	2.16889183275804e-08	4.50458067678212e-06
FBLIM1	chr1_16092000_16092900	0.679807712364075	5.66450987412412e-08	9.07944661917387e-06
FAM131C	chr1_16402429_16403057	0.442565733426242	0.00128987903741928	0.0148918861381625
EPHA2	chr1_16467936_16468508	0.407659849057603	0.0032980708567473	0.0284634469105812
EPHA2	chr1_16471460_16473976	0.425057026940641	0.00209129895762106	0.0208190405485392
EPHA2	chr1_16478967_16479575	0.47992378284562	0.000420565803963689	0.00677279892287611
NECAP2	chr1_16766644_16768005	0.506189334660574	0.000176563259654854	0.00366120750070712
MFAP2	chr1_17304735_17305807	0.509240121529311	0.000158895223728203	0.00338841678134717
MFAP2	chr1_17307084_17307339	0.394424924155223	0.00459166982406016	0.0356355893537994
MFAP2	chr1_17307891_17308318	0.562950263408826	2.08408975827776e-05	0.000776034254088897
MFAP2	chr1_17310938_17311803	0.484993180019777	0.000357624269742552	0.00604176432654627
ATP13A2	chr1_17337793_17338852	0.462342995129026	0.000724027813138451	0.00990201232442779
ATP13A2	chr1_17339224_17340807	0.717432261810064	4.56541216944681e-09	1.37123208065989e-06
ATP13A2	chr1_17342510_17343225	0.523622610766695	9.53465221824697e-05	0.0023420239279267
ATP13A2	chr1_17347020_17347657	0.529803313988026	7.60125131177143e-05	0.00199219317001722
ATP13A2	chr1_17353722_17355117	0.61040438503339	2.51776904443573e-06	0.000158895267647144
ATP13A2	chr1_17355127_17355529	0.563890001881683	2.0049247663638e-05	0.000754034785614406
ATP13A2	chr1_17356641_17357114	0.384828903923116	0.00578941267440091	0.0418289940050559
SDHB	chr1_17380126_17381293	0.525603187194249	8.87102853128811e-05	0.00222207086109167
SDHB	chr1_17386086_17387151	0.394874347783714	0.00454134172767288	0.0353594003410644
SDHB	chr1_17389928_17390690	0.412857399605954	0.00288559395371419	0.0259992441383454
PADI2	chr1_17445185_17446283	0.455010611544289	0.000900514908980803	0.0115291898273859
PADI2	chr1_17454058_17455603	0.418455005214329	0.00249298270808854	0.0234634585699955
PADI2	chr1_17488582_17488784	0.441506919653857	0.0013291000318307	0.0152134673547791
PADI1	chr1_17534350_17535009	0.416179235340466	0.00264649888511165	0.0244748899608554
PADI1	chr1_17541997_17542374	0.39427202872504	0.00460890274098437	0.0357343714543144
PADI1	chr1_17559553_17560803	0.416046489354427	0.00265570626962146	0.0245344976709156
PADI3	chr1_17571473_17572341	0.391391108406634	0.00494438271888971	0.0375335132524348
PADI3	chr1_17600744_17601031	0.431808229767372	0.00174101641536925	0.018361802087689
IGSF21	chr1_18434405_18434710	0.545002012742284	4.27130052061428e-05	0.00130681982344304
IGSF21	chr1_18444499_18445339	0.482568578153467	0.00038657820109099	0.00637749498232152
IGSF21	chr1_18502533_18502805	0.451389116482724	0.00100117803776937	0.0124274534038451
IGSF21	chr1_18722964_18723164	0.382384004028691	0.00613505240412269	0.0435020985330207
ALDH4A1	chr1_19216976_19217815	0.425198779917578	0.00208334454840194	0.0207589074077457
ALDH4A1	chr1_19228395_19229915	0.510905659197669	0.00014994416682502	0.00325120572685487
ALDH4A1	chr1_19239433_19240225	0.518528780152828	0.00011455119937758	0.00267457885875886
IFFO2	chr1_19256178_19256697	0.715868366461383	5.1096666287034e-09	1.5091605238353e-06
IFFO2	chr1_19258883_19259412	0.501758417343431	0.000205418859530957	0.00408138800400664
IFFO2	chr1_19267488_19268820	0.463855818883892	0.000691744994426095	0.00960751232255001
IFFO2	chr1_19274886_19275539	0.620822887414431	1.5101837992169e-06	0.000108115758319515
IFFO2	chr1_19275565_19277623	0.471649217522878	0.000545059733589137	0.00810445291156692
IFFO2	chr1_19281195_19281421	0.516182494208852	0.0001245330361467	0.00283721353266142
IFFO2	chr1_19284515_19284725	0.424561264594129	0.0021193309471616	0.021017721298558
IFFO2	chr1_19288586_19289144	0.386834896409129	0.00551864042130376	0.040447447190401
IFFO2	chr1_19291888_19292847	0.621267501574312	1.47698764479194e-06	0.00010612335980612
IFFO2	chr1_19329840_19330525	0.466520648633736	0.000638014217598263	0.00907268393091203
IFFO2	chr1_19336230_19336865	0.411423221261478	0.00299458825246723	0.0266765927894591
IFFO2	chr1_19337125_19338240	0.531465578973218	7.14641704487234e-05	0.00190017588847032
CAPZB	chr1_19774866_19775989	0.38162455305315	0.00624601688559043	0.0439932040752195
CAPZB	chr1_19778726_19779268	0.42232570155524	0.00224992340342987	0.0218990076841265
NBL1	chr1_19962168_19962619	0.449830259447159	0.00104752883561901	0.0128202110737878
TMCO4	chr1_20060957_20061561	0.516056607968859	0.000125090379024878	0.00284616170875408
TMCO4	chr1_20061850_20062851	0.44167820458751	0.00132268388819982	0.0151656928883164
TMCO4	chr1_20084500_20085485	0.522177976930732	0.000100469802546415	0.00242875422007603
TMCO4	chr1_20085999_20086707	0.505979680172832	0.000177840726157197	0.00367832049231311
TMCO4	chr1_20091777_20092734	0.540118125209943	5.15601745954993e-05	0.00150396553505225
TMCO4	chr1_20116829_20117806	0.408839098050698	0.00320018160606267	0.0278777499785824
TMCO4	chr1_20125878_20127214	0.528248118271935	8.05062184305336e-05	0.00207596731184449
PLA2G5	chr1_20396110_20397290	0.494878711978108	0.000258791436826121	0.00480848601035095
EIF4G3	chr1_21443736_21444771	0.39915251948931	0.00408595859393168	0.0328975833628748
EIF4G3	chr1_21475524_21476892	0.435240496330917	0.0015838079151697	0.0171876173135445
ECE1	chr1_21564498_21565459	0.382873463467754	0.00606445106821322	0.0431641255843144
ECE1	chr1_21578546_21579189	0.422994366641083	0.00221013424484566	0.0216205992126559
ECE1	chr1_21591389_21591977	0.405339470085391	0.00349842258531356	0.0296078352223071
ECE1	chr1_21650593_21651871	0.526396962843105	8.61712824815949e-05	0.00217803383060581
ECE1	chr1_21660596_21661831	0.633584529192122	7.86841535403576e-07	6.66728672375454e-05
ALPL	chr1_21879767_21880019	0.474357919912904	0.000501063452473499	0.00765753846616464
ALPL	chr1_21880057_21880574	0.449455908056839	0.00105894201663765	0.0129202044226081
ALPL	chr1_21893644_21894539	0.520820945787134	0.000105510244168775	0.00251540596639709
ALPL	chr1_21894734_21895496	0.451852738256997	0.00098775195948712	0.0123053938675714
RAP1GAP	chr1_21945159_21945861	0.599237747931268	4.26870281025952e-06	0.000236485408894482
RAP1GAP	chr1_21946910_21947544	0.479791018816947	0.000422341024323506	0.00679130350363675
RAP1GAP	chr1_21950996_21951836	0.626197279216249	1.15169075034508e-06	8.8521036810677e-05
RAP1GAP	chr1_21971929_21972673	0.533276631968712	6.67933382029448e-05	0.00181287315779546
RAP1GAP	chr1_21977773_21978810	0.500297030364868	0.000215837108696195	0.00422569451832027
RAP1GAP	chr1_21980079_21980774	0.66783460710577	1.17045073799744e-07	1.58354765854818e-05
RAP1GAP	chr1_21982869_21983321	0.45969650847725	0.00078377461652109	0.0104568806539189
RAP1GAP	chr1_21998409_21998844	0.374460876869235	0.00738177293176417	0.0491821769058558
CDC42	chr1_22378821_22380425	0.436084343123358	0.00154714987024403	0.016912011311191
ZBTB40	chr1_22644694_22645551	0.4622216907915	0.000726674135011602	0.00992499403275361
ZBTB40	chr1_22668340_22669138	0.380855627895673	0.00636014366841297	0.0445468044302662
EPHB2	chr1_23017531_23017874	0.526223328571003	8.67209283859379e-05	0.00218825416168541
HTR1D	chr1_23515104_23515866	0.41781494113724	0.00253534131740008	0.0237385329267038
HTR1D	chr1_23520495_23521740	0.429788482417588	0.00183988512675577	0.0190637370455048
HTR1D	chr1_23528672_23529633	0.432551853635211	0.00170582411990238	0.0180952620315001
ZNF436	chr1_23694377_23696728	0.393187989863796	0.00473271982301625	0.0363928977938314
TCEA3	chr1_23729336_23729858	0.382905870846227	0.00605980162606197	0.0431488105858144
TCEA3	chr1_23750333_23751801	0.49983008667826	0.000219265806289505	0.00427258649526837
ASAP3	chr1_23801482_23802607	0.584044541210158	8.48596855443018e-06	0.000394642009269378
ASAP3	chr1_23809727_23811419	0.458997179791571	0.000800285218244774	0.0106198261876501
E2F2	chr1_23857039_23858664	0.485414875539742	0.000352793801194947	0.00598970180132953
ID3	chr1_23888329_23889307	0.548708320762289	3.69543112031439e-05	0.00117596629533473
ID3	chr1_23894329_23895679	0.461762742335382	0.000736765234480904	0.0100172672165522
MYOM3	chr1_24435274_24435762	0.393510780225787	0.00469555007285928	0.0361881001663846
IL22RA1	chr1_24468988_24469873	0.379296067489978	0.00659721066178587	0.0456823026278568
GRHL3	chr1_24592733_24593544	0.519724312657538	0.000109751053119759	0.00258962875870406
GRHL3	chr1_24636190_24636718	0.40283931794841	0.00372622462399939	0.0309152652721422
GRHL3	chr1_24648191_24649380	0.423332264408171	0.00219026596365462	0.0214865300144881
STPG1	chr1_24690874_24692079	0.491382685791932	0.000290480387685512	0.00522001064133421
STPG1	chr1_24695669_24696326	0.462964245963264	0.000710610233828459	0.00977169966971152
STPG1	chr1_24718505_24719186	0.373984824364666	0.00746322892154957	0.0495563018261317
STPG1	chr1_24739773_24740567	0.728551584615591	2.00489277501339e-09	7.09081905023712e-07
RCAN3	chr1_24828653_24830097	0.420145222172016	0.00238412403153373	0.0227503861651253
CLIC4	chr1_25129765_25130075	0.419666923862266	0.00241449315123209	0.0229470880840176
TMEM50A	chr1_25670241_25670856	0.412561216906814	0.00290781147193201	0.0261439221632962
LDLRAP1	chr1_25894940_25895928	0.415115282523882	0.00272109629734677	0.0249700074751921
MAN1C1	chr1_26021454_26022939	0.5751287049742	1.25005038255067e-05	0.000529039857218697
MAN1C1	chr1_26026140_26027414	0.482623941501751	0.000385894087917427	0.00636965760328256
MAN1C1	chr1_26033946_26035229	0.507689749340023	0.000167661945249628	0.00352615068404885
STMN1	chr1_26231421_26233459	0.502109875895411	0.000202982501707618	0.00404574485205478
STMN1	chr1_26253264_26254635	0.654236491058988	2.56696951840373e-07	2.83614539959503e-05
EXTL1	chr1_26346995_26347280	0.382034466290741	0.00618590854407541	0.0437298506609049
SH3BGRL3	chr1_26602010_26603145	0.505836406594915	0.000178718552834085	0.00369178334051905
SH3BGRL3	chr1_26611146_26611762	0.547140316998289	3.92974512879042e-05	0.00122771677348156
ARID1A	chr1_27018632_27019947	0.662744478103391	1.57782875469335e-07	1.99248337613213e-05
ARID1A	chr1_27021815_27022723	0.598075328814251	4.50472033818355e-06	0.000247203497220344
ARID1A	chr1_27024497_27025078	0.484982778591535	0.00035774416965443	0.00604326698083107
ARID1A	chr1_27049496_27050659	0.71258213585265	6.45840873329035e-09	1.79485498345037e-06
SFN	chr1_27175337_27176312	0.464099089257389	0.000686676370619012	0.00955381564706236
SFN	chr1_27188396_27188726	0.483680693495458	0.000373044223422367	0.00622252358805625
SLC9A1	chr1_27438337_27439133	0.430844267239048	0.00178759748721181	0.018689225708473
THEMIS2	chr1_28189527_28190335	0.494286853036355	0.000263925159333489	0.00487610910679642
THEMIS2	chr1_28201566_28202218	0.423656955111174	0.002171323727355	0.0213563216073233
XKR8	chr1_28285807_28286919	0.4998819540454	0.000218882523509032	0.00426681474000748
SESN2	chr1_28594243_28594668	0.386842106297117	0.00551768752629278	0.0404434998337005
PHACTR4	chr1_28735250_28736041	0.459573897487473	0.000786647051078787	0.0104837657865563
RAB42	chr1_28918512_28919404	0.586331779538085	7.66902774801542e-06	0.000367144830362262
RAB42	chr1_28920971_28921851	0.415005398240994	0.00272890561697772	0.0250134520257732
EPB41	chr1_29310119_29310742	0.416368237225164	0.00263343827866452	0.0243926328085304
TMEM200B	chr1_29448482_29451710	0.40399320243476	0.00361951507115472	0.0302925497417784
PTPRU	chr1_29658162_29659051	0.481247534567032	0.00040323093667112	0.00656731229960508
PTPRU	chr1_29724755_29725601	0.422643182358279	0.00223095306190857	0.0217697173650896
PTPRU	chr1_30042687_30043602	0.426979009190524	0.00198571050466659	0.0200843578963607
PTPRU	chr1_30063635_30064705	0.423211500173596	0.00219734858854009	0.0215303111545941
MATN1-AS1	chr1_31000442_31000958	0.484535152697234	0.000362938672874971	0.00610828915230239
LAPTM5	chr1_31229334_31230332	0.380126124011283	0.00647009450468352	0.0450569603970436
LAPTM5	chr1_31234213_31235095	0.426710881612548	0.0020001504617756	0.0201885727692063
LAPTM5	chr1_31251256_31251552	0.413249009043333	0.002856448552557	0.0258098771892969
SDC3	chr1_31356631_31357275	0.456651533728142	0.000857970220170296	0.011159271693113
SDC3	chr1_31358313_31359094	0.437939681106827	0.00146919840232368	0.0163043680888622
NKAIN1	chr1_31700516_31701331	0.441100553700569	0.00134443338987481	0.0153295831320953
NKAIN1	chr1_31711731_31713100	0.521776639927336	0.000101937088729613	0.00245449875377326
SERINC2	chr1_31885700_31887795	0.593474462039749	5.56264626092237e-06	0.000288140129278844
COL16A1	chr1_32169151_32170538	0.518869276941681	0.000113164927706954	0.00265100432902322
COL16A1	chr1_32170810_32171071	0.3856914219436	0.00567159943902199	0.0412538030308708
SPOCD1	chr1_32263869_32264894	0.598787206133941	4.35878575634822e-06	0.000240452496305766
SPOCD1	chr1_32268055_32268940	0.408563422900255	0.00322283283685732	0.0280138215452724
SPOCD1	chr1_32321080_32321446	0.374494116564081	0.00737611433060943	0.0491578966563306
KHDRBS1	chr1_32461759_32462356	0.383353655717557	0.0059958760434949	0.042841887204753
ZBTB8B	chr1_32935990_32936506	0.423388905011479	0.00218695106870972	0.0214615597764718
SYNC	chr1_33149637_33150431	0.615167734194654	1.99763060531846e-06	0.000133013446604951
SYNC	chr1_33160453_33161354	0.63619313240678	6.86151550559459e-07	6.01059493732198e-05
SYNC	chr1_33167712_33170028	0.727077278839734	2.24116010077151e-09	7.73037889246504e-07
SYNC	chr1_33182244_33183160	0.411818767029448	0.00296417042069213	0.0264932485034704
AZIN2	chr1_33560386_33560942	0.387253844596262	0.00546350808620201	0.0401746010481461
TRIM62	chr1_33641509_33642646	0.455541942224146	0.000886536205111273	0.0114087819439093
PHC2	chr1_33828988_33830628	0.474371348197954	0.000500853569335609	0.00765693733443903
PHC2	chr1_33847847_33849014	0.384203100017198	0.00587622449293819	0.042251378592068
CSMD2	chr1_34621569_34621790	0.405250502889043	0.00350631333161144	0.0296501947163845
CSMD2	chr1_34630368_34631202	0.433440822307951	0.00166458546599169	0.0177932192258044
CSMD2	chr1_34631244_34631533	0.569550833804973	1.58378023318534e-05	0.000630376821905282
C1orf94	chr1_34631698_34633284	0.378775742507576	0.00667799788915989	0.0460511913684227
C1orf94	chr1_34653803_34654487	0.379132057778255	0.00662258298324256	0.0457914026292
C1orf94	chr1_34665227_34666045	0.428004381666321	0.00193133994791695	0.0197148038104813
C1orf94	chr1_34731591_34732495	0.509930785559377	0.000155125951303204	0.00333224566976881
C1orf94	chr1_34733336_34734602	0.416550310225269	0.00262091045068125	0.024321595511743
C1orf94	chr1_34844442_34845334	0.401053575910085	0.00389682727394468	0.0318621975903567
KIAA0319L	chr1_36004598_36006042	0.395939450408702	0.00442399484054568	0.0347246728831679
KIAA0319L	chr1_36022417_36023741	0.407854624121899	0.00328172281400987	0.0283711251893377
C1orf216	chr1_36181164_36181443	0.535596321364406	6.12192538212152e-05	0.00170325975548839
C1orf216	chr1_36183402_36185022	0.539782269437449	5.22263967065084e-05	0.00151816893506502
C1orf216	chr1_36192361_36193032	0.424053157257516	0.00214840658635108	0.0212046777892823
AGO1	chr1_36351539_36352102	0.382565918556536	0.00610872918837315	0.0433751987894854
TEKT2	chr1_36549228_36550567	0.38366318659992	0.00595203211381399	0.0426270362846601
COL8A2	chr1_36574536_36575268	0.413193363719683	0.00286057401434955	0.0258358162586717
COL8A2	chr1_36580560_36581786	0.554472590290691	2.94005591544538e-05	0.000997539409656736
COL8A2	chr1_36585098_36585298	0.483648491662562	0.00037342999943483	0.00622573236038354
TRAPPC3	chr1_36593912_36594682	0.384267853255682	0.00586718951447739	0.0422133876607842
TRAPPC3	chr1_36601948_36602578	0.394623482178722	0.00456937459109644	0.0354997983224628
TRAPPC3	chr1_36606177_36606670	0.500803908691945	0.000212170390770599	0.00417516512647448
TRAPPC3	chr1_36614553_36616819	0.452891671630282	0.000958249602142121	0.0120400380728925
MAP7D1	chr1_36626386_36627061	0.424686446459993	0.00211222146568167	0.0209625321726035
MAP7D1	chr1_36638471_36639104	0.427551224334088	0.00195520334476586	0.0198754365021208
MAP7D1	chr1_36653293_36654232	0.474222606310405	0.000503182828403953	0.00768007821174852
MAP7D1	chr1_36665599_36666312	0.438137765674301	0.00146108654588893	0.0162552122901385
SH3D21	chr1_36744762_36745464	0.386847773711865	0.00551693859320888	0.0404395285955387
SH3D21	chr1_36765320_36766128	0.55845562424644	2.50411015075633e-05	0.000887448085538887
OSCP1	chr1_36915481_36916813	0.462227447843025	0.000726548345397391	0.0099239702598186
GRIK3	chr1_37269615_37270311	0.61530152264359	1.98457957389465e-06	0.00013264206971307
GRIK3	chr1_37301726_37302340	0.466718164834296	0.000634185452295039	0.00903836375343708
GRIK3	chr1_37323200_37323956	0.380878474809754	0.00635672663306457	0.044533583946839
GRIK3	chr1_37378555_37378998	0.551061217603878	3.36782434165973e-05	0.0011039237380757
GRIK3	chr1_37437507_37437872	0.499613301297589	0.000220874389443495	0.00429749712743314
GRIK3	chr1_37443144_37444075	0.5895609683706	6.63900329563178e-06	0.000328549042941165
GRIK3	chr1_37453856_37455194	0.644201430347747	4.47040169819512e-07	4.36594323730333e-05
GRIK3	chr1_37499566_37500595	0.691372957794287	2.71938867663954e-08	5.30373158792868e-06
GRIK3	chr1_37503196_37504466	0.742046515047239	6.98590913056791e-10	3.04941624046955e-07
GRIK3	chr1_37517758_37518232	0.736668163505779	1.07158099318431e-09	4.32579438517404e-07
GRIK3	chr1_37521675_37522433	0.476056395530466	0.000475137427391472	0.00737482944921368
GRIK3	chr1_37543773_37544582	0.748036237797833	4.28412868829018e-10	2.11655977809452e-07
GRIK3	chr1_37548647_37549957	0.789345697135396	9.70576431924674e-12	1.02980796863164e-08
ZC3H12A	chr1_37942023_37943278	0.555640089275611	2.8055435003071e-05	0.000966343422761917
ZC3H12A	chr1_37945182_37945813	0.534208074067158	6.45015517781848e-05	0.00176762681809422
ZC3H12A	chr1_37952697_37953431	0.559712944033567	2.37938328762623e-05	0.000855793330618978
DNALI1	chr1_38022138_38023009	0.414024246292471	0.00279951808673408	0.0254338087651825
MTF1	chr1_38324638_38326191	0.425884216295205	0.00204525934306532	0.0205028978838151
INPP5B	chr1_38411715_38413183	0.387345994939294	0.00545144615719292	0.0401221587055197
FHL3	chr1_38465217_38467250	0.639155996436175	5.86409715655529e-07	5.39256629193185e-05
FHL3	chr1_38469538_38470125	0.474577542770524	0.000497640709990833	0.00762160684744721
RRAGC	chr1_39077375_39077645	0.392010623988006	0.00487048943669646	0.0371313957449552
RHBDL2	chr1_39394905_39395997	0.437616510131764	0.00148251899738498	0.0164001983987122
RHBDL2	chr1_39406762_39407907	0.665567541148001	1.33791954081809e-07	1.75778054991603e-05
NDUFS5	chr1_39491440_39493001	0.409904630248138	0.00311394569460982	0.0273781807706814
MACF1	chr1_39557919_39558421	0.429108250376053	0.00187428992374109	0.019313614880294
MACF1	chr1_39607506_39608776	0.484037746294812	0.000368790853566691	0.00617113821470571
MACF1	chr1_39626392_39626808	0.411154931164044	0.00301537659295275	0.0267792820300038
MACF1	chr1_39723789_39724945	0.39154321043108	0.00492615028610907	0.0374387805281372
PPIEL	chr1_40024719_40025620	0.502770049473796	0.000198476991473272	0.00398114297424591
BMP8B	chr1_40254167_40255273	0.58619176224081	7.71686793184738e-06	0.000368711798694721
TRIT1	chr1_40308404_40309219	0.433583556581505	0.00165804750352232	0.017746653293046
TRIT1	chr1_40310928_40312312	0.513711370392388	0.000135898570127892	0.00302420402912324
TRIT1	chr1_40348598_40349503	0.497712391869239	0.000235445502817098	0.00449060082742079
TRIT1	chr1_40352262_40353112	0.517611375471496	0.000118363750860856	0.00273435530905385
MFSD2A	chr1_40418029_40418798	0.420675450537023	0.00235085373034176	0.0225331315259668
MFSD2A	chr1_40420452_40422004	0.443329783776444	0.00126222254868712	0.0146638013629948
MFSD2A	chr1_40423034_40423718	0.430621767263914	0.00179850548411564	0.018765422127213
MFSD2A	chr1_40442372_40443338	0.401500951601238	0.00385345434468205	0.0316227842899509
MFSD2A	chr1_40447437_40448214	0.508743230023178	0.000161658380540714	0.00342936042318625
MFSD2A	chr1_40453081_40454097	0.42469430569383	0.00211177582165764	0.0209607552414469
CAP1	chr1_40480580_40481363	0.52269644367503	9.86028572297094e-05	0.00239787646689345
CAP1	chr1_40493606_40493836	0.537390301461256	5.72043673216184e-05	0.00162372076589593
CAP1	chr1_40497974_40498409	0.446382143004457	0.0011569475612432	0.0137675115579788
CAP1	chr1_40502286_40502651	0.481005784994435	0.000406347652303844	0.00660641757553385
CAP1	chr1_40514945_40515909	0.383039286363619	0.00604069341034893	0.0430502494637151
CAP1	chr1_40525084_40525495	0.416448225755965	0.0026279280267133	0.0243635559277809
SMAP2	chr1_40838849_40840743	0.484942485738503	0.000358208979190346	0.0060490252398886
SMAP2	chr1_40848699_40849441	0.50070271912166	0.000212897832721215	0.00418526140210755
SMAP2	chr1_40857713_40858454	0.373767480941884	0.00750067667565857	0.0497367572417685
SMAP2	chr1_40886937_40888242	0.384003873139503	0.00590409867723271	0.0423924707854897
ZFP69	chr1_40942662_40943750	0.860747765573454	1.10903542871181e-15	4.21506685880914e-12
ZFP69	chr1_40943841_40944088	0.531886008971328	7.03539597860476e-05	0.00187946540983447
EXO5	chr1_40973987_40975131	0.90625272021502	1.41669783898836e-19	1.38290251203929e-15
RIMS3	chr1_41111970_41112422	0.378776046370192	0.00667795046040345	0.0460511913684227
EDN2	chr1_41951842_41952835	0.39119035506962	0.00496853741010386	0.0376643363473377
EDN2	chr1_41958765_41959102	0.409271236327572	0.00316495696053076	0.0276709083048571
FOXJ3	chr1_42780784_42780984	0.38457280167086	0.00582480303534377	0.0420193796617939
RIMKLA	chr1_42845502_42846955	0.531012686367706	7.26780301092435e-05	0.00192287019110957
ZMYND12	chr1_42921432_42922811	0.492013994803724	0.000284509967849819	0.00514683066283843
SLC2A1-AS1	chr1_43406434_43407842	0.45203497583862	0.000982518856437659	0.0122636771193317
SLC2A1-AS1	chr1_43408806_43409273	0.390639117543869	0.0050353945128965	0.0380086233899734
SLC2A1	chr1_43429081_43429684	0.379622608248194	0.00654694662545197	0.0454293173179443
SLC2A1	chr1_43432657_43433406	0.432553975311902	0.00170572462357007	0.0180952514554671
SLC2A1	chr1_43473959_43475017	0.387354536152624	0.00545032934280241	0.0401169637786899
SLC2A1	chr1_43493932_43494299	0.518795344390277	0.000113464622511462	0.00265702108531729
ELOVL1	chr1_43838756_43839496	0.414206799513863	0.00278625889858206	0.0253463742841096
HYI	chr1_43918552_43920602	0.487964363836109	0.00032482654687538	0.00564733236238119
KDM4A	chr1_44097850_44098110	0.377100634460905	0.00694395667866608	0.0473081280855423
IPO13	chr1_44411679_44413067	0.469825199432638	0.000576618297162063	0.00845139741266159
SLC6A9	chr1_44476500_44477254	0.397295545834067	0.00427844335990892	0.0339805629840795
SLC6A9	chr1_44481949_44483107	0.569198754476527	1.60738193120639e-05	0.000637431580433663
DMAP1	chr1_44678754_44679739	0.384348881323389	0.00585590079673469	0.0421615742665032
DMAP1	chr1_44683371_44683877	0.41398075005976	0.00280268551802365	0.0254504666121854
DMAP1	chr1_44736376_44736945	0.425882048983298	0.00204537878526313	0.0205030424557474
TMEM53	chr1_45137808_45138678	0.570054258139879	1.55058809058392e-05	0.000620384481826747
BTBD19	chr1_45275681_45276426	0.506234509087786	0.000176289098927375	0.00365709671940596
ZSWIM5	chr1_45671150_45672740	0.597070116094242	4.71851291403192e-06	0.000256638440202648
TESK2	chr1_45907707_45908521	0.399128352370034	0.00408841393807732	0.0329127199494895
TESK2	chr1_45955948_45957405	0.569085937226346	1.61501301616823e-05	0.000639289083806787
PRDX1	chr1_45978242_45978707	0.387285867726204	0.00545931380845487	0.0401579208639718
PRDX1	chr1_45986756_45988317	0.448931228022923	0.00107512581865313	0.0130613402893486
GPBP1L1	chr1_46151652_46153344	0.525590075310987	8.87527938474522e-05	0.0022225653142694
POMGNT1	chr1_46685405_46686211	0.41657611403302	0.00261913925161609	0.0243074699065296
POMGNT1	chr1_46689077_46689731	0.444940886538659	0.0012056352875503	0.0141655616004548
FAAH	chr1_46859666_46861148	0.455873138601381	0.000877921626838055	0.0113319511594028
DMBX1	chr1_46974327_46974818	0.395742539252885	0.00444548675686538	0.0348451412878336
MKNK1	chr1_47069276_47070371	0.722572860088464	3.13605806200057e-09	1.01871793575093e-06
MOB3C	chr1_47077207_47077867	0.658890461173488	1.97075639696249e-07	2.35032865377269e-05
MOB3C	chr1_47079362_47079886	0.641457057962132	5.18462426586758e-07	4.90274996751842e-05
MOB3C	chr1_47079989_47080225	0.62574093908541	1.17873343965756e-06	8.97892613484353e-05
MOB3C	chr1_47081764_47083115	0.645197006107721	4.23483336541782e-07	4.19401197234171e-05
CYP4X1	chr1_47469547_47470374	0.404631406700934	0.00356165815550775	0.0299676317735475
CMPK1	chr1_47798761_47800653	0.484262267133375	0.00036613878671491	0.00614729277343542
TRABD2B	chr1_48194084_48194462	0.571733144407252	1.44447729929106e-05	0.000587263345821104
TRABD2B	chr1_48228985_48230078	0.425999125372473	0.00203893548133516	0.0204527604870953
TRABD2B	chr1_48257726_48258543	0.550139363146226	3.49285904954144e-05	0.00113130629439613
TRABD2B	chr1_48263098_48263621	0.438357969196403	0.0014521158031251	0.016185847338185
TRABD2B	chr1_48274837_48275637	0.379509585999068	0.00656430614526232	0.0455190354632883
TRABD2B	chr1_48276618_48277252	0.475545706020693	0.000482802394090235	0.00745940397244717
TRABD2B	chr1_48337396_48338128	0.390948432015904	0.00499778286082369	0.037824164604425
TRABD2B	chr1_48341429_48342246	0.502589145405097	0.000199702479464926	0.00399710020129773
TRABD2B	chr1_48360219_48361040	0.412034067060418	0.00294772862472458	0.0263861582611809
TRABD2B	chr1_48371644_48372999	0.404927134147215	0.0035351260106739	0.029822794742799
TRABD2B	chr1_48392870_48393197	0.422963740686398	0.00221194291975781	0.0216339564291066
TRABD2B	chr1_48444029_48444625	0.566145205509732	1.82611236332692e-05	0.00070073105744709
TRABD2B	chr1_48447528_48448191	0.551175246764855	3.35264744119868e-05	0.00109968751226105
TRABD2B	chr1_48472452_48473361	0.45812257204769	0.000821373389657207	0.0108123920059879
TRABD2B	chr1_48483500_48483788	0.539400435657798	5.29934078448946e-05	0.00153199144238251
TRABD2B	chr1_48502319_48502742	0.647542749312151	3.7248181891836e-07	3.79175785551342e-05
TRABD2B	chr1_48513676_48514313	0.416545282338422	0.0026212556932086	0.0243236431260717
TRABD2B	chr1_48532583_48532998	0.452370402037152	0.000972951738240373	0.0121730578636843
SPATA6	chr1_48867164_48867531	0.436466515804478	0.00153079798124615	0.0167793026265064
SPATA6	chr1_48931469_48931935	0.419298777626877	0.00243810120019176	0.0231028519736076
SPATA6	chr1_48935754_48936614	0.655847829107199	2.34369775277474e-07	2.6525088033418e-05
SPATA6	chr1_48936911_48938452	0.647012608813479	3.83479387101299e-07	3.87908275981345e-05
SPATA6	chr1_48957948_48958404	0.521790109151126	0.000101887529551512	0.00245375362952961
SPATA6	chr1_48958787_48959125	0.483380192773323	0.000376658263825044	0.0062667987206664
SPATA6	chr1_48959569_48960708	0.717216713831493	4.63703956226907e-09	1.3884733078255e-06
SPATA6	chr1_48965098_48965896	0.385690186896698	0.0056717666286853	0.0412538030308708
SPATA6	chr1_48972419_48973132	0.414727238993835	0.00274876266393975	0.025127039664667
SPATA6	chr1_48990529_48991502	0.601982200525235	3.75620600349031e-06	0.000213796018033647
SPATA6	chr1_48991580_48992568	0.643757125202603	4.57942915267504e-07	4.4325105307268e-05
SPATA6	chr1_48996109_48996832	0.451782612038687	0.000989772338483876	0.01232270032969
SPATA6	chr1_48998309_48999449	0.561944076123027	2.17203774067029e-05	0.000799179713670034
SPATA6	chr1_49021566_49022770	0.436765138841362	0.00151812832875325	0.016682577704276
SPATA6	chr1_49025728_49026267	0.445334271061384	0.00119216765029359	0.014057238521421
SPATA6	chr1_49028509_49029727	0.52962094914752	7.65273039703297e-05	0.00200085027813359
SPATA6	chr1_49038203_49038909	0.585924943628787	7.80879799386634e-06	0.000371739532685816
SPATA6	chr1_49075926_49077400	0.659889669838816	1.86092242167346e-07	2.24124628908629e-05
BEND5	chr1_49093016_49093939	0.407981656787656	0.00327109913091095	0.028308586915582
BEND5	chr1_49201296_49202113	0.442352651108898	0.00129768796254878	0.0149610902593095
BEND5	chr1_49272780_49274511	0.374783474557342	0.00732701403423148	0.0489375854563455
BEND5	chr1_49316797_49317842	0.50408668605979	0.000189761766185452	0.00385218584683124
AGBL4	chr1_50130754_50131202	0.376891768261154	0.00697775587491931	0.0474333505190957
ELAVL4	chr1_50506152_50506485	0.417096911357262	0.00258361692681391	0.0240724993945063
ELAVL4	chr1_50556602_50557211	0.563464971417026	2.0403802797927e-05	0.000763691337506996
ELAVL4	chr1_50564078_50564760	0.606832677005844	2.98746951730479e-06	0.00018051398526583
ELAVL4	chr1_50569418_50569882	0.530970289265205	7.27926250982456e-05	0.00192511939925567
ELAVL4	chr1_50571219_50571429	0.518104124930659	0.000116301823957052	0.00269917841052203
ELAVL4	chr1_50575173_50577063	0.621684723390302	1.44645526338206e-06	0.000104472813398008
ELAVL4	chr1_50604904_50606048	0.513555101126255	0.000136648149127733	0.00303458872805343
ELAVL4	chr1_50702566_50703234	0.472759211861188	0.000526625867961513	0.00791719094226538
ELAVL4	chr1_50711791_50712261	0.456119639995913	0.00087155884851844	0.0112774100236881
ELAVL4	chr1_50717114_50718415	0.547550754739348	3.86712782351864e-05	0.00121300951767131
DMRTA2	chr1_50737576_50738112	0.378818439744613	0.00667133631328539	0.0460202129779545
DMRTA2	chr1_50888310_50890123	0.644023293082752	4.51382033524328e-07	4.38841051814326e-05
DMRTA2	chr1_50890683_50890908	0.549513502128434	3.58016332188113e-05	0.001150537786284
DMRTA2	chr1_50891253_50891683	0.671200084221168	9.57661343620777e-08	1.35089065356749e-05
DMRTA2	chr1_50893014_50893239	0.416218046794931	0.00264381222859378	0.0244626535870776
DMRTA2	chr1_50893304_50893859	0.446797739048225	0.00114323876414338	0.0136459623798574
FAF1	chr1_50996493_50997149	0.41690929624885	0.00259636425040984	0.0241615709158331
FAF1	chr1_51017821_51018331	0.397517760228258	0.00425499806861169	0.0338590942340015
FAF1	chr1_51034505_51034818	0.378780822291224	0.0066772050436267	0.0460500234372685
FAF1	chr1_51035299_51036437	0.41240003010777	0.00291996595563025	0.0262181867061463
FAF1	chr1_51068919_51070015	0.503507104840192	0.000193554371379596	0.00390890931727187
FAF1	chr1_51071145_51071579	0.456557886581103	0.000860348800774016	0.0111791701403113
FAF1	chr1_51076258_51076953	0.414169898108635	0.00278893463166463	0.025362442668402
FAF1	chr1_51110816_51111016	0.3859739452426	0.00563346685783552	0.0410563012488007
FAF1	chr1_51123862_51124744	0.504822685157385	0.000185043072176558	0.00378756279492108
FAF1	chr1_51127232_51127994	0.490085533911062	0.000303105740134153	0.00538023918481577
FAF1	chr1_51132505_51133388	0.447891121068232	0.00110786416563297	0.0133280264476435
FAF1	chr1_51133417_51135000	0.488922513609215	0.000314846260121652	0.00551819018918126
FAF1	chr1_51163002_51164254	0.468607889098819	0.000598586351149664	0.0086776130354643
FAF1	chr1_51169663_51170135	0.441960139672223	0.00131218314158727	0.0150771704166289
FAF1	chr1_51170827_51171027	0.42568047537097	0.00205651477915446	0.0205787454546154
FAF1	chr1_51208143_51208753	0.378901344784444	0.00665841807623135	0.0459610490682604
FAF1	chr1_51214864_51215214	0.377304875424277	0.00691104371372386	0.0471464167023061
FAF1	chr1_51215425_51216118	0.609996459509067	2.56771211329876e-06	0.000161342731949534
FAF1	chr1_51237769_51238354	0.397014539824227	0.00430825394301197	0.0341339004628664
FAF1	chr1_51240412_51240893	0.549133916723111	3.63408578083858e-05	0.00116250849239282
FAF1	chr1_51248376_51249684	0.593238410908211	5.62268395131897e-06	0.000290476571879347
FAF1	chr1_51286197_51286428	0.375094654941064	0.0072745278153189	0.0487104549638986
FAF1	chr1_51294470_51295624	0.648613224835661	3.51166943448608e-07	3.6084981780971e-05
FAF1	chr1_51307269_51308144	0.431349316949419	0.00176305574622365	0.0185085249700003
FAF1	chr1_51324401_51325475	0.396391367450546	0.00437501460266091	0.0344694802610081
FAF1	chr1_51338972_51339903	0.405424495770697	0.00349089604583224	0.0295672079883637
FAF1	chr1_51343462_51343662	0.382119035323945	0.00617357055623983	0.0436866762490221
FAF1	chr1_51394991_51395521	0.74588980782217	5.11253956847324e-10	2.38783729046283e-07
FAF1	chr1_51420722_51421133	0.514748608713183	0.000131017512082109	0.00294512583376834
FAF1	chr1_51425003_51426553	0.941538722150536	2.53780772172723e-24	9.90907327410171e-20
CDKN2C	chr1_51433637_51436111	0.832921300022545	6.31327795321709e-14	1.52164807596126e-10
CDKN2C	chr1_51441944_51444277	0.831877121097292	7.24048294156244e-14	1.70307499300999e-10
CDKN2C	chr1_51444356_51445077	0.767185014905979	8.1528100173161e-11	5.72541347795182e-08
CDKN2C	chr1_51447531_51447793	0.81045794537424	9.94841736067299e-13	1.67432721802313e-09
CDKN2C	chr1_51450586_51451261	0.615933458794912	1.92399867704251e-06	0.000129479606246237
CDKN2C	chr1_51455251_51455811	0.398204720847263	0.00418323037319824	0.03344446376903
CDKN2C	chr1_51465526_51465953	0.504948444516713	0.000184247557953125	0.00377484169289859
CDKN2C	chr1_51485434_51485773	0.417985798118179	0.00252397233043646	0.0236661348685836
CDKN2C	chr1_51494656_51494973	0.425860729730798	0.00204655403562608	0.0205082049949875
RNF11	chr1_51654697_51655891	0.526644104841815	8.53944382225426e-05	0.00216484492660028
RNF11	chr1_51657828_51658312	0.540764106596576	5.03006360002787e-05	0.00147582549830153
RNF11	chr1_51661832_51662180	0.390387301267593	0.00506619727773761	0.038162975349549
RNF11	chr1_51675622_51676368	0.554516300380406	2.93491484584606e-05	0.000996663228030221
RNF11	chr1_51700789_51701145	0.681035991669956	5.24804680299079e-08	8.54521208758206e-06
RNF11	chr1_51701268_51703209	0.803146087392471	2.25840673015259e-12	2.97909788865514e-09
RNF11	chr1_51703385_51704011	0.709336257223872	8.114114476972e-09	2.11910931042818e-06
RNF11	chr1_51712856_51713458	0.390285027611667	0.00507875464439654	0.0382265475545876
RNF11	chr1_51721046_51721314	0.453127650922721	0.000951659668863335	0.0119811417742
RNF11	chr1_51726707_51727512	0.67195174252212	9.15369668943554e-08	1.30824820716092e-05
RNF11	chr1_51729826_51730923	0.710041587567933	7.72355776441971e-09	2.04317406340094e-06
TTC39A	chr1_51779228_51780585	0.392666597058955	0.00479330360720233	0.0367114178713292
TTC39A	chr1_51795743_51797523	0.400956117394848	0.00390633258895121	0.0319078450695936
EPS15	chr1_51972031_51972958	0.475640606171615	0.000481369643735016	0.00744315810048657
OSBPL9	chr1_52023766_52024799	0.452433420441793	0.00097116365696526	0.0121584782342998
OSBPL9	chr1_52033131_52034201	0.467505210035002	0.000619133543909767	0.00888444120867033
OSBPL9	chr1_52035011_52035984	0.593142994887391	5.64712214043205e-06	0.000291284607121435
OSBPL9	chr1_52041082_52041667	0.378794595228856	0.00667505579493754	0.0460400801197619
OSBPL9	chr1_52082448_52083707	0.496145577401318	0.000248106101883833	0.00466597689670348
OSBPL9	chr1_52088068_52089023	0.568736911719502	1.63883361440649e-05	0.00064583739948923
OSBPL9	chr1_52102598_52103221	0.377740525779135	0.00684129268325697	0.0468079739699858
OSBPL9	chr1_52108019_52109021	0.521386675039199	0.000103381523953613	0.0024801021798894
OSBPL9	chr1_52113706_52114500	0.391789940091889	0.00489670004748195	0.0372817452561302
OSBPL9	chr1_52126282_52127581	0.578287410995582	1.09117079833539e-05	0.000476999963699552
OSBPL9	chr1_52155427_52157012	0.496474985224122	0.000245394140087984	0.00462879735026445
OSBPL9	chr1_52194645_52196011	0.603102065453786	3.56397796033466e-06	0.000205248334282648
OSBPL9	chr1_52200716_52201547	0.392197059919381	0.00484844228682706	0.0370110083759515
OSBPL9	chr1_52202429_52202870	0.465173577680461	0.000664686418137946	0.00933770344150918
OSBPL9	chr1_52258491_52258926	0.409119738747276	0.00317726675674861	0.02775119057146
RAB3B	chr1_52455834_52456773	0.385977512234115	0.00563298685066432	0.0410558646258622
TXNDC12	chr1_52520447_52522796	0.566053564605363	1.83308198028007e-05	0.000702658315725883
ZFYVE9	chr1_52607257_52608789	0.447838389410473	0.00110954746006831	0.0133408783076724
ZFYVE9	chr1_52618831_52619826	0.393079241415808	0.00474530028730018	0.0364631884830687
CC2D1B	chr1_52761850_52762360	0.391654822208761	0.00491280888384932	0.0373697495800941
CC2D1B	chr1_52799820_52800860	0.541616969965507	4.86809411762999e-05	0.00144042610865533
CC2D1B	chr1_52816499_52817219	0.465881579271074	0.000650545327947958	0.00918929989363663
CC2D1B	chr1_52830843_52832458	0.603072334924786	3.56896110310334e-06	0.000205248453551992
GPX7	chr1_53067632_53068872	0.496285675531728	0.000246949388582691	0.00465094367968456
COA7	chr1_53163369_53164489	0.439569648066185	0.00140362738301304	0.0158032739537631
ZYG11B	chr1_53191795_53193136	0.519558791523827	0.00011040449123309	0.00259907855045761
ZYG11B	chr1_53217201_53217594	0.468347027950569	0.00060339093160474	0.00872846830070108
ZYG11A	chr1_53308119_53309361	0.724504702414059	2.71740858453089e-09	9.06866599229711e-07
ECHDC2	chr1_53386409_53387687	0.658372058578272	2.03009969515419e-07	2.40640153846544e-05
ECHDC2	chr1_53392563_53394068	0.428467582185149	0.00190721557283233	0.0195424122865039
SCP2	chr1_53480099_53481402	0.415104395299419	0.00272186915372709	0.0249735583078434
PODN	chr1_53522425_53523547	0.686415652829835	3.73983769587088e-08	6.71237948290445e-06
CPT2	chr1_53651121_53651779	0.390492796642419	0.00505327281954794	0.0380897756327593
CPT2	chr1_53661868_53663306	0.427509382412971	0.00195741991151346	0.0198837156930569
LOC100507564	chr1_53703687_53704855	0.489407178556046	0.000309904456363714	0.00545655998479721
LRP8	chr1_53753764_53754730	0.421217195848378	0.00231728646332086	0.0223353008614006
LRP8	chr1_53759578_53760527	0.511807172300336	0.0001452931975042	0.0031735786144045
LRP8	chr1_53768968_53770351	0.389044676358987	0.00523322971816944	0.0390132199728311
LRP8	chr1_53781622_53783368	0.377905405294072	0.00681505437280658	0.0466922705790018
GLIS1	chr1_54121699_54122684	0.456166246177807	0.000870360496705607	0.0112648905735441
GLIS1	chr1_54122939_54123294	0.535079027900535	6.24239916958153e-05	0.00172815846210753
GLIS1	chr1_54152080_54152383	0.553312529020214	3.07956423614811e-05	0.00103498062705966
GLIS1	chr1_54197678_54198018	0.433534421868943	0.00166029553949581	0.0177611823744928
GLIS1	chr1_54198533_54199108	0.527360525585234	8.31785553369989e-05	0.00212272760521398
GLIS1	chr1_54199312_54200583	0.584174508151498	8.43747227894146e-06	0.000393135379074948
GLIS1	chr1_54200706_54200909	0.575859527390592	1.2114993454633e-05	0.000515518321088611
GLIS1	chr1_54204376_54205470	0.37963297608342	0.00654535619330467	0.04541989565162
GLIS1	chr1_54206155_54206899	0.596325252100031	4.88295806210139e-06	0.000262977936415446
GLIS1	chr1_54231083_54231744	0.428158046940942	0.0019233068693899	0.0196599443323797
GLIS1	chr1_54232066_54233065	0.476867962113015	0.000463182404170301	0.00725099971570152
GLIS1	chr1_54237266_54237825	0.409080369702953	0.00318047255920973	0.0277700495477526
GLIS1	chr1_54247097_54247778	0.378054864872302	0.00679134562340196	0.0465723283118881
HSPB11	chr1_54410674_54412454	0.41411921671949	0.00279261325867647	0.02538643573655
TMEM59	chr1_54517916_54519843	0.528324600973461	8.0279662638133e-05	0.00207176711925711
SSBP3	chr1_54789745_54790310	0.600393273265651	4.04549308175456e-06	0.00022708383233406
SSBP3	chr1_54795072_54795306	0.416188889705768	0.00264583035257004	0.0244748899608554
SSBP3	chr1_54861951_54863301	0.546180519590566	4.07982620363887e-05	0.00126288312971335
SSBP3	chr1_54870935_54871356	0.377363146797311	0.00690167832646945	0.047104345677126
SSBP3	chr1_54925083_54925743	0.380013125353941	0.00648727288718093	0.0451394682821599
ACOT11	chr1_55034971_55035500	0.463878403410969	0.000691273024556763	0.0096027139114268
DHCR24	chr1_55305705_55305940	0.373783072144607	0.00749798492797362	0.0497222859885653
DHCR24	chr1_55316416_55316718	0.382923045389529	0.00605733887835892	0.0431389564032807
DHCR24	chr1_55346635_55347372	0.409326976995169	0.00316043840543299	0.0276415913288929
DHCR24	chr1_55347873_55348695	0.499347548863861	0.000222860942498427	0.0043249422408574
DHCR24	chr1_55352055_55353695	0.809794802611335	1.07318213390303e-12	1.74394527167747e-09
DHCR24	chr1_55353946_55354360	0.42883987594825	0.00188802037611284	0.0194130894827057
USP24	chr1_55653008_55653208	0.388261477340119	0.00533287332530935	0.0395300119203235
PRKAA2	chr1_57142094_57143294	0.399384443840056	0.00406246121334463	0.0327743355617753
DAB1	chr1_57887816_57890679	0.391648162083016	0.00491360410673074	0.0373710707917307
MYSM1	chr1_59118027_59118959	0.393045251834356	0.00474923834659354	0.0364848326906351
JUN	chr1_59238798_59239960	0.445102590276551	0.0012000829311807	0.0141241253057317
HSD52	chr1_59448285_59448868	0.429939703519879	0.00183231341555871	0.0189998088373326
HSD52	chr1_59481302_59482407	0.474769485592327	0.000494666645900485	0.0075916417429845
HSD52	chr1_59544955_59545869	0.402033633665138	0.00380236517784866	0.0313248937243295
HSD52	chr1_59591787_59591997	0.405697339621576	0.00346683994284337	0.0294375302366635
HSD52	chr1_59638950_59640151	0.490734069354865	0.000296732590071962	0.00529871095098866
FGGY	chr1_59793356_59794022	0.423729085383441	0.00216713548386115	0.0213249845452988
FGGY	chr1_59911805_59913127	0.492407193026565	0.000280847877768209	0.00509806139737886
MIR4711	chr1_60142041_60142377	0.378801673736627	0.00667395143742403	0.0460342526323713
NFIA	chr1_61145034_61146291	0.412651114438877	0.00290105207745672	0.0261025418944805
NFIA	chr1_61211716_61212728	0.498297204533012	0.000230872362802016	0.00443675366841961
NFIA	chr1_61255011_61255221	0.462311359287002	0.000724717130067148	0.00990674074449456
NFIA	chr1_61330799_61331451	0.522467047194623	9.94249451818233e-05	0.00241003214301923
NFIA	chr1_61331517_61331717	0.50871270043805	0.00016182957055488	0.00343261899498682
NFIA	chr1_61331747_61332999	0.515239785100755	0.000128762378670557	0.0029065742940562
NFIA	chr1_61333204_61334009	0.555874779142087	2.77919707456361e-05	0.000959225381483234
NFIA	chr1_61359028_61359659	0.397735985882994	0.00423208347483339	0.0337254349786341
NFIA	chr1_61360805_61361791	0.483189776983431	0.000378964708449921	0.00629123308384095
NFIA	chr1_61377402_61378367	0.478764526914165	0.000436296759542185	0.00694648345038829
NFIA	chr1_61401758_61403007	0.578650369246982	1.07416217347369e-05	0.000472118100032294
NFIA	chr1_61417984_61419073	0.375977301201292	0.00712742671363499	0.04808654628594
NFIA	chr1_61477253_61477609	0.43861577208357	0.00144167578799587	0.0161044185166016
NFIA	chr1_61515443_61517009	0.502506007314798	0.000200267981358597	0.00400431357360278
NFIA	chr1_61545436_61545876	0.431256816357353	0.0017675280440009	0.0185430423185951
NFIA	chr1_61547281_61548584	0.472746920464401	0.000526826875385019	0.00791899322871434
NFIA	chr1_61576737_61578019	0.57718268846257	1.14448263977241e-05	0.000493555071491378
NFIA	chr1_61585943_61586236	0.462030412446316	0.000730864651986153	0.00996029844279491
NFIA	chr1_61590519_61591147	0.523362725041751	9.625019561795e-05	0.00235977625893656
NFIA	chr1_61597363_61599087	0.486681575832437	0.000338636968511023	0.00581662473389394
NFIA	chr1_61617314_61618852	0.473168175925253	0.000519977188701522	0.0078553452428236
NFIA	chr1_61649105_61650750	0.590726722002937	6.29976424145506e-06	0.000316331448841314
NFIA	chr1_61656056_61657363	0.564853545343774	1.9266395055503e-05	0.000729794148290802
NFIA	chr1_61663926_61664832	0.525772106858951	8.81643123604548e-05	0.00221322239138733
NFIA	chr1_61687199_61687771	0.452701695809741	0.000963584541729398	0.0120899515743759
NFIA	chr1_61692365_61692973	0.473121925483491	0.000520725282466095	0.00786238794822686
NFIA	chr1_61707054_61708169	0.627937056151474	1.05380104516317e-06	8.29901267632757e-05
NFIA	chr1_61734377_61734850	0.549460227569181	3.58768668504693e-05	0.00115238644921854
NFIA	chr1_61735261_61735791	0.551923794824971	3.25456892473262e-05	0.00107528555865057
NFIA	chr1_61761511_61762323	0.415332697623981	0.00270570313802056	0.0248631937418759
NFIA	chr1_61878286_61878617	0.390387157253471	0.00506621494096192	0.038162975349549
TM2D1	chr1_62190197_62191498	0.560573722773162	2.29732013296159e-05	0.000833185049671109
USP1	chr1_62884663_62885001	0.47924701593248	0.000429685969961092	0.00687486987621161
DOCK7	chr1_63153052_63154673	0.437898975418783	0.00147087032807451	0.0163175669553164
DOCK7	chr1_63155187_63156712	0.419631176623393	0.0024167765954594	0.0229609653975835
DOCK7	chr1_63190029_63192232	0.517006459602413	0.000120940639870639	0.00277484077815313
ATG4C	chr1_63340825_63341915	0.377447592557884	0.00688812577503509	0.0470459665174337
LINC00466	chr1_63621097_63621388	0.40017277267874	0.00398347710031703	0.0323538815500184
ALG6	chr1_63880307_63880951	0.437496836088092	0.00148747903645008	0.0164420249579387
PGM1	chr1_64104112_64104674	0.388731785536926	0.00527284065555306	0.0392410859735054
ROR1	chr1_64245035_64245874	0.375937611853995	0.00713398536521186	0.048110730237651
ROR1	chr1_64260432_64261472	0.435868566332487	0.00155645085192973	0.0169813537147306
ROR1	chr1_64262776_64263261	0.461171033811701	0.000749961248203053	0.0101437012973142
ROR1	chr1_64279155_64280280	0.501297273131143	0.000208655896563505	0.00413057006998545
ROR1	chr1_64286847_64287726	0.498672263753844	0.00022798208295198	0.00439818332256258
ROR1	chr1_64291992_64292949	0.49146975545448	0.00028965025431553	0.00521064850175004
ROR1	chr1_64293016_64293881	0.560401323666522	2.3135441838331e-05	0.000837823998266652
ROR1	chr1_64311046_64311529	0.523227162233517	9.67246737869092e-05	0.00236694175717529
ROR1	chr1_64311722_64312610	0.577708550569263	1.1188124468125e-05	0.000485819918102219
ROR1	chr1_64312898_64313653	0.404462454474886	0.00357689483293566	0.0300543835308455
ROR1	chr1_64313955_64314174	0.4101618355279	0.00309343936527239	0.0272531170506662
ROR1	chr1_64330597_64330839	0.40251848680595	0.00375638223422216	0.0310717204984729
ROR1	chr1_64330859_64331166	0.382810692923253	0.00607346552119676	0.0432112463643485
ROR1	chr1_64331462_64332217	0.422006261424727	0.00226915508558879	0.0220170408133002
ROR1	chr1_64341727_64343021	0.419682819393626	0.00241347839859177	0.0229436099210727
ROR1	chr1_64343431_64343966	0.414177148648152	0.00278840871338245	0.0253621575411687
ROR1	chr1_64358097_64359238	0.513144771780386	0.000138634361415492	0.00306586403996206
ROR1	chr1_64359603_64360103	0.403390938381035	0.00367487104314609	0.0306232456412143
CACHD1	chr1_64882900_64883956	0.485707795919257	0.000349473281839258	0.00594780920060993
CACHD1	chr1_64935308_64937652	0.405915228375055	0.00344773413648383	0.02933270962355
CACHD1	chr1_65093917_65094131	0.394657174406649	0.00456560086963164	0.0354790154774626
CACHD1	chr1_65129158_65130739	0.480794146017341	0.000409094035275767	0.00664064350318888
RAVER2	chr1_65210031_65211909	0.439114012193157	0.00142168860748282	0.0159431814090564
JAK1	chr1_65421810_65422259	0.392731140923379	0.00478576720476035	0.0366716596914263
AK4	chr1_65574826_65575545	0.535063756001131	6.24598866547668e-05	0.00172890701995229
AK4	chr1_65579793_65580614	0.543439314498993	4.53792277889694e-05	0.00136465515434577
AK4	chr1_65612807_65615155	0.640909047430776	5.33943096105862e-07	5.00678082178921e-05
AK4	chr1_65616149_65616722	0.659954964236438	1.85394828187118e-07	2.23698683016952e-05
AK4	chr1_65624829_65625150	0.485319655898177	0.000353879337721513	0.00600262086883581
AK4	chr1_65633037_65633911	0.487000585439846	0.000335153739408177	0.00577226998448515
AK4	chr1_65640092_65642544	0.655371503185107	2.40773293075566e-07	2.70771481761807e-05
DNAJC6	chr1_65713236_65714252	0.579751903528783	1.02403129755716e-05	0.000455089019327992
DNAJC6	chr1_65719528_65721653	0.448813433824442	0.00107878949094809	0.0130907001501914
DNAJC6	chr1_65726172_65727073	0.476019330054798	0.000475690024688199	0.00738105927752761
DNAJC6	chr1_65730147_65730664	0.470410154305549	0.000566322720528467	0.00834115728286898
DNAJC6	chr1_65731192_65732161	0.379455624691485	0.00657260839364672	0.0455620646966017
LEPR	chr1_65838153_65838778	0.408895045185622	0.0031956018146847	0.027851524405316
LEPR	chr1_65854679_65855633	0.378581028668878	0.00670845037939877	0.0461888223988588
LEPR	chr1_65874861_65875560	0.379736873201102	0.00652943688037715	0.0453529523862081
LEPR	chr1_65959517_65959935	0.43534986515139	0.00157901350581602	0.0171479795142101
PDE4B	chr1_66257703_66259574	0.381815724489485	0.00621792108192087	0.04388291074517
PDE4B	chr1_66377109_66378216	0.636696353920983	6.6816618968604e-07	5.9166697764714e-05
PDE4B	chr1_66430436_66431730	0.555460423080726	2.82586801793201e-05	0.000969921566935387
PDE4B	chr1_66444013_66445614	0.474482724703018	0.000499115818184761	0.00763930325352294
PDE4B	chr1_66457465_66459101	0.593468422935354	5.56417482741417e-06	0.000288140129278844
PDE4B	chr1_66459886_66460312	0.527410339823604	8.30264534382825e-05	0.00212050908925987
PDE4B	chr1_66460979_66461328	0.435700036220848	0.00156374991469093	0.0170381366277037
PDE4B	chr1_66477658_66478708	0.498950672827536	0.000225857907001428	0.00437065300963744
PDE4B	chr1_66625997_66626812	0.448385877962817	0.00109218157359474	0.0131957495241846
PDE4B	chr1_66706182_66707102	0.507182728992135	0.00017062309778051	0.00357486335657772
PDE4B	chr1_66711946_66712774	0.427604791871233	0.00195236887212655	0.019862377412006
PDE4B	chr1_66740989_66741823	0.541037273993494	4.97765543841917e-05	0.00146441032788899
PDE4B	chr1_66743756_66744904	0.640858598134036	5.35389696502868e-07	5.01552759398073e-05
PDE4B	chr1_66800037_66800338	0.430726720873764	0.00179335280674144	0.0187308965000586
PDE4B	chr1_66805511_66806190	0.41513353661597	0.00271980092128818	0.0249604669798416
PDE4B	chr1_66814908_66815330	0.425579331000317	0.00206212279079076	0.0206179540265948
PDE4B	chr1_66818732_66819539	0.510184051856259	0.000153764298998836	0.00331192082184949
PDE4B	chr1_66822337_66822700	0.508105412992332	0.000165269331292164	0.00348852484364125
PDE4B	chr1_66854441_66855220	0.377471459912091	0.00688429954333165	0.0470297052118796
PDE4B	chr1_66891561_66892717	0.404609164256639	0.00356366078086778	0.0299780218281642
MIER1	chr1_67395533_67396754	0.424602817091475	0.0021169686951917	0.0209974943552091
C1orf141	chr1_67562851_67563669	0.422478807618899	0.0022407571116275	0.0218337377792935
IL23R	chr1_67638348_67638776	0.458660924432447	0.000808334619384758	0.0106968317906776
IL23R	chr1_67707860_67708074	0.374713245546046	0.00733890482184603	0.0489894355313122
IL12RB2	chr1_67805115_67806464	0.399364205847328	0.00406450688349087	0.0327828801634802
SERBP1	chr1_67894840_67897057	0.610724719911228	2.47918393699581e-06	0.000157134763044154
GADD45A	chr1_68041516_68041933	0.375612923668725	0.00718783723880089	0.0483370974576783
GADD45A	chr1_68141404_68141968	0.46896981119495	0.000591977496292394	0.00860993627532354
GADD45A	chr1_68201290_68202605	0.455627627280868	0.000884300252582353	0.0113864301550851
GNG12	chr1_68348731_68349653	0.386903194030848	0.005509619631828	0.0404040842574618
DIRAS3	chr1_68417783_68418217	0.473756488328234	0.000510545567123706	0.0077566770835793
DIRAS3	chr1_68435099_68436445	0.583149818530976	8.82688823701285e-06	0.000406526200430239
DIRAS3	chr1_68444576_68446098	0.459682271725019	0.000784107659746853	0.01045989438365
DIRAS3	chr1_68452765_68453718	0.597422375232682	4.64254524374509e-06	0.000253456226339796
DIRAS3	chr1_68477270_68478295	0.397110117608915	0.00429809415719839	0.0340839442794461
DIRAS3	chr1_68515637_68516651	0.620515512039348	1.53353765200961e-06	0.000109226932602767
DIRAS3	chr1_68517041_68517699	0.612044010889598	2.32598898021607e-06	0.000149522720651499
DIRAS3	chr1_68539976_68540894	0.503213598337169	0.000195501169875791	0.00393763518969161
DIRAS3	chr1_68573362_68574042	0.424366061356184	0.00213045956141306	0.021093797023791
WLS	chr1_68695806_68698976	0.390905573235538	0.00500297963029706	0.0378469561749723
RPE65	chr1_68915193_68916228	0.53457780563735	6.36119830906891e-05	0.00175111447360577
DEPDC1	chr1_68961653_68963484	0.416650048135198	0.00261407020554132	0.0242776220124606
LRRC7	chr1_69805252_69806109	0.381941000658695	0.00619956947878025	0.043788242029406
LRRC7	chr1_70032549_70034711	0.475729066453977	0.00048003757674202	0.00742691435212087
LRRC7	chr1_70127122_70128747	0.609283032370112	2.65727618251022e-06	0.00016516312379347
LRRC40	chr1_70670487_70672071	0.46507403706037	0.000666696593742053	0.00935271289550313
SRSF11	chr1_70686564_70687801	0.409676021356269	0.00313227271952016	0.0274823815001214
ANKRD13C	chr1_70780276_70781021	0.414095583170815	0.00279433012789069	0.0253962533578576
CTH	chr1_70876049_70877576	0.499288659172603	0.00022330334615397	0.00433094466186106
CTH	chr1_70877714_70878080	0.558856001175191	2.46375423460202e-05	0.000877410206981244
CTH	chr1_70887486_70888539	0.544151384575592	4.41459266323604e-05	0.00133724827160731
CTH	chr1_70904204_70904404	0.376983662922527	0.00696286769251311	0.0473774465614681
CTH	chr1_70907364_70907578	0.434199702405423	0.00163008655997932	0.0175309959245415
CTH	chr1_70907837_70909114	0.471761027591795	0.000543176884165013	0.00808768078552325
CTH	chr1_70923382_70924578	0.388797995933706	0.00526443683850118	0.0391934843284043
CTH	chr1_70997098_70997298	0.414751563216596	0.00274702113856502	0.0251205579192891
CTH	chr1_71093436_71094103	0.419014511097135	0.00245646999230628	0.0232261807500951
CTH	chr1_71098850_71099061	0.50909205985998	0.000159714044059936	0.00339919471359176
PTGER3	chr1_71518661_71519396	0.432984193529174	0.00168565590667807	0.0179525894389206
NEGR1	chr1_72471668_72472175	0.479952910084331	0.000420177239837878	0.00676877484580486
NEGR1	chr1_72516960_72517931	0.540592203834635	5.06330275137489e-05	0.00148245880751075
NEGR1	chr1_72529038_72529698	0.42402436160536	0.00215006492184344	0.0212147490461222
NEGR1	chr1_72585203_72585537	0.472660449150117	0.000528242941642231	0.00793355960103632
NEGR1	chr1_72643438_72643780	0.584037155381352	8.48873225205266e-06	0.000394676520322931
NEGR1	chr1_72643821_72644420	0.568968595129512	1.62298561005896e-05	0.000641579509316981
NEGR1	chr1_72649601_72650416	0.539926841008578	5.19386546886078e-05	0.00151161771261214
NEGR1	chr1_72660254_72660503	0.387037018788294	0.00549198132841736	0.0403216886452406
NEGR1	chr1_72696253_72696908	0.402431399063514	0.00376460531083409	0.0311094235017494
NEGR1	chr1_72738393_72738916	0.550517918545707	3.44100670769398e-05	0.0011214732688876
NEGR1	chr1_72747787_72751123	0.642150637647928	4.99469765168652e-07	4.76127845625541e-05
NEGR1	chr1_72823053_72823323	0.38141465417989	0.00627699236670773	0.0441556207530711
NEGR1	chr1_72832022_72832584	0.573634915940009	1.33239610347021e-05	0.000555105332659807
NEGR1	chr1_72860272_72860523	0.486052834183212	0.000345598268408398	0.00590192480258075
NEGR1	chr1_72863334_72864264	0.669967718041227	1.03098101747681e-07	1.43054294997143e-05
NEGR1	chr1_72900464_72901242	0.405863958240865	0.00345222144587194	0.0293511607814766
NEGR1	chr1_72927877_72928704	0.404274332715769	0.00359392779470908	0.0301494899206454
NEGR1	chr1_72992560_72993068	0.430668684026782	0.0017962004888575	0.0187551604044482
NEGR1	chr1_73033286_73033605	0.399194453256854	0.00408170125839403	0.0328684013286875
NEGR1	chr1_73033787_73034372	0.40998041120191	0.00310789143913463	0.0273397259392968
NEGR1	chr1_73101307_73103807	0.410185710340487	0.0030915419461646	0.0272407568720204
LRRIQ3	chr1_74182892_74183522	0.410158541491193	0.00309370123515642	0.027253534364178
LRRIQ3	chr1_74248333_74248950	0.395508377417138	0.00447116358846518	0.0349795577189487
ERICH3	chr1_74977857_74980074	0.398327384776233	0.00417052798453774	0.0333795279136047
ERICH3	chr1_75058258_75059270	0.414678029424586	0.00275228887502222	0.0251522073108511
ERICH3	chr1_75083871_75085479	0.458876114946682	0.00080317497856805	0.010648763863556
ERICH3	chr1_75138821_75140202	0.430800811888834	0.001789723235777	0.0187038101599223
TYW3	chr1_75198192_75199996	0.456019992290946	0.000874125988507765	0.0112971496498333
LHX8	chr1_75639632_75640230	0.431985897308856	0.00173254998329252	0.0182913692779697
SLC44A5	chr1_75877969_75878801	0.421889333304778	0.00227623102950968	0.0220626704230039
SLC44A5	chr1_75966345_75966980	0.401495362150009	0.0038539936101322	0.031623333181574
SLC44A5	chr1_75995093_75995638	0.461449201396944	0.000743731447773367	0.0100873938319679
SLC44A5	chr1_76005046_76005650	0.476573451597985	0.000467489007180495	0.00729672300790221
SLC44A5	chr1_76062058_76062702	0.394704649453122	0.00456028803241433	0.0354560124364881
SLC44A5	chr1_76095590_76096294	0.423693353228584	0.00216920937411999	0.0213378635007846
ST6GALNAC3	chr1_76478315_76479322	0.509735080763932	0.000156185645385159	0.00334814032555363
ST6GALNAC3	chr1_76490122_76490709	0.611084140941757	2.43654502442521e-06	0.000155080676042139
ST6GALNAC3	chr1_76503905_76504645	0.396637802135349	0.004348506233482	0.034338603591031
ST6GALNAC3	chr1_76534207_76534626	0.524952076878023	9.08438159241119e-05	0.00226014366497368
ST6GALNAC3	chr1_76539870_76541161	0.510035663584105	0.000154560761661385	0.00332504054417527
ST6GALNAC3	chr1_76555925_76556474	0.53016271648003	7.50072352596694e-05	0.00197034277886302
ST6GALNAC3	chr1_76623834_76624071	0.455640826615994	0.000883956265954895	0.0113857556143108
ST6GALNAC3	chr1_76635956_76636669	0.502297979811616	0.000201689361766807	0.00402654795054422
ST6GALNAC3	chr1_76652291_76653077	0.483691241207446	0.000372917940894163	0.00622182715304954
ST6GALNAC3	chr1_76703525_76704531	0.541258535871891	4.93557324359163e-05	0.00145466036952468
ST6GALNAC3	chr1_76715775_76716525	0.508908540816475	0.000160734286267487	0.00341420889715104
ST6GALNAC3	chr1_76719585_76720657	0.389327345142878	0.00519766880252954	0.0388310435648831
ST6GALNAC3	chr1_76851452_76852365	0.602081479685597	3.73878371838695e-06	0.000212990664300253
ST6GALNAC3	chr1_76855887_76856631	0.521883920232345	0.000101542967514229	0.00244772589268248
ST6GALNAC3	chr1_76876019_76877057	0.558207413258971	2.52943316191285e-05	0.000894742174617023
ST6GALNAC5	chr1_76946505_76947388	0.542216022438825	4.75720274976508e-05	0.00141490378805054
ST6GALNAC5	chr1_76957049_76957435	0.478048084333108	0.000446282681215948	0.0070605609052762
ST6GALNAC5	chr1_76962494_76963024	0.37537466986294	0.00722757771939836	0.0485124379626082
ST6GALNAC5	chr1_76966492_76968006	0.578703038499446	1.07171448800958e-05	0.000471450535781033
ST6GALNAC5	chr1_76974597_76975254	0.385482638386948	0.00569992390348482	0.0413953739957383
ST6GALNAC5	chr1_77013421_77013986	0.376445470360754	0.00705045651723472	0.0477518304262852
ST6GALNAC5	chr1_77091346_77092379	0.531902404567116	7.0310986331718e-05	0.00187857445607705
ST6GALNAC5	chr1_77105707_77106229	0.384606856648579	0.0058200861746187	0.0420008725015575
ST6GALNAC5	chr1_77107557_77108251	0.506902855408758	0.000172277962781687	0.0036010336612319
ST6GALNAC5	chr1_77126656_77127141	0.420124915960388	0.0023854064424957	0.0227603985319385
ST6GALNAC5	chr1_77134410_77134806	0.588100979945986	7.08771257880529e-06	0.000345499884905762
ST6GALNAC5	chr1_77134825_77135141	0.536195943108925	5.98494603762349e-05	0.00167661792219715
ST6GALNAC5	chr1_77146131_77146853	0.407634183527184	0.00330023038587063	0.0284748609185105
ST6GALNAC5	chr1_77191693_77192341	0.40484200437662	0.00354274580141521	0.0298638480166015
ST6GALNAC5	chr1_77225599_77225956	0.446252505717317	0.00116125374973811	0.0138010840876375
ST6GALNAC5	chr1_77230227_77231271	0.571693134481209	1.44692608893857e-05	0.000588136442676219
ST6GALNAC5	chr1_77236353_77237423	0.620614100703599	1.52601071057818e-06	0.000108965945754334
ST6GALNAC5	chr1_77245010_77245424	0.548441330661448	3.73439918786591e-05	0.00118508293083204
ST6GALNAC5	chr1_77251768_77252560	0.436107366511543	0.00154616038665628	0.0169030880348594
ST6GALNAC5	chr1_77265350_77266000	0.411330613826533	0.00300174954965077	0.0267125581898293
ST6GALNAC5	chr1_77331534_77331983	0.648050609189198	3.62223249562489e-07	3.70049622128912e-05
ST6GALNAC5	chr1_77332924_77334959	0.560971270242269	2.26030651268766e-05	0.000823640612097812
ST6GALNAC5	chr1_77347190_77347860	0.375770907209657	0.00716159056951173	0.048219223557537
ST6GALNAC5	chr1_77459069_77460016	0.49837262765467	0.000230288477813728	0.00443119482035836
ST6GALNAC5	chr1_77487336_77487920	0.536975794653806	5.81099651348109e-05	0.00164024367580347
ST6GALNAC5	chr1_77501130_77501526	0.428429337397906	0.00190919723934299	0.0195556488898055
ST6GALNAC5	chr1_77503737_77504578	0.40030245596315	0.00397061401302746	0.0322843281474882
PIGK	chr1_77510179_77510607	0.391796280982201	0.0048959452202828	0.0372803342334175
AK5	chr1_77747268_77749146	0.414346318904535	0.00277616280350772	0.0252934239297185
AK5	chr1_77784792_77785332	0.583675465537229	8.62509568676517e-06	0.00040006386453587
AK5	chr1_77787626_77788549	0.604185805362099	3.38667717568326e-06	0.000197361959036734
AK5	chr1_77835637_77837394	0.574275851951852	1.29646946732989e-05	0.00054326773478718
AK5	chr1_77844262_77845382	0.40860351557399	0.00321952980319415	0.0279950821284425
AK5	chr1_77859806_77861431	0.422235149603725	0.0022553602870778	0.0219278751736012
AK5	chr1_77873357_77874242	0.493177094788473	0.000273800866930647	0.0050012976656066
AK5	chr1_77877850_77879693	0.639396056991457	5.78951323076752e-07	5.33402962968151e-05
ZZZ3	chr1_78004538_78006536	0.440787866681071	0.00135633931051782	0.0154202636415725
NEXN	chr1_78391039_78391631	0.401356713201479	0.00386739160157291	0.0316892048595433
GIPC2	chr1_78545052_78545688	0.429208658225445	0.00186917577161312	0.0192842770602566
GIPC2	chr1_78560997_78562062	0.538345219030586	5.51671197286972e-05	0.00157874840479534
GIPC2	chr1_78566898_78568180	0.383426066708141	0.00598559412485034	0.0427909579417531
MGC27382	chr1_78750040_78750529	0.393412139637827	0.00470688143100243	0.0362507300048591
PTGFR	chr1_78836067_78837148	0.426190784142304	0.00202842644006612	0.0203938441377932
PTGFR	chr1_78884803_78885544	0.549598689696097	3.5681633658667e-05	0.00114724796731685
IFI44L	chr1_79085094_79086533	0.567352661751763	1.73653385288917e-05	0.000674166804863001
IFI44	chr1_79117696_79118040	0.48636266061023	0.000342151902912931	0.00585844359356153
IFI44	chr1_79131408_79131914	0.384330596959464	0.00585844649154292	0.0421732540596398
IFI44	chr1_79153502_79154023	0.46820387757939	0.000606042234400997	0.00875385215614352
IFI44	chr1_79209221_79209732	0.427676517384922	0.00194857930710257	0.0198351941991933
IFI44	chr1_79245546_79245911	0.419106312392906	0.00245052460039096	0.0231868107987072
PRKACB	chr1_84629097_84630870	0.479145787852696	0.000431065387788243	0.00688975870088565
PRKACB	chr1_84639600_84640501	0.377940069015838	0.00680954926834102	0.0466725703591121
SAMD13	chr1_84763637_84763844	0.483388214037791	0.000376561384221802	0.0062662813282762
SAMD13	chr1_84766644_84767644	0.417943504255104	0.00252678239227813	0.0236811098680844
SAMD13	chr1_84768861_84769147	0.413881722087307	0.0028099086363981	0.0254938030102874
SAMD13	chr1_84795261_84795693	0.398663932561556	0.00413585079519346	0.0331787481465657
SAMD13	chr1_84818106_84820253	0.417608399873191	0.00254914528998446	0.0238297313888108
CTBS	chr1_85064175_85065515	0.470894229446103	0.000557928319467754	0.00825055202858432
SSX2IP	chr1_85163479_85164823	0.550228109834843	3.48063900442728e-05	0.00112971184072375
SSX2IP	chr1_85181157_85181978	0.39038089864067	0.00506698260720619	0.038162975349549
LPAR3	chr1_85245400_85246449	0.485276025261	0.000354377751332853	0.00600927768739352
LPAR3	chr1_85250753_85251531	0.549248261628337	3.61776435552317e-05	0.00115861633425924
LPAR3	chr1_85275615_85276684	0.453333378619691	0.000945947724086063	0.0119307725450997
LPAR3	chr1_85385316_85385520	0.522702428154684	9.85814940259999e-05	0.00239787646689345
MCOLN2	chr1_85412348_85413158	0.480112218131641	0.000418057768594548	0.00674464921121767
MCOLN2	chr1_85436137_85436644	0.491299516083348	0.000291275352219589	0.00523092592571779
MCOLN3	chr1_85513300_85514615	0.474775422946723	0.000494574905708982	0.00759118931293388
BCL10	chr1_85744564_85744930	0.484327402280931	0.00036537263906589	0.00613866910087734
BCL10	chr1_85755101_85755816	0.556878059923406	2.66911484814643e-05	0.000931846607097245
BCL10	chr1_85757402_85757920	0.391314564160764	0.00495358038684673	0.0375804142701947
BCL10	chr1_85763205_85764480	0.601813871881515	3.78591781624871e-06	0.000214860741089657
BCL10	chr1_85779324_85780845	0.376938768527021	0.00697013773936413	0.0474098851117044
BCL10	chr1_85787011_85787962	0.504570096512359	0.000186650317866899	0.00381028914010997
BCL10	chr1_85790185_85790485	0.405862965997582	0.00345230834059001	0.0293511607814766
BCL10	chr1_85794276_85795189	0.377124428025491	0.00694011539870949	0.0472895950993035
BCL10	chr1_85800702_85800948	0.518927982115319	0.00011292747388254	0.00264674921168087
DDAH1	chr1_85821487_85822277	0.419047827531245	0.00245431082112884	0.0232113862955075
DDAH1	chr1_85840842_85841853	0.382817481511547	0.00607249005154167	0.0432058806907114
DDAH1	chr1_85872600_85874064	0.419560770890175	0.0024212795337486	0.0229864550263692
DDAH1	chr1_85892931_85893437	0.373773504697224	0.00749963660325335	0.049731549689771
DDAH1	chr1_85929355_85931870	0.449756822288813	0.0010497590532734	0.0128418704311995
DDAH1	chr1_85962575_85963272	0.427479789185322	0.00195898895434041	0.0198965484635794
DDAH1	chr1_85968051_85968879	0.440797677825283	0.00135596431386675	0.0154180087901078
DDAH1	chr1_85992636_85993454	0.458520710445744	0.000811712541097623	0.0107291691053451
DDAH1	chr1_86009751_86010124	0.494280010851638	0.000263985044249158	0.00487639099639976
DDAH1	chr1_86010209_86011110	0.491965742808086	0.000284962337959107	0.0051540589473243
DDAH1	chr1_86028839_86029112	0.407607944231641	0.00330243948117865	0.028490143944809
DDAH1	chr1_86042042_86043224	0.375484359244362	0.00720925799733214	0.0484281022952237
COL24A1	chr1_86312427_86312869	0.443339571334342	0.00126187173126248	0.0146629244356355
COL24A1	chr1_86602919_86603899	0.478311818222604	0.000442582940279709	0.00702365671011765
COL24A1	chr1_86616890_86617739	0.451394606569068	0.0010010180976387	0.0124262581664593
ODF2L	chr1_86848596_86848985	0.400706075557446	0.00393081295714808	0.0320555005351321
LMO4	chr1_87814193_87814486	0.629446232784456	9.75219861785733e-07	7.83180577525985e-05
LINC01364	chr1_87929549_87930200	0.391018348173771	0.00498931543588267	0.0377820512482812
PKN2	chr1_89121278_89121687	0.438164884649317	0.00145997909890455	0.0162465948187435
PKN2	chr1_89149228_89151166	0.518597030281863	0.000114272095293121	0.00267097922198965
PKN2	chr1_89196831_89197930	0.472712981939949	0.000527382248635751	0.00792551066268255
GBP3	chr1_89487082_89488994	0.691800056576808	2.64497152115618e-08	5.22118448032154e-06
GBP1	chr1_89529693_89531545	0.642164375999261	4.99100202493822e-07	4.76007979641751e-05
GBP1	chr1_89534019_89534291	0.419721944646369	0.00241098229654499	0.0229259978945099
GBP2	chr1_89590780_89592149	0.694536431066243	2.21169997987077e-08	4.57448500778015e-06
GBP4	chr1_89663420_89664841	0.464346262762294	0.00068156067092798	0.00951042872022004
GBP5	chr1_89736975_89738671	0.629609777198594	9.6704027191158e-07	7.79175836752067e-05
GBP5	chr1_89739999_89740649	0.574930031126571	1.26072457020677e-05	0.000532633622845483
GBP6	chr1_89828533_89829568	0.454792420842605	0.000906312302458752	0.0115858069995233
GBP1P1	chr1_89872769_89873891	0.542429392403238	4.71826872229538e-05	0.00140653975322187
LRRC8B	chr1_89983874_89984795	0.472638867121272	0.000528596906903802	0.0079376544525746
LRRC8B	chr1_90005823_90006312	0.373813645586134	0.00749270900185481	0.0496970305892258
LRRC8B	chr1_90032187_90032948	0.47749193250538	0.000454176286427667	0.00714894640191784
LRRC8B	chr1_90035607_90036188	0.489268136653317	0.00031131493318121	0.00547440465329567
LRRC8B	chr1_90050402_90051012	0.572044640834998	1.42554269421887e-05	0.000582232792154092
LRRC8B	chr1_90053062_90053872	0.443436854009077	0.00125838954320751	0.0146295570111409
LRRC8B	chr1_90056355_90056990	0.535335415787765	6.18241946438174e-05	0.00171593342282028
LRRC8B	chr1_90059544_90060574	0.473935708973859	0.000507703196200015	0.00772792665608395
LRRC8C	chr1_90137590_90138275	0.450695267598096	0.00102157690742192	0.0126095594219354
LRRC8C	chr1_90190202_90191126	0.376694896889613	0.00700974490965275	0.0475720613538637
LRRC8D	chr1_90267321_90268185	0.380561477229534	0.00640428063813749	0.0447643173493961
LRRC8D	chr1_90297182_90298468	0.411414571027296	0.00299525653227599	0.0266782671444733
ZNF326	chr1_90539863_90541210	0.436926490074512	0.00151132167665331	0.0166343741599585
ZNF326	chr1_90652106_90653259	0.565696084489279	1.86050467843709e-05	0.000710394030640709
ZNF326	chr1_90657949_90659086	0.456029882680892	0.000873870887719055	0.0112960961092831
ZNF326	chr1_90664196_90665074	0.424720391031391	0.00211029729672043	0.0209515475458418
ZNF326	chr1_90708843_90709217	0.395241987548538	0.00450053246047647	0.0351429673505828
BARHL2	chr1_91188993_91189675	0.377126711999577	0.00693974676665306	0.0472895950993035
ZNF644	chr1_91604687_91605644	0.501018443535912	0.000210635587666433	0.00415669414176994
ZNF644	chr1_91614135_91614714	0.376929993098706	0.00697155957351628	0.0474136074211083
ZNF644	chr1_91637298_91637923	0.373630266588653	0.00752440228906998	0.0498432931084705
ZNF644	chr1_91638316_91639665	0.42809946417353	0.00192636585997811	0.0196819384800956
HFM1	chr1_91673198_91673774	0.416175613330759	0.00264674973573671	0.0244752891321591
HFM1	chr1_91839549_91840013	0.384006093193358	0.0059037874310629	0.0423924707854897
HFM1	chr1_91869543_91870684	0.569883929961917	1.5617457699074e-05	0.000623513425180474
CDC7	chr1_91965890_91967471	0.48566694760614	0.000349934630537236	0.00595358500959948
CDC7	chr1_92146038_92146733	0.386761726304379	0.00552831908657926	0.0404895035621917
TGFBR3	chr1_92248946_92249673	0.435253776226243	0.00158322507220956	0.0171832025585057
TGFBR3	chr1_92316566_92317598	0.397369943540987	0.0042705812444578	0.0339319240476274
TGFBR3	chr1_92329245_92330570	0.416643170926971	0.00261454135194932	0.0242798027683829
EPHX4	chr1_92495111_92496829	0.608035889637843	2.8208456508671e-06	0.000172907653241172
EPHX4	chr1_92509096_92509650	0.43685228446243	0.00151444867633772	0.01665432888147
EPHX4	chr1_92517466_92517968	0.384219835587213	0.00587388822678161	0.0422440823295057
BTBD8	chr1_92545462_92546647	0.482319541473321	0.000389669080858112	0.00641439333784556
RPAP2	chr1_92763864_92765218	0.459271904403361	0.000793762287435116	0.0105569464959241
GLMN	chr1_92775606_92776045	0.42364651294018	0.00217193064672389	0.0213592508678853
RPL5	chr1_93297079_93298467	0.482169073618022	0.000391547404475442	0.00643500363905514
MTF2	chr1_93487121_93487560	0.530284516766948	7.46693203662351e-05	0.00196437363505993
MTF2	chr1_93489056_93489256	0.37361570162416	0.00752692452473328	0.049851087633126
MTF2	chr1_93498502_93498891	0.400990523474618	0.00390297457271279	0.0318949933895595
MTF2	chr1_93544083_93546364	0.594116361108594	5.40237415797034e-06	0.000282032129067143
TMED5	chr1_93644720_93646714	0.484502511845462	0.00036332011287682	0.00611207430562936
DR1	chr1_93818700_93819530	0.447032524465758	0.00113555857708594	0.0135725459437928
FNBP1L	chr1_93903438_93903958	0.448172947958462	0.0010989064113544	0.0132545656605899
FNBP1L	chr1_93913163_93915156	0.553160258823631	3.09832140396995e-05	0.00103895944585306
FNBP1L	chr1_93929479_93929772	0.43909046609945	0.00142262757579523	0.0159505294847727
FNBP1L	chr1_93937643_93937952	0.392822851082974	0.0047750766110398	0.0366256799472239
FNBP1L	chr1_93942637_93942957	0.407396563284232	0.00332028332926709	0.0285784143413052
BCAR3	chr1_94045361_94045904	0.41041212607353	0.00307359886021563	0.0271285153886268
BCAR3	chr1_94053757_94054072	0.38358360050728	0.00596327839974722	0.0426869622599723
BCAR3	chr1_94070962_94072157	0.509721854247597	0.000156257501106091	0.00334814032555363
BCAR3	chr1_94080590_94083449	0.413830091047047	0.00281368113675808	0.0255171407688465
BCAR3	chr1_94129828_94130914	0.397736286070631	0.00423205202866892	0.0337254349786341
BCAR3	chr1_94145863_94146111	0.389238319753976	0.00520884569747177	0.0388804334418549
BCAR3	chr1_94157602_94159328	0.390799590698617	0.00501585068046695	0.0379127449109844
BCAR3	chr1_94167995_94168346	0.425994287136705	0.00203920139630025	0.0204537222255601
BCAR3	chr1_94176409_94177153	0.483622180522868	0.000373745473220915	0.0062294847597922
BCAR3	chr1_94203615_94204375	0.401742193956041	0.00383024264141769	0.0314945222019683
DNTTIP2	chr1_94344025_94345437	0.385360203458578	0.00571659133271639	0.0414840132808567
ABCA4	chr1_94454158_94455832	0.379044281048066	0.00663619691583063	0.045854678547487
ABCA4	chr1_94547114_94548033	0.51917001275414	0.000111953291116051	0.00262915311512632
ARHGAP29	chr1_94626032_94627028	0.448334563724146	0.00109379882147671	0.0132109162409105
ARHGAP29	chr1_94724028_94725053	0.509012805398701	0.00016015391967218	0.00340566107230462
ARHGAP29	chr1_94735923_94737307	0.547785502973828	3.8317274333315e-05	0.00120694468390106
ARHGAP29	chr1_94761343_94762067	0.384445715324282	0.00584243488339542	0.0421074915077551
ARHGAP29	chr1_94790867_94792040	0.477728869981908	0.000450798081625743	0.00710895465894283
ARHGAP29	chr1_94795544_94795889	0.448909796367277	0.0010757915625247	0.013067366819602
ABCD3	chr1_94882828_94884916	0.513141044116999	0.000138652525305873	0.00306591843503684
ABCD3	chr1_94911306_94912253	0.389459397774384	0.00518112859229927	0.0387535555705143
CNN3	chr1_95348999_95350425	0.461051369657339	0.000752655628801058	0.010168168691108
LOC729970	chr1_95401730_95401941	0.491460123208877	0.000289741983444959	0.00521105828521197
LOC729970	chr1_95403920_95404715	0.636512438208941	6.74687830852273e-07	5.95106654540631e-05
LOC729970	chr1_95407585_95408101	0.673287475213069	8.44499933591232e-08	1.22763125491499e-05
ALG14	chr1_95506880_95507528	0.398194820048958	0.00418425712469602	0.0334488712716927
PTBP2	chr1_96818246_96818617	0.411599462441311	0.00298100126022252	0.0265850504193196
PTBP2	chr1_97154392_97154749	0.403311147633608	0.00368226047838572	0.0306664973523917
PTBP2	chr1_97314109_97314688	0.429312937068693	0.00186387759451278	0.0192400200944841
PTBP2	chr1_97375478_97375704	0.421389071050135	0.00230672600450246	0.0222631901885016
DPYD	chr1_98369853_98370578	0.571821756266439	1.43906745909909e-05	0.000585795873587273
DPYD	chr1_98372106_98373125	0.505146989545512	0.000182997956977898	0.00375594072149265
DPYD	chr1_98408597_98409581	0.48581884084413	0.000348221900940654	0.00593271781994441
FRRS1	chr1_100193218_100193881	0.448000793338597	0.00110437053778114	0.0132991090377791
FRRS1	chr1_100217631_100218067	0.491024338325858	0.000293919675998141	0.00526243987760831
SASS6	chr1_100597939_100599370	0.50351366791132	0.000193511041467253	0.00390884295029595
LRRC39	chr1_100645773_100646043	0.461811547416196	0.000735686181744308	0.010006080366153
CDC14A	chr1_100816634_100818919	0.514156206883062	0.00013378529599205	0.00298773387682818
CDC14A	chr1_100865513_100866704	0.461028963105751	0.000753161104994393	0.0101725818606458
VCAM1	chr1_101184840_101185808	0.518997516767059	0.000112646804914132	0.00264171648810766
VCAM1	chr1_101213096_101214133	0.44852201907415	0.00108790124380978	0.0131673820165989
SLC30A7	chr1_101420753_101421611	0.565083366786037	1.90838809421307e-05	0.000724708615532238
DPH5	chr1_101469429_101470065	0.464593551175802	0.000676476934575947	0.00945511074143614
S1PR1	chr1_101614349_101615155	0.425710057076675	0.00205487716532732	0.0205676295365131
S1PR1	chr1_101701189_101703275	0.472126441542473	0.000537064254436878	0.00802837039276089
S1PR1	chr1_101719431_101720169	0.418299184559029	0.00250323658188758	0.0235361382510754
S1PR1	chr1_101726228_101726428	0.385635015259195	0.00567923966582773	0.0412847601089104
OLFM3	chr1_102263714_102264480	0.458139880856142	0.000820951253087321	0.0108110281409096
OLFM3	chr1_102285613_102286235	0.424987194742153	0.00209522746737191	0.0208453938351705
OLFM3	chr1_102885733_102885970	0.432554631707505	0.00170569384285085	0.0180952514554671
COL11A1	chr1_103337877_103338777	0.415407747422558	0.00270040746507963	0.0248280045681469
COL11A1	chr1_103357350_103358307	0.392725590978798	0.00478641483052819	0.0366739203245591
COL11A1	chr1_103362986_103363632	0.525870617130789	8.78473328942364e-05	0.00220924216844118
COL11A1	chr1_103549755_103550321	0.435783389485942	0.00156013606856054	0.0170111032967889
COL11A1	chr1_103571858_103572920	0.586836188069232	7.49895026987734e-06	0.000360683065345623
COL11A1	chr1_103573433_103575473	0.679261580138764	5.85946058309997e-08	9.3002978063254e-06
COL11A1	chr1_103576169_103576671	0.53960261484073	5.25860017705112e-05	0.00152545505789824
COL11A1	chr1_103622347_103623257	0.497239575054194	0.000239202829583627	0.00454538925606209
COL11A1	chr1_103646028_103646869	0.38253799096217	0.00611276392955163	0.0433912223831013
COL11A1	chr1_103686001_103686976	0.400170614655732	0.00398369146079518	0.0323542765704128
COL11A1	chr1_103730746_103731970	0.438312053385773	0.00145398227515215	0.0162001772397945
PRMT6	chr1_107113753_107114013	0.401198926537038	0.00388268873514202	0.0317772046228323
PRMT6	chr1_107118916_107119335	0.415414576793681	0.00269992602559006	0.0248260367897843
PRMT6	chr1_107232946_107233176	0.545865993462245	4.13014139606796e-05	0.00127401386413802
PRMT6	chr1_107264167_107265040	0.387859055501774	0.00538471415626732	0.0397764713009918
PRMT6	chr1_107265080_107265387	0.400900770249498	0.00391173977309204	0.0319439931468183
PRMT6	chr1_107289008_107290216	0.452412158398609	0.000971766615640404	0.0121629070781421
PRMT6	chr1_107466753_107467656	0.386609123029374	0.00554855260179898	0.0405889679217856
PRMT6	chr1_107497054_107497641	0.380177694170117	0.00646226783467936	0.0450184910618207
PRMT6	chr1_107527587_107527855	0.471870458470574	0.000541339780989504	0.00807405185982862
PRMT6	chr1_107580485_107581046	0.402658414012903	0.00374320299685922	0.031000346398795
NTNG1	chr1_107681625_107682023	0.415087925620126	0.00272303866337732	0.0249749185010096
NTNG1	chr1_107682335_107685043	0.597389391743664	4.64961000843033e-06	0.000253700031396267
NTNG1	chr1_107701483_107702165	0.381765553866109	0.00622528380280219	0.0439026092380619
NTNG1	chr1_107723983_107724649	0.477945412680064	0.000447730530585255	0.00707399374061629
NTNG1	chr1_107725335_107726534	0.555517121974723	2.81943944298543e-05	0.000968396099603453
NTNG1	chr1_107740823_107741646	0.453960251415624	0.000928731918648348	0.0117857056952129
NTNG1	chr1_107749858_107750102	0.398066347926346	0.00419760026857868	0.0335280788329248
NTNG1	chr1_107792412_107793201	0.400251495197766	0.00397566437228271	0.0323052101779897
VAV3	chr1_108331423_108332084	0.376011543257368	0.00712177243673544	0.0480683322748979
VAV3	chr1_108354637_108354894	0.517413053203646	0.000119203011745334	0.00274724174005782
VAV3	chr1_108404467_108405199	0.475865582691479	0.000477988395675802	0.00740612670630089
VAV3	chr1_108409884_108410765	0.439770457993966	0.00139573258571622	0.0157352588194717
VAV3	chr1_108454246_108454460	0.393357717273224	0.00471314346376927	0.0362875058283003
VAV3	chr1_108457094_108457294	0.426206444308959	0.00202756989120588	0.0203862822418619
VAV3	chr1_108495200_108496076	0.48572149617148	0.000349318671916443	0.00594569616386881
VAV3	chr1_108496294_108496623	0.436032269799915	0.0015493899248203	0.0169270199011048
VAV3	chr1_108505751_108508755	0.468871762580794	0.000593761382319181	0.00862752611705801
SLC25A24	chr1_108741748_108743809	0.684940857607512	4.10677355327873e-08	7.21657330362784e-06
AKNAD1	chr1_109400448_109401811	0.655309804283819	2.41614606163722e-07	2.71561185646156e-05
GPSM2	chr1_109418651_109420360	0.498658975828998	0.000228083918033551	0.00439842090921529
GPSM2	chr1_109440483_109441144	0.45028218087457	0.00103389757256057	0.0127075540917544
CLCC1	chr1_109505124_109506602	0.38430227028441	0.0058623922639658	0.0421876581997781
WDR47	chr1_109583417_109585240	0.383277046552966	0.00600677084551951	0.0428872477342849
CELSR2	chr1_109796028_109797461	0.534615654974257	6.3521555228246e-05	0.00175010580096743
CELSR2	chr1_109797581_109798616	0.412073494429242	0.00294472642195942	0.0263665380037019
PSRC1	chr1_109825394_109826378	0.424408233426849	0.00212805093193464	0.0210767699066799
PSRC1	chr1_109826584_109828638	0.744012917456687	5.9586719318975e-10	2.66202645902155e-07
GNAI3	chr1_110088934_110089313	0.393110220542337	0.00474171351429335	0.036440592263481
GSTM1	chr1_110229881_110231056	0.72238951192988	3.17880030503257e-09	1.03088705108173e-06
GSTM1	chr1_110232653_110232855	0.495319442117218	0.000255027644406734	0.00475764854179477
GSTM5	chr1_110261889_110262805	0.449630953700136	0.00105359145689169	0.012876649964787
GSTM3	chr1_110282164_110283551	0.394038734085923	0.0046353067587783	0.035869289437137
CSF1	chr1_110381144_110381854	0.387456085115865	0.00543706652518424	0.0400389672454903
CSF1	chr1_110406365_110408066	0.49430846545722	0.000263736081700659	0.00487492250467127
CSF1	chr1_110414580_110415470	0.712367031294501	6.557460132452e-09	1.80565075345342e-06
CSF1	chr1_110415764_110416904	0.502679376504549	0.000199090374679685	0.00398975721190107
CSF1	chr1_110419547_110420567	0.54092904272792	4.99835979117624e-05	0.00146828887100744
CSF1	chr1_110446883_110447579	0.451963014762981	0.000984582302013138	0.0122836551576366
CSF1	chr1_110452417_110452626	0.494200615223007	0.000264680841530648	0.00488544729235009
CSF1	chr1_110476333_110477300	0.386238521309149	0.00559795986160323	0.0408646464934541
AHCYL1	chr1_110532409_110532757	0.47764651122899	0.000451969753015044	0.0071239789206664
AHCYL1	chr1_110546223_110547230	0.442101554139744	0.00130694421914517	0.0150373298538126
SLC6A17	chr1_110692947_110693389	0.387266230871384	0.00546188544130391	0.0401687046191638
SLC16A4	chr1_110932746_110934026	0.583034444029402	8.87176004705521e-06	0.000407823132146584
SLC16A4	chr1_110936245_110937386	0.435704483398824	0.00156355691554384	0.017036984599247
KCNA2	chr1_111107732_111108918	0.748163832974922	4.23910865947896e-10	2.10584464244636e-07
KCNA2	chr1_111124012_111125500	0.748752223567941	4.03722036279934e-10	2.01581200564949e-07
KCNA2	chr1_111148535_111150298	0.689216757661304	3.12604449160538e-08	5.89656560436354e-06
KCNA2	chr1_111158334_111158805	0.531090956254631	7.24669084328178e-05	0.00191921913161292
KCNA2	chr1_111176933_111177980	0.585145844998469	8.08306033999953e-06	0.00038089495223697
KCNA2	chr1_111186472_111187136	0.626805376517134	1.11655202481857e-06	8.670777058604e-05
KCNA3	chr1_111217064_111218134	0.487525242489946	0.000329495579062459	0.00570418475015587
KCNA3	chr1_111256779_111257790	0.49482569508896	0.00025924757635403	0.00481337566181844
KCNA3	chr1_111269975_111270246	0.433394934819625	0.00166669222040841	0.017805015348734
LRIF1	chr1_111505698_111507200	0.843209528485907	1.55282542089592e-14	4.66394698609369e-11
DENND2D	chr1_111746355_111747403	0.393958141871843	0.00464445885826346	0.0359185930207172
CHI3L2	chr1_111770089_111770459	0.551387809676302	3.32452374121264e-05	0.0010917467543704
PIFO	chr1_111888588_111889715	0.376541797796407	0.00703470957517545	0.0476834704413557
DDX20	chr1_112379996_112380402	0.42053656607577	0.00235952830737621	0.0225836813108021
DDX20	chr1_112399054_112400412	0.543703523968927	4.491797543965e-05	0.00135370352378935
KCND3	chr1_112423362_112424504	0.550680726923792	3.41892450430369e-05	0.00111634094586738
KCND3	chr1_112446920_112448164	0.516365944016219	0.00012372489469138	0.00282312850230288
KCND3	chr1_112451219_112452352	0.554951548489657	2.88417131065504e-05	0.00098439489651726
KCND3	chr1_112453330_112454197	0.482257619508782	0.000390441077377194	0.00642114574132526
KCND3	chr1_112462526_112463746	0.571882438186174	1.43537356198098e-05	0.000585146262543297
KCND3	chr1_112486387_112487378	0.40992995811831	0.0031119210554832	0.0273653094788942
KCND3	chr1_112501388_112501928	0.543893934712459	4.4588232128498e-05	0.00134563548774378
KCND3	chr1_112503452_112504845	0.61102587234501	2.44341096936816e-06	0.000155332035212887
KCND3	chr1_112506475_112507034	0.498105792473434	0.000232360213124321	0.00445350992028746
KCND3	chr1_112531565_112534459	0.54974698822348	3.54736142031616e-05	0.001142010683689
CTTNBP2NL	chr1_112902435_112903397	0.400078890995114	0.00399281192344592	0.0324054325089347
CTTNBP2NL	chr1_112936703_112937531	0.386561270677935	0.00555491060673842	0.0406217793326192
ST7L	chr1_113161130_113163110	0.383374405218219	0.00599292816745656	0.0428263376612161
MOV10	chr1_113216154_113218457	0.376331776963832	0.00706908174524828	0.047835075388828
MAGI3	chr1_114132709_114132967	0.421720414827421	0.00228648773943493	0.0221203525709684
MAGI3	chr1_114160017_114160503	0.475533742980271	0.000482983278474728	0.00746101776177739
PHTF1	chr1_114307449_114308567	0.52876271736787	7.89930834438291e-05	0.00204478131631601
RSBN1	chr1_114353935_114355630	0.397262545525933	0.00428193479474014	0.0339972283558633
PTPN22	chr1_114414112_114414619	0.699015008534475	1.64325781040301e-08	3.62498959397931e-06
OLFML3	chr1_114519310_114519911	0.487136940572146	0.000333674817587098	0.00575468206384378
OLFML3	chr1_114520438_114520990	0.384845257789055	0.00578715914884967	0.041820074263239
OLFML3	chr1_114521270_114522405	0.521699328002092	0.000102221979400794	0.0024586293971218
OLFML3	chr1_114554449_114554797	0.465239882893846	0.000663350444476738	0.00932363167204817
OLFML3	chr1_114557366_114558291	0.589086773796577	6.78177259222645e-06	0.000333584953743456
OLFML3	chr1_114566266_114567088	0.494908924303273	0.000258531826035282	0.00480584873556797
OLFML3	chr1_114568426_114569080	0.490686609665691	0.000297194822749131	0.00530356929163529
OLFML3	chr1_114575004_114576264	0.494228303194343	0.000264438004472733	0.00488142654833653
SYT6	chr1_114617886_114619064	0.399632822969508	0.00403742846763422	0.0326535118400829
SYT6	chr1_114665334_114666515	0.374432088375304	0.00738667682322826	0.0492014169062446
SYT6	chr1_114694853_114697873	0.550047247184046	3.50558472326116e-05	0.00113366208371302
TRIM33	chr1_115052671_115054909	0.410784238678593	0.00304430918475052	0.0269333138999256
DENND2C	chr1_115171581_115171986	0.376515397069692	0.00703902233858922	0.0476994547775229
DENND2C	chr1_115211947_115213445	0.451538636465882	0.000996830312805476	0.0123875482546479
TSPAN2	chr1_115604981_115606321	0.652406438961163	2.84459206943589e-07	3.05976234228044e-05
TSPAN2	chr1_115610049_115610657	0.730458130224141	1.73404068683732e-09	6.32775755608529e-07
TSPAN2	chr1_115611646_115612695	0.667659981017521	1.18261767711245e-07	1.59448388456482e-05
TSPAN2	chr1_115617174_115618306	0.375017756680268	0.00728746762478569	0.0487752414179192
TSPAN2	chr1_115631724_115633138	0.70673977954523	9.71779577642186e-09	2.42608126807553e-06
TSPAN2	chr1_115633298_115633527	0.506834025802531	0.000172687177597961	0.00360606371650352
TSPAN2	chr1_115641480_115642667	0.532352506516583	6.91405976105124e-05	0.00185772773615507
TSPAN2	chr1_115656827_115657376	0.383284748411638	0.00600567476266649	0.0428856478694648
TSPAN2	chr1_115675824_115676637	0.587401217336718	7.31258066693785e-06	0.000354338002240161
TSPAN2	chr1_115711182_115712043	0.423809155905276	0.00216249458775692	0.0212923666171257
TSPAN2	chr1_115732560_115733729	0.41348091830534	0.00283931171223466	0.025693272655354
NGF	chr1_115838887_115839232	0.452348617959914	0.000973570524668618	0.0121776781112589
VANGL1	chr1_116184090_116186340	0.806359319180914	1.58193537481328e-12	2.36989309215917e-09
VANGL1	chr1_116219224_116220529	0.443097225171573	0.00127058387609179	0.0147327207664978
SLC22A15	chr1_116452768_116453242	0.397465701455623	0.0042604805199369	0.0338833856699837
SLC22A15	chr1_116523954_116524447	0.409640398251025	0.0031351370939952	0.0274963917216347
ATP1A1	chr1_116892764_116893207	0.404522662750612	0.00357145847902457	0.0300216261529166
ATP1A1	chr1_116901570_116902902	0.491145513283182	0.00029275257361554	0.00525117532105736
ATP1A1	chr1_116910825_116911231	0.390853588289744	0.00500928932536809	0.0378819157310334
ATP1A1	chr1_116918837_116919597	0.387660669568815	0.00541043236968343	0.0399015299599927
ATP1A1	chr1_116920192_116921180	0.40492450655174	0.00353536098527293	0.0298233900900323
CD58	chr1_117030621_117031086	0.465155324610831	0.00066505462128671	0.00934085533252484
CD58	chr1_117031564_117032597	0.517278743906777	0.000119774462735011	0.00275618205861545
IGSF3	chr1_117133356_117134390	0.416195648561024	0.00264536241335552	0.0244728928871243
IGSF3	chr1_117150101_117151323	0.396925529910116	0.00431773452411693	0.0341813792388315
IGSF3	chr1_117169929_117170373	0.416414471304029	0.00263025205868822	0.0243772088498553
IGSF3	chr1_117180231_117180782	0.425275975477075	0.00207902405995353	0.020732043158103
IGSF3	chr1_117184940_117186358	0.419828551914749	0.00240419259943426	0.0228847820818291
IGSF3	chr1_117188403_117189848	0.59989805801957	4.13979293495876e-06	0.000231114565312858
IGSF3	chr1_117209375_117210840	0.41786811042412	0.00253179853230404	0.0237121849682507
PTGFRN	chr1_117420451_117422401	0.588541072196377	6.94958561823883e-06	0.000340125507812271
PTGFRN	chr1_117428668_117429546	0.44270295219011	0.00128487256939978	0.0148472558065315
PTGFRN	chr1_117451407_117453632	0.513367024476933	0.000137555296845804	0.00304856204426263
PTGFRN	chr1_117455660_117455860	0.398043369466154	0.00419999075196123	0.0335416834866497
PTGFRN	chr1_117457771_117459039	0.482274725213055	0.000390227678141687	0.00641925845769493
PTGFRN	chr1_117493122_117494562	0.423888447849599	0.00215790751196659	0.0212727795220019
PTGFRN	chr1_117495250_117495838	0.415806879478027	0.00267239760607229	0.0246506951823658
CD101	chr1_117513748_117515014	0.519922487324914	0.00010897335248436	0.00257563663827713
CD101	chr1_117559661_117560249	0.402118560930853	0.0037942751763061	0.031276496723318
TRIM45	chr1_117658455_117658784	0.374163700458023	0.00743253087609291	0.049422524787712
TRIM45	chr1_117688986_117691160	0.659600257414994	1.8921311682674e-07	2.2690348639415e-05
VTCN1	chr1_117814376_117815080	0.38687761793967	0.00551299622669484	0.0404197363805546
SPAG17	chr1_118727574_118728407	0.406189458389728	0.00342381989136627	0.0291859428768937
TBX15	chr1_119234262_119235349	0.379003274810082	0.0066425652158661	0.0458833049588979
TBX15	chr1_119462575_119463359	0.410817329510678	0.00304171651500775	0.0269201357046307
TBX15	chr1_119487935_119488657	0.421574587085796	0.00229537532311877	0.0221810537522722
TBX15	chr1_119490401_119491424	0.382009889490486	0.00618949814344372	0.0437417613389972
TBX15	chr1_119502558_119503811	0.415438998413405	0.00269820503402356	0.0248159358641064
TBX15	chr1_119506016_119506723	0.502333459643296	0.000201446293329354	0.00402326039833897
TBX15	chr1_119529145_119531094	0.808338199099825	1.26629207401317e-12	1.97773548254014e-09
PHGDH	chr1_120256309_120256554	0.43428857773111	0.0016260882219248	0.0175024576843178
NOTCH2	chr1_120557288_120558728	0.44943941656931	0.0010594473583622	0.0129223321458012
EMBP1	chr1_121260712_121261827	0.703073776008354	1.24950288119566e-08	2.92844175261642e-06
LOC653513	chr1_144989163_144990096	0.380731409145268	0.00637875011819137	0.0446444997510908
LOC653513	chr1_145032144_145033069	0.474810956074161	0.00049402619149635	0.00758539043174525
LOC653513	chr1_145038937_145040455	0.487567775792796	0.00032904069236714	0.00569791425670963
SEC22B	chr1_145090084_145091045	0.506253203362422	0.000176175757953045	0.00365623620186463
SEC22B	chr1_145092020_145093088	0.431058956953869	0.00177712822910888	0.0186070453202133
SEC22B	chr1_145097062_145097428	0.433220798522597	0.00167470866613825	0.0178650236389164
TXNIP	chr1_145443540_145444022	0.390238727256364	0.0050844484467411	0.0382561292561305
RBM8A	chr1_145506880_145508322	0.461086047970911	0.000751873911375168	0.0101604202840633
ITGA10	chr1_145524612_145525285	0.617761745979299	1.75827109988351e-06	0.000121209572231341
PDZK1	chr1_145726399_145727270	0.544208386196686	4.40485425809537e-05	0.00133471254377418
GPR89A	chr1_145826489_145827359	0.386139454021432	0.00561123206395089	0.0409324524385558
PRKAB2	chr1_146638636_146639454	0.450002347099964	0.0010423193100314	0.0127756753250954
BCL9	chr1_147012432_147014247	0.509102186449983	0.000159657919132149	0.0033991661855915
ACP6	chr1_147141474_147143269	0.505914282363693	0.000178240925774321	0.00368511103598069
ACP6	chr1_147144191_147144491	0.522430433962368	9.95567339776663e-05	0.00241235715746876
ACP6	chr1_147148051_147149316	0.541900124795526	4.81538673272445e-05	0.00142809388766659
ACP6	chr1_147171820_147173147	0.547738730637436	3.83875693447827e-05	0.00120857390350146
LINC00623	chr1_149583070_149583357	0.386321912676108	0.00558680905081311	0.0408122411293243
MTMR11	chr1_149908393_149909543	0.46835944103927	0.000603161520561731	0.00872644290038137
PLEKHO1	chr1_150154131_150155170	0.50290253012752	0.00019758387769303	0.00396893742752676
PLEKHO1	chr1_150156187_150156436	0.375392804179935	0.00722454623690263	0.0484954248825562
CA14	chr1_150227747_150229720	0.446079642622999	0.00116701808393005	0.0138501989974213
CA14	chr1_150229873_150230668	0.559874648298369	2.36376411719904e-05	0.000851587571206221
CA14	chr1_150232316_150232569	0.393396140708594	0.00470872156816437	0.0362615924054838
C1orf54	chr1_150244780_150245292	0.433984183801261	0.00163981874095615	0.0176065650870664
MRPS21	chr1_150265760_150266800	0.521563658528589	0.000102723673432771	0.0024673523672006
ECM1	chr1_150480256_150480957	0.497901119482228	0.00023396077156377	0.00447233207398641
MCL1	chr1_150550931_150552714	0.453298037638052	0.000946926759637803	0.0119351920188966
ENSA	chr1_150601375_150602831	0.396202666330649	0.00439540847332978	0.0345824839125152
GOLPH3L	chr1_150669128_150670324	0.396395649420173	0.00437455279396673	0.0344676554771705
ARNT	chr1_150853924_150854610	0.505655637556273	0.000179831737226601	0.00370928370068802
VPS72	chr1_151161970_151163112	0.405264981676912	0.00350502810079795	0.0296457469496007
SELENBP1	chr1_151343825_151345483	0.503748619855403	0.000191965669442601	0.00388529569356222
TUFT1	chr1_151509480_151509964	0.50784718949441	0.000166752013558758	0.00351222665390687
TUFT1	chr1_151511908_151513769	0.40113628059204	0.00388877688742569	0.0318123621602862
SNX27	chr1_151584186_151585772	0.560403234552643	2.31336377828646e-05	0.000837823998266652
CELF3	chr1_151688618_151690154	0.583520091409847	8.68429415319194e-06	0.000402236313934403
THEM4	chr1_151881515_151882653	0.904456321960889	2.18831314834358e-19	1.94191903471804e-15
S100A10	chr1_151944960_151946055	0.448644811682547	0.00108405348422551	0.0131359042112706
S100A10	chr1_151952676_151954041	0.412360198741101	0.00292297639525032	0.0262331521476727
S100A10	chr1_151958925_151959244	0.440467610724398	0.00136863093275397	0.0155319681666352
S100A10	chr1_151960897_151961359	0.486608260752212	0.000339442105821966	0.00582789050017735
S100A10	chr1_151961642_151962342	0.63539657035242	7.15546126465617e-07	6.21144307353295e-05
S100A10	chr1_151964719_151967011	0.738766743262169	9.07953765543907e-10	3.76345871960449e-07
S100A10	chr1_151967332_151967857	0.624610524121134	1.24828854933995e-06	9.37315866150343e-05
S100A10	chr1_151973514_151974647	0.503987062149279	0.000190408824912657	0.0038613612214473
S100A11	chr1_152006963_152007976	0.465251503217576	0.000663116557388331	0.00932229360855569
S100A11	chr1_152008294_152008504	0.57195059881024	1.43123484844992e-05	0.000584068871714108
S100A11	chr1_152008610_152010007	0.684148510765095	4.31759766065631e-08	7.45947144860417e-06
S100A11	chr1_152019909_152021374	0.428796533786727	0.00189024619648861	0.0194206333382946
FLG	chr1_152273696_152273995	0.455923585441114	0.000876616093478811	0.0113218366838962
FLG	chr1_152300946_152302192	0.733604051037861	1.36108928011665e-09	5.23078935173019e-07
S100A6	chr1_153499476_153499835	0.403168594410566	0.00369549491736572	0.03073397181935
S100A6	chr1_153505465_153507024	0.59513084057192	5.15777462186704e-06	0.000273107453662186
S100A6	chr1_153507704_153509092	0.611854619154961	2.34742663940374e-06	0.000150702320086864
S100A3	chr1_153521330_153522391	0.472811635079578	0.000525769341085477	0.0079079678498287
S100A2	chr1_153537844_153539737	0.443520262337012	0.00125541082191227	0.0146062335727718
S100A16	chr1_153581069_153582134	0.571444397769597	1.46223605224783e-05	0.00059250909556723
S100A16	chr1_153584459_153585804	0.537105666926999	5.78248217184458e-05	0.00163502189439269
S100A13	chr1_153599259_153600466	0.541720606839207	4.84874170054182e-05	0.00143600575463453
SLC27A3	chr1_153745835_153746950	0.60363806366679	3.47523900434311e-06	0.000201206238309283
SLC27A3	chr1_153747237_153748857	0.605577910879234	3.17093056970656e-06	0.000188622060997332
GATAD2B	chr1_153853187_153855288	0.553135636704427	3.10136429057366e-05	0.00103980121773039
RAB13	chr1_153957543_153958309	0.4989061349635	0.000226196504554563	0.00437368147280293
NUP210L	chr1_154126947_154128274	0.470488394203003	0.000564958286995638	0.00832550131430189
IL6R	chr1_154391893_154393142	0.529760780711207	7.61322945198088e-05	0.00199452921723131
IL6R	chr1_154395841_154396835	0.527199264893167	8.36726955248127e-05	0.00213255047971458
CHRNB2	chr1_154547035_154547771	0.415973894131212	0.00266075352018598	0.0245710349081117
ADAR	chr1_154579653_154581674	0.480397226724233	0.000414290044558919	0.006697686454788
ADAR	chr1_154703530_154703973	0.445509274171494	0.00118621972714612	0.0140136253396795
KCNN3	chr1_154721604_154722312	0.381068209359155	0.00632841125108159	0.0444069225841926
KCNN3	chr1_154760828_154761028	0.420901041291133	0.00233682380910078	0.0224559842206604
KCNN3	chr1_154821843_154822829	0.406231632733546	0.00342015507387914	0.029169256691204
KCNN3	chr1_154841171_154843150	0.453118265467643	0.000951920988184681	0.0119836589245749
SHC1	chr1_154943069_154943883	0.565752221817246	1.85617344065347e-05	0.000709156330030012
SHC1	chr1_154944956_154945509	0.763550223243094	1.13044290885869e-10	7.45592022478288e-08
EFNA1	chr1_155101918_155102644	0.439401676001958	0.00141026175525388	0.0158514590486764
MUC1	chr1_155163048_155163795	0.440799600733462	0.00135589082828258	0.0154180087901078
YY1AP1	chr1_155615020_155616401	0.399213422785903	0.00407977665318989	0.0328598835028511
YY1AP1	chr1_155620905_155621677	0.439932957500756	0.00138937299467521	0.0156897321415573
GON4L	chr1_155828860_155830712	0.456022354345226	0.000874065058454858	0.0112971496498333
SYT11	chr1_155840755_155842796	0.503649177912476	0.00019261836313942	0.00389443769856523
RIT1	chr1_155862497_155864071	0.471085648696257	0.000554639965654719	0.00821249949600342
RIT1	chr1_155880291_155881692	0.500831900921187	0.000211969556680941	0.00417289549069915
ARHGEF2	chr1_155938150_155939334	0.436667678263931	0.00152225296320074	0.0167175521039949
ARHGEF2	chr1_155953007_155953923	0.600702614910769	3.98760258581868e-06	0.000224609251363761
ARHGEF2	chr1_155965790_155966314	0.474097494618633	0.000505149609111046	0.0077010661437717
MEX3A	chr1_156050739_156051104	0.536377767546623	5.94396797811225e-05	0.00166897011994661
MEX3A	chr1_156051229_156053385	0.650445468727077	3.17305790429214e-07	3.33767737929445e-05
LMNA	chr1_156083331_156086067	0.48905755503479	0.000313462206669142	0.00550282466916733
LMNA	chr1_156095898_156097287	0.463745886076467	0.000694046505120556	0.00962959314534724
PAQR6	chr1_156217467_156218438	0.41280816027046	0.00288927710947878	0.0260216211102289
CCT3	chr1_156307500_156308853	0.519918906385208	0.000108987360476299	0.00257565590103225
MIR9-1	chr1_156370081_156371347	0.561170533752258	2.24196147433409e-05	0.000818429126164492
MIR9-1	chr1_156371423_156372764	0.523382314429342	9.6181807720558e-05	0.00235897966576342
MIR9-1	chr1_156377095_156377645	0.589378342139949	6.6936552403575e-06	0.00033049965071314
MIR9-1	chr1_156382381_156383979	0.503762186664141	0.000191876778929586	0.00388456493547273
MIR9-1	chr1_156391069_156392053	0.437358351724542	0.00149323716175661	0.0164870036111628
C1orf61	chr1_156399056_156401320	0.825848766916664	1.56886871324034e-13	3.40320744463554e-10
C1orf61	chr1_156401888_156402503	0.782037800208671	2.01199056201969e-11	1.88845627611799e-08
C1orf61	chr1_156404703_156405636	0.741128238911525	7.52085681918357e-10	3.24125685640704e-07
C1orf61	chr1_156405862_156407168	0.692112287941571	2.59178288845286e-08	5.13175640496717e-06
C1orf61	chr1_156407374_156407591	0.684483255829362	4.22732130171639e-08	7.36904378474394e-06
C1orf61	chr1_156413165_156413582	0.695485930057422	2.0776240526002e-08	4.35876980425341e-06
C1orf61	chr1_156414157_156414581	0.72334645136978	2.96160580026973e-09	9.73386092223669e-07
C1orf61	chr1_156415476_156416200	0.495904356702578	0.000250109259770194	0.00469331521549685
MEF2D	chr1_156472643_156473028	0.508985545764432	0.000160305470069146	0.00340718612344004
MEF2D	chr1_156478183_156478743	0.387979218798764	0.00536918853367395	0.0397113694590329
GPATCH4	chr1_156570625_156571997	0.375293210403408	0.00724120879350142	0.0485772095232798
BCAN	chr1_156607741_156608771	0.756783722970214	2.04590057419671e-10	1.18171338224808e-07
BCAN	chr1_156610842_156612481	0.728836481747692	1.96203042259586e-09	6.96445886132668e-07
BCAN	chr1_156614867_156615197	0.706923372221922	9.59526717965184e-09	2.40163386694391e-06
BCAN	chr1_156624497_156624942	0.51048997465361	0.000152134070247475	0.0032884554770146
BCAN	chr1_156626672_156627042	0.495175883054853	0.000256248132762527	0.00477539773874526
BCAN	chr1_156627158_156627505	0.419535007307839	0.00242292915157546	0.0229970360898889
NES	chr1_156646355_156648125	0.380487790564016	0.00641537893831929	0.0448118151838688
CRABP2	chr1_156674566_156676196	0.527603816631583	8.2438104632206e-05	0.00211100586689939
CRABP2	chr1_156677673_156678060	0.373854504543778	0.00748566318074932	0.0496625050842597
ISG20L2	chr1_156697813_156699191	0.37535819134777	0.0072303333627361	0.0485275973622664
NTRK1	chr1_156764264_156764792	0.513822859036698	0.000135366084603194	0.00301613619390515
NTRK1	chr1_156771115_156771981	0.491897655472923	0.000285601777133956	0.00516076298379613
ARHGEF11	chr1_156929199_156929635	0.401283090509565	0.00387452258099625	0.0317302476099152
ARHGEF11	chr1_156976997_156977546	0.586380318565086	7.65250740736225e-06	0.000366533701823338
ARHGEF11	chr1_157003005_157004675	0.520395659542004	0.000107136782531417	0.00254351634119
ARHGEF11	chr1_157004973_157005265	0.399458379199707	0.00405499546429294	0.0327291512112802
ARHGEF11	chr1_157014936_157016293	0.420416347773854	0.00236705991100485	0.0226295842204381
ETV3	chr1_157114667_157115516	0.387988992901911	0.00536792739956458	0.0397050503254373
ETV3	chr1_157117870_157118752	0.635558251700936	7.0948648706836e-07	6.17531597788091e-05
ETV3	chr1_157127307_157127636	0.409556971472754	0.00314185430311417	0.027539221197983
ETV3	chr1_157141671_157142025	0.426298650149194	0.0020225331100749	0.0203524105224892
FCRL1	chr1_157768006_157768399	0.480745159664983	0.000409732105093637	0.00664934240609523
CD1D	chr1_158155590_158156876	0.420788044674223	0.00234384197970367	0.022490395555388
IFI16	chr1_158979111_158980642	0.663050546393182	1.54999620231053e-07	1.96496239338235e-05
IFI16	chr1_158980782_158981185	0.411765397465253	0.00296825859644726	0.0265140079395041
AIM2	chr1_159046239_159047415	0.712432168733475	6.52731579314792e-09	1.80432064684345e-06
AIM2	chr1_159049344_159049753	0.448386352867975	0.00109216661622436	0.0131957495241846
AIM2	chr1_159057764_159058658	0.377711649082619	0.00684589704424509	0.0468263483305628
AIM2	chr1_159060570_159061327	0.425332583114023	0.00207586089637189	0.0207086482850173
CADM3	chr1_159137817_159138289	0.611337805008875	2.40686341579745e-06	0.000153458372894422
CADM3	chr1_159140734_159142331	0.532607005561601	6.84867521261352e-05	0.0018447295986249
CADM3	chr1_159142373_159143178	0.605340154971701	3.20685026803988e-06	0.000190179274295005
CADM3	chr1_159145351_159146024	0.490865850811933	0.000295452522548482	0.00528019960862483
CADM3-AS1	chr1_159157419_159158718	0.462836779583538	0.000713344834532768	0.0097985047160806
CADM3-AS1	chr1_159167550_159168209	0.383123070692953	0.00602872041972446	0.0429910502352234
DUSP23	chr1_159750203_159751420	0.447703866837	0.00111385204934123	0.013374364455655
FCRL6	chr1_159774372_159775391	0.550730730067235	3.41216861500664e-05	0.00111490253814081
VSIG8	chr1_159838568_159839937	0.389372768891904	0.00519197406152242	0.038804942538837
TAGLN2	chr1_159892888_159895892	0.565326010398536	1.88929145261929e-05	0.000719135271989494
SLAMF9	chr1_159923701_159924489	0.403451132238383	0.00366930512000172	0.0305938402422727
KCNJ10	chr1_160023947_160024257	0.462105110620922	0.000729225589017	0.0099466207306784
KCNJ10	chr1_160031187_160032749	0.70513156124641	1.08557953600027e-08	2.61650132387403e-06
KCNJ10	chr1_160037758_160038755	0.775855085010342	3.64903830583923e-11	3.08397445632332e-08
KCNJ10	chr1_160039508_160040800	0.729682657673185	1.83975818256341e-09	6.61462523432177e-07
KCNJ9	chr1_160050712_160051518	0.408162827399457	0.00325600039118909	0.0282229587697667
ATP1A2	chr1_160078734_160079876	0.415338099184486	0.00270532168590418	0.0248614784135467
ATP1A2	chr1_160086334_160086929	0.630886337112491	9.05355398583034e-07	7.39237261020356e-05
ATP1A2	chr1_160087128_160088334	0.520756636162849	0.000105754744789635	0.00251938902630087
CASQ1	chr1_160159216_160160313	0.684325058274876	4.26976218819614e-08	7.42212407978147e-06
CASQ1	chr1_160162067_160163592	0.448541674280651	0.00108728451864448	0.0131639980955314
PEA15	chr1_160180328_160181429	0.383330917440153	0.00599910791690322	0.0428587052918029
NHLH1	chr1_160331995_160333026	0.551034927806422	3.37133237262501e-05	0.00110488811108815
NHLH1	chr1_160336214_160336997	0.395030237644183	0.00452399796393537	0.0352679630436105
VANGL2	chr1_160369567_160371534	0.693007982159979	2.4447183173777e-08	4.91028716443756e-06
VANGL2	chr1_160380026_160381646	0.619510710506642	1.61224577857912e-06	0.000113507800615299
TSTD1	chr1_161007637_161009066	0.61103089628692	2.44281827763001e-06	0.000155332035212887
KLHDC9	chr1_161067321_161068787	0.586019767497735	7.77601182064791e-06	0.00037081167848883
ADAMTS4	chr1_161168072_161169331	0.661602859033586	1.68582089327219e-07	2.08985773235702e-05
FCGR2A	chr1_161456775_161457701	0.479588717532331	0.000425059069551335	0.00682264713388453
FCGR2A	chr1_161480613_161481497	0.583461237066573	8.70681595844918e-06	0.000402983308516921
FCGR2A	chr1_161482247_161483122	0.6864771036064	3.72523722897544e-08	6.70298929931471e-06
FCGR2C	chr1_161535634_161536600	0.502699751858773	0.000198952389812632	0.00398822015717531
FCGR2C	chr1_161563085_161563336	0.597103210421342	4.71132710976937e-06	0.000256470664469132
FCGR2B	chr1_161617143_161617967	0.410906463322288	0.00303474256829847	0.0268876676590126
FCGR2B	chr1_161640844_161641930	0.515884981278339	0.000125853897336076	0.00286000820894247
OLFML2B	chr1_161955668_161957441	0.384666540732873	0.00581182753807334	0.0419629896974932
OLFML2B	chr1_161963654_161964859	0.476805186434256	0.000464097351484972	0.00726061878620559
OLFML2B	chr1_161972733_161974155	0.537646534922337	5.66510481548114e-05	0.0016117644243975
OLFML2B	chr1_161991395_161991728	0.536019225185243	6.02502116723719e-05	0.00168286337422295
OLFML2B	chr1_161993056_161994470	0.467560746105591	0.000618083693255785	0.00887777371291066
NOS1AP	chr1_162042373_162042918	0.38207737858071	0.00617964527917761	0.0437086431493575
NOS1AP	chr1_162077893_162078122	0.410716793561222	0.00304959955786518	0.0269691190470403
SH2D1B	chr1_162381759_162382183	0.423604260489061	0.00217438797894723	0.0213715748246432
SH2D1B	chr1_162390872_162391579	0.484125292255788	0.000367754689617284	0.00616330846418514
UAP1	chr1_162508378_162509326	0.448475493923411	0.00108936232055115	0.0131769605564049
UAP1	chr1_162511385_162512070	0.526333632352718	8.6371387409467e-05	0.00218196164500037
DDR2	chr1_162575033_162575964	0.523029263535454	9.74211698141645e-05	0.0023781489975603
DDR2	chr1_162596036_162596979	0.575602340608565	1.22493900036441e-05	0.000519990467715032
DDR2	chr1_162601285_162603587	0.722664857383592	3.11481605277298e-09	1.01350403861136e-06
DDR2	chr1_162630197_162631001	0.629360815044667	9.79517558767862e-07	7.84695254331928e-05
DDR2	chr1_162632934_162633992	0.613837782928516	2.13177635682787e-06	0.000139863775367571
DDR2	chr1_162642932_162644234	0.591089604437982	6.19748561340822e-06	0.000312400960191085
DDR2	chr1_162645808_162646436	0.655192318049333	2.43224225660985e-07	2.72898979032003e-05
DDR2	chr1_162648174_162648651	0.425447205993229	0.00206946899849316	0.0206649461974744
DDR2	chr1_162650202_162650605	0.37584048495676	0.00715005768122101	0.048180954405878
DDR2	chr1_162659748_162661455	0.594091964056975	5.408386670619e-06	0.000282155657418043
DDR2	chr1_162661917_162662241	0.491452086293374	0.000289818540194825	0.00521170972167341
DDR2	chr1_162680654_162681262	0.417876480374918	0.00253124122380964	0.023709240170951
HSD17B7	chr1_162719561_162719943	0.447709259456209	0.00111367920369807	0.013374364455655
RGS4	chr1_162957249_162958313	0.453304895437833	0.000946736710032936	0.0119347617335736
RGS4	chr1_163005226_163006301	0.656134027859071	2.30599170604104e-07	2.63272780572331e-05
RGS4	chr1_163006439_163006710	0.449451375945917	0.00105908087069443	0.0129210910701664
RGS4	chr1_163015802_163016584	0.472353497220447	0.000533297396770686	0.00798673806951091
RGS4	chr1_163038493_163039879	0.420391792931661	0.00236860087485822	0.0226398815274269
RGS4	chr1_163041493_163042021	0.479647430742786	0.000424268596809928	0.00681556273237928
RGS4	chr1_163053464_163053931	0.49929643603971	0.000223244877427006	0.00433067112233674
RGS4	chr1_163060211_163060808	0.590796728607761	6.27991199093126e-06	0.000315659355838702
RGS4	chr1_163090073_163090662	0.425305606627028	0.0020773677751416	0.0207215631194114
RGS5	chr1_163136788_163136988	0.418092652199154	0.00251688512323732	0.023623507967524
RGS5	chr1_163137449_163138470	0.406457610035604	0.00340057718474389	0.0290568663865706
RGS5	chr1_163142532_163142825	0.525049695527642	9.05209825270386e-05	0.00225383088268079
RGS5	chr1_163142925_163143394	0.425438474537019	0.00206995528886906	0.020667687878618
RGS5	chr1_163213772_163215114	0.510594740555965	0.000151579414477408	0.0032807868635266
NUF2	chr1_163351412_163351666	0.433390951448534	0.00166687521413794	0.0178059959061576
NUF2	chr1_163351887_163352253	0.443808912037185	0.00124515099463836	0.0145136774453551
NUF2	chr1_163368858_163370482	0.475239155310436	0.00048745687013588	0.00751407163835434
NUF2	chr1_163405827_163406615	0.395227915080297	0.00450208861200602	0.0351505002052919
NUF2	chr1_163508496_163508903	0.434466525728256	0.00161810891829777	0.017447139038884
PBX1	chr1_164132583_164133134	0.407925181354882	0.00327581839479383	0.0283318455410094
PBX1	chr1_164571156_164572599	0.493635342606114	0.000269683003273597	0.00495016388173195
PBX1	chr1_164588270_164589008	0.43497015859004	0.00159571444347605	0.0172812855763791
PBX1	chr1_164603966_164605507	0.589321342169291	6.71079789414646e-06	0.00033109486026695
RXRG	chr1_165373112_165373633	0.481052000362422	0.000405750149851482	0.00660063294770061
RXRG	chr1_165377772_165378207	0.38924034760814	0.00520859087212065	0.0388800178700483
RXRG	chr1_165389214_165389414	0.734633083586666	1.25650635750168e-09	4.9456951546108e-07
RXRG	chr1_165389544_165389810	0.603070142249361	3.56932887390155e-06	0.000205248453551992
RXRG	chr1_165412864_165414715	0.543614741620444	4.50724878602792e-05	0.00135710313579186
RXRG	chr1_165422555_165422956	0.650075116416303	3.23893890059627e-07	3.3887181276769e-05
RXRG	chr1_165436819_165437727	0.702109934044491	1.33403604440558e-08	3.07488220676809e-06
RXRG	chr1_165455739_165456352	0.400462412911251	0.0039547984293726	0.0321959610761846
MGST3	chr1_165599570_165601512	0.399928030680282	0.00400785250834113	0.0324869851505472
UCK2	chr1_165796517_165798719	0.408454483777487	0.00323182288388005	0.0280694701395595
FAM78B	chr1_166134116_166136907	0.559174537310234	2.4320760624751e-05	0.000868823014823333
FAM78B	chr1_166153625_166155052	0.453982109450522	0.00092813673446462	0.0117809429490098
FAM78B	chr1_166234645_166235649	0.42755042744323	0.0019552455390411	0.0198754365021208
POGK	chr1_166778203_166778586	0.428615570405681	0.00189956472998938	0.019490730155626
POGK	chr1_166807903_166809601	0.380871713488976	0.00635773770459208	0.0445358727782493
TADA1	chr1_166857711_166858472	0.489196941344929	0.000312039406403681	0.00548475207281752
ILDR2	chr1_166903625_166904736	0.414714480292917	0.00274967653057452	0.0251342166582795
ILDR2	chr1_166916264_166917455	0.511044742601815	0.000149217887673215	0.0032397307598481
ILDR2	chr1_166919319_166919775	0.404485116742728	0.00357484774618821	0.0300475287656855
ILDR2	chr1_166943692_166945483	0.608941057986321	2.70122867679395e-06	0.000167415293124383
MAEL	chr1_166968167_166969362	0.379798627214805	0.00651999079668195	0.045309288739399
GPA33	chr1_167023798_167024475	0.480439611309773	0.000413732363265998	0.00669145518582201
POU2F1	chr1_167155172_167156505	0.428789625854236	0.00189060116623575	0.0194232581741325
POU2F1	chr1_167167628_167168342	0.424699984845388	0.00211145384731538	0.0209598323667837
POU2F1	chr1_167239559_167240217	0.410055500724196	0.00310190267318912	0.0273058821645386
POU2F1	chr1_167270542_167271046	0.49630311432296	0.000246805749233915	0.00464868689022557
POU2F1	chr1_167297514_167298919	0.521302708554047	0.0001036949727174	0.0024842638150258
POU2F1	chr1_167339996_167340890	0.552358456581369	3.19883502385186e-05	0.00106407456614683
CREG1	chr1_167522389_167523658	0.405105790069189	0.00351918180491693	0.0297236705945933
GPR161	chr1_168104649_168107013	0.453263625245526	0.000947880943877555	0.0119419635980835
TBX19	chr1_168235781_168236721	0.414644966043513	0.00275466034458456	0.0251640810312987
TBX19	chr1_168302573_168304063	0.420985892893861	0.00233156596617407	0.0224207516928834
XCL1	chr1_168554085_168555125	0.46511230958136	0.000665923051842923	0.00934834913987503
DPT	chr1_168675789_168676293	0.504864200332401	0.00018478011534623	0.00378376726861015
DPT	chr1_168697351_168698726	0.385743250685736	0.00566458720357082	0.0412200117472111
ATP1B1	chr1_169078515_169078870	0.396992839180863	0.00431056362554167	0.0341423782739334
F5	chr1_169555342_169556283	0.39674336415754	0.00433719437965597	0.0342747126613236
C1orf112	chr1_169763318_169765186	0.538546979781305	5.47452826691509e-05	0.00156920669361557
C1orf112	chr1_169784290_169785086	0.391803316356145	0.00489510784016621	0.0372754118311806
GORAB	chr1_170430146_170431691	0.405743132561235	0.00346281681597237	0.0294187234188629
GORAB	chr1_170531411_170532812	0.405850466713985	0.00345340311797044	0.029355354957907
PRRX1	chr1_170710660_170711680	0.542751657615065	4.6600184157686e-05	0.00139300372881961
FMO4	chr1_171282624_171283804	0.574222758105117	1.29941122775268e-05	0.000544150052730433
DNM3	chr1_171846534_171847392	0.408519915701167	0.00322642055769262	0.0280375170950669
DNM3	chr1_171867764_171869003	0.434091312125644	0.00163497469282608	0.0175738850578507
DNM3	chr1_171870371_171870832	0.376655040944475	0.0070162364779877	0.0475946511374817
SUCO	chr1_172506965_172507496	0.55982835459136	2.36822599777348e-05	0.000852722968128585
TNFSF18	chr1_172843829_172844584	0.47860870434905	0.000438451301489099	0.00697339381983017
TNFSF18	chr1_172854427_172855447	0.4225077474132	0.00223902824506839	0.0218223376394816
TNFSF18	chr1_172866744_172867393	0.479456532518889	0.000426843588112352	0.0068422897498634
TNFSF18	chr1_172876367_172876830	0.472415024056363	0.000532280777293269	0.00797579583008578
TNFSF18	chr1_172886934_172888021	0.394697977491461	0.00456103435070992	0.0354587453201493
TNFSF18	chr1_172902714_172904015	0.481372056587683	0.000401634006584082	0.00654785849448048
TNFSF18	chr1_172917464_172918230	0.457508147622411	0.000836485163225355	0.0109476544835639
TNFSF18	chr1_172938699_172939920	0.447127374280308	0.00113246901184232	0.01354556994933
TNFSF18	chr1_172959673_172960638	0.403575650332975	0.00365781489777015	0.0305175873793491
TNFSF18	chr1_173017765_173018738	0.583215989319971	8.80124767900971e-06	0.00040601578051167
TNFSF18	chr1_173031071_173032045	0.390183275679773	0.00509127497426815	0.0382944510371892
TNFSF18	chr1_173064541_173065400	0.447706602392409	0.00111376436560246	0.013374364455655
TNFSF18	chr1_173081859_173082959	0.526168590679201	8.68948667494699e-05	0.00219178267966825
TNFSF4	chr1_173174408_173175248	0.526390331978503	8.61922140918646e-05	0.00217828087572047
TNFSF4	chr1_173175930_173176470	0.385923783063034	0.00564022092639088	0.0410963160124791
TNFSF4	chr1_173236148_173237100	0.556821831441178	2.67517661555569e-05	0.000933232197400933
TNFSF4	chr1_173238410_173239536	0.437184452316081	0.00150049598168782	0.0165474964700295
TNFSF4	chr1_173266460_173267423	0.397080999769061	0.00430118711319495	0.0341015456027427
TNFSF4	chr1_173309939_173311274	0.505890533933458	0.000178386456201964	0.00368687375162537
LOC100506023	chr1_173444930_173445414	0.373956153045665	0.00746815960848297	0.0495767055052712
CENPL	chr1_173792933_173794555	0.468263486116048	0.000604936946047335	0.00874370585917488
RC3H1	chr1_173990312_173992399	0.439321262779514	0.00141344772142827	0.0158735610450253
RABGAP1L	chr1_174134599_174135537	0.416393339868034	0.00263170790735606	0.0243823890966788
RABGAP1L	chr1_174711936_174712303	0.552333154255659	3.20205516832177e-05	0.00106460154709859
RABGAP1L	chr1_174738696_174739731	0.386394567462892	0.0055771097197499	0.0407520605388522
RABGAP1L	chr1_174911943_174912613	0.473360839017759	0.000516871313498141	0.00782416605900043
CACYBP	chr1_174967681_174969908	0.396756009876726	0.00433584101878371	0.0342670074521616
TNN	chr1_175038638_175039869	0.428478450372837	0.00190665276778803	0.0195377867521777
KIAA0040	chr1_175138109_175139470	0.417301107746828	0.00256980599153824	0.023983013237823
KIAA0040	chr1_175160898_175163087	0.541020935462088	4.98077590568388e-05	0.00146466621372309
KIAA0040	chr1_175166399_175167229	0.466283668805981	0.000642635425570649	0.00911072869541531
TNR	chr1_175282708_175283932	0.433150032916044	0.00167797619391989	0.0178912951590817
TNR	chr1_175297683_175298294	0.411726705056421	0.00297122559700038	0.026530799582729
TNR	chr1_175301597_175302180	0.375495101722397	0.00720746601835439	0.0484273947996045
TNR	chr1_175342904_175343567	0.512176081699341	0.000143428175193227	0.00314515772377833
TNR	chr1_175349597_175350411	0.524166088407184	9.34817561551118e-05	0.00230783381037005	meta_gene
TNR	chr1_175352330_175352755	0.504146198043508	0.000189376189981262	0.00384681346309976
TNR	chr1_175368830_175370341	0.41618060793519	0.00264640382839927	0.0244748899608554
TNR	chr1_175373242_175373699	0.464171978374935	0.000685164219572356	0.00954247378721951
TNR	chr1_175402711_175403073	0.431968675430537	0.0017333690542747	0.0182990270425023
TNR	chr1_175428576_175429353	0.418086670766799	0.00251728138180098	0.0236238963734889
TNR	chr1_175462796_175463749	0.455417441076864	0.000889794105121509	0.0114389562456352	meta_gene
TNR	chr1_175509038_175509718	0.451138405127573	0.00100850634071783	0.0124937930320453
TNR	chr1_175523011_175523365	0.390913462789014	0.00500202264066096	0.037844515505875
TNR	chr1_175530125_175530371	0.489121240199774	0.000312811405953432	0.00549468915468917
TNR	chr1_175532246_175533560	0.533191897343437	6.70054828473959e-05	0.00181734529323622	meta_gene
TNR	chr1_175542265_175543313	0.515122915010524	0.000129295729511305	0.00291615942430251	meta_gene
TNR	chr1_175549260_175550294	0.424834086396451	0.00210386373484838	0.0209088605604387
TNR	chr1_175560130_175560591	0.613036649401212	2.21657408662823e-06	0.00014410241170774
TNR	chr1_175566116_175567031	0.574457869549233	1.28643106220077e-05	0.000540040627530778	meta_gene
TNR	chr1_175597652_175598729	0.629556177263336	9.69713979073491e-07	7.80685733692942e-05
TNR	chr1_175615283_175615658	0.479892773936793	0.00042097982692292	0.00677683792706686
TNR	chr1_175636305_175636746	0.572920046439334	1.37354982444004e-05	0.000567647668661314
TNR	chr1_175642078_175643341	0.535283433175021	6.19453749370722e-05	0.00171856382031969	meta_gene
TNR	chr1_175644179_175644570	0.571494571238073	1.45913584800794e-05	0.000591621251237263	meta_gene
TNR	chr1_175648849_175650029	0.603423677442527	3.51048350656424e-06	0.000202765735060068	meta_gene
TNR	chr1_175652909_175653253	0.601236863908186	3.88942836710651e-06	0.000219904202340526
TNR	chr1_175656788_175657058	0.500977133583897	0.000210930336185558	0.00415903967497531
TNR	chr1_175670602_175671126	0.436379269364686	0.00153451732996055	0.0168134630043141
TNR	chr1_175694786_175695202	0.503466449861241	0.000193822975448935	0.00391150151684103
TNR	chr1_175703775_175704150	0.633222769351539	8.01845380971417e-07	6.74756344317538e-05
TNR	chr1_175711895_175713104	0.589576261967386	6.63444539440374e-06	0.000328406729184596
TNR	chr1_175718130_175718528	0.487869936317012	0.00032582547480251	0.00565980795624337
TNR	chr1_175723702_175723929	0.574534996854702	1.28219912139229e-05	0.000539109057660586
TNR	chr1_175724226_175725133	0.64018667816791	5.5500848116842e-07	5.15724658591287e-05	meta_gene
TNR	chr1_175732597_175733456	0.390019817165439	0.00511144469897661	0.0384015330230318
TNR	chr1_175752031_175752957	0.61955516927715	1.60868525455207e-06	0.00011337978828915
TNR	chr1_175753850_175754560	0.585502245932571	7.95651098052271e-06	0.000376202877746783
TNR	chr1_175757573_175758246	0.51828000746112	0.000115573813831624	0.00269027782288472
TNR	chr1_175778624_175779103	0.446478247480453	0.0011537644657531	0.0137388400661489
TNR	chr1_175799297_175799904	0.554821836088937	2.89920879711515e-05	0.000988490454509245
TNR	chr1_175817308_175817894	0.430224152808053	0.00181814597274879	0.0188936402892305
SCARNA3	chr1_175826726_175827484	0.533055362998707	6.73486137175411e-05	0.00182414019248916
PAPPA2	chr1_176351596_176351796	0.428225960625682	0.00191976605531151	0.0196340304475044
PAPPA2	chr1_176403572_176403772	0.387551146857622	0.00542467654153739	0.0399809043953265
PAPPA2	chr1_176463143_176464068	0.484215464084586	0.000366690201675071	0.00615392086158535
PAPPA2	chr1_176468589_176469248	0.508077942366718	0.000165426491091892	0.00349070994697136
PAPPA2	chr1_176486310_176487024	0.544424789431486	4.36806225782684e-05	0.00132665281041269
PAPPA2	chr1_176535206_176537055	0.510268879749246	0.000153310673282723	0.00330360810533253
PAPPA2	chr1_176578985_176579405	0.383734224371631	0.00594200942165616	0.0425768488540453
ASTN1	chr1_177049390_177050148	0.536414275750752	5.93577112910189e-05	0.00166690831669078
ASTN1	chr1_177088420_177088996	0.475011663137213	0.000490937111364398	0.00755340541528568
ASTN1	chr1_177131398_177131829	0.487791208901283	0.000326660441109558	0.00566876366732248
ASTN1	chr1_177133122_177134582	0.474520132686933	0.000498533382236321	0.00763238501259526
BRINP2	chr1_177139033_177141203	0.563614188230404	2.02786751327991e-05	0.000760418052119428
BRINP2	chr1_177176540_177176956	0.426748147738879	0.00199813793619025	0.02017251045555
BRINP2	chr1_177261625_177261825	0.39276732793774	0.00478154640604735	0.0366551428635575
BRINP2	chr1_177274120_177275026	0.491320521547234	0.000291074388838563	0.00522827876148347
BRINP2	chr1_177335199_177335709	0.446641408276302	0.00114837832345372	0.0136897326561364
BRINP2	chr1_177478099_177478382	0.402060087185355	0.00379984364282249	0.0313117905229501
BRINP2	chr1_177569268_177570562	0.50098166802396	0.000210897964427609	0.00415903967497531
SEC16B	chr1_177980480_177981341	0.38699128084485	0.00549800409994651	0.040347699222962
RASAL2	chr1_178202006_178202640	0.454491696134015	0.000914357523587083	0.011656281742753
RASAL2	chr1_178207562_178208903	0.565706930760246	1.85966711627186e-05	0.000710213128800154
RASAL2	chr1_178236719_178237258	0.381480124044915	0.00626731642517548	0.0441057482528897
RASAL2	chr1_178310246_178310954	0.410775483992145	0.00304499544155083	0.0269369439058647
RASAL2	chr1_178313499_178314404	0.516771783121089	0.000121954048125661	0.00279243159339521
RASAL2	chr1_178386918_178387581	0.381993300911761	0.00619192203807353	0.0437526782573042
RALGPS2	chr1_178693810_178695863	0.539010660385352	5.37870140068162e-05	0.00154993135904601
ANGPTL1	chr1_178838275_178838787	0.702540845629085	1.29559985408084e-08	3.0135418290628e-06
ANGPTL1	chr1_178839906_178841012	0.682629913163012	4.75032323646015e-08	7.97003512276011e-06
TOR3A	chr1_179050527_179052438	0.435324510683119	0.00158012381837346	0.0171581285353597
ABL2	chr1_179106928_179107167	0.60435781527923	3.35930073664302e-06	0.000196093100512485
ABL2	chr1_179110195_179110565	0.498094798079615	0.000232445936698386	0.00445427834468877
ABL2	chr1_179110625_179111394	0.53472797464117	6.32538991624267e-05	0.00174519438659997
ABL2	chr1_179111859_179112914	0.567450150685273	1.72948112448297e-05	0.000672063834497782
ABL2	chr1_179133488_179134000	0.49487634211999	0.000258811810728774	0.00480848601035095
ABL2	chr1_179135701_179136782	0.407578693962954	0.0033049036081577	0.028500282069495
FAM163A	chr1_179722069_179723803	0.384393857238544	0.00584964299887693	0.0421362931420044
TOR1AIP1	chr1_179850817_179852608	0.396251620791932	0.00439010972369733	0.0345525793689863
LHX4	chr1_180198283_180201014	0.460353826570928	0.000768535555658726	0.0103163110558098
LHX4	chr1_180214030_180214358	0.478817024098978	0.000435573043921227	0.00693835589031472
LHX4-AS1	chr1_180257197_180257934	0.408459865275227	0.00323137826456581	0.0280668571078399
XPR1	chr1_180563397_180564587	0.390751010288944	0.00502176021030375	0.0379364422935602
XPR1	chr1_180585412_180586229	0.443646911394054	0.00125089991382263	0.0145632977086098
KIAA1614	chr1_180894645_180897837	0.476541708280785	0.000467955339134215	0.00730104801983679
STX6	chr1_180950703_180952186	0.533914222146636	6.52166666435597e-05	0.00178135944894615
STX6	chr1_180957204_180958156	0.42136542925935	0.00230817608182967	0.0222725037540675
MR1	chr1_181002209_181003735	0.533498726350785	6.62402105684424e-05	0.00180262197784589
IER5	chr1_181064905_181066030	0.529997652901546	7.54674107620928e-05	0.00198109817610227
IER5	chr1_181073578_181075216	0.400741268941558	0.0039273592100969	0.0320326876348599
IER5	chr1_181096907_181098575	0.629815699083211	9.56832071810785e-07	7.72712563588407e-05
IER5	chr1_181098727_181099288	0.513411875196734	0.000137338471790496	0.00304513941046982
CACNA1E	chr1_181683129_181684439	0.472119937031882	0.000537172517047046	0.00802937396298735
CACNA1E	chr1_181695216_181695427	0.45445257179894	0.000915408903820842	0.011663905814126
CACNA1E	chr1_181695645_181696633	0.491937172350076	0.000285230497881902	0.00515699804324744
CACNA1E	chr1_181746825_181748577	0.377745576997342	0.00684048754833715	0.0468057459545182
CACNA1E	chr1_181758436_181759063	0.393203630473073	0.00473091285958258	0.036384139714928
CACNA1E	chr1_181785587_181786250	0.425795631574451	0.00205014636515629	0.0205307604992452
GLUL	chr1_182286444_182287732	0.599294872702403	4.2574052082253e-06	0.000236171088364538
RNASEL	chr1_182525076_182526085	0.443292078192133	0.00126357485244956	0.0146739932651004
RNASEL	chr1_182544560_182545264	0.479466256272597	0.000426712085549642	0.00684074345128683
RNASEL	chr1_182557611_182558644	0.633505012896761	7.90116830789671e-07	6.68343668796519e-05
RNASEL	chr1_182564790_182565432	0.513511615663962	0.000136857405862672	0.00303688730270102
RGS16	chr1_182572163_182572483	0.422788190183303	0.00222233575267434	0.0217127608176788
RGS16	chr1_182572665_182574048	0.448711223630523	0.00108197751801622	0.0131189971403844
LAMC1	chr1_183008733_183010009	0.449275629114154	0.00106447796450613	0.0129723451019081
LAMC1	chr1_183038919_183041065	0.47064199270587	0.000562288282907553	0.00829868303475648
LAMC2	chr1_183117565_183118419	0.417335260674313	0.00256750243013486	0.023967243565688
LAMC2	chr1_183132328_183132986	0.487065142123161	0.000334452812600604	0.00576402614329125
LAMC2	chr1_183155129_183155637	0.529086634457582	7.80540242829698e-05	0.00202665369154674
LAMC2	chr1_183167500_183168132	0.413296131768462	0.00285295905646829	0.0257873208775984
LAMC2	chr1_183178382_183179293	0.418255064243236	0.00250614672302275	0.0235566932397212
NMNAT2	chr1_183272029_183272720	0.40917683263281	0.0031726226944177	0.0277217900912354
NMNAT2	chr1_183296713_183297494	0.431651727431862	0.00174850474280122	0.018414005417647
NMNAT2	chr1_183322684_183323192	0.381734298975942	0.00622987441169916	0.0439191186047599
NMNAT2	chr1_183332547_183333372	0.428719582046689	0.00189420377305102	0.0194493236983893
NMNAT2	chr1_183357710_183358465	0.408989868035066	0.00318785289000309	0.0278125455540248
COLGALT2	chr1_183850455_183851616	0.468842431712444	0.000594295965371941	0.00863079721963838
COLGALT2	chr1_183889609_183890541	0.528786213074171	7.89246215608227e-05	0.00204328368058787
COLGALT2	chr1_183902881_183903714	0.525501248130904	8.90412610726547e-05	0.00222807438579253
COLGALT2	chr1_183937096_183938122	0.486999301997215	0.000335167687915851	0.00577226998448515
COLGALT2	chr1_183940057_183940583	0.414254605165124	0.00278279586999861	0.0253290342162319
COLGALT2	chr1_183951975_183953304	0.491946848249252	0.000285139655087637	0.00515583307614192
COLGALT2	chr1_183970926_183972035	0.494463659918889	0.000262381959354066	0.00485586951774907
COLGALT2	chr1_183972309_183972509	0.434048278389282	0.0016369190260595	0.0175894551222952
COLGALT2	chr1_183979744_183980749	0.399613795793582	0.00403934130471318	0.0326568065089386
COLGALT2	chr1_183993916_183994897	0.498036731471617	0.000232899160226306	0.00445989898497513
COLGALT2	chr1_183999507_184000105	0.474348481202646	0.000501211026341171	0.00765836483224235
COLGALT2	chr1_184005179_184007324	0.427028118487338	0.00198307579274121	0.0200649859518566
TSEN15	chr1_184020047_184021823	0.4177536341068	0.00253943178598222	0.0237665737366022
TSEN15	chr1_184037427_184038146	0.387533438023101	0.00542698277119253	0.0399895242081194
TSEN15	chr1_184044260_184044987	0.484670711511118	0.000361358411863847	0.0060916709601733
TSEN15	chr1_184047693_184048355	0.380667535249052	0.0063883360941091	0.0446844780665983
TSEN15	chr1_184065946_184066899	0.399565699941991	0.00404418002059561	0.0326696695641316
TSEN15	chr1_184112362_184113272	0.411832188115201	0.00296314313158434	0.0264890097659592
TSEN15	chr1_184158648_184158856	0.613987300744076	2.1162880663554e-06	0.000139064558366374
C1orf21	chr1_184224678_184225362	0.381017324763854	0.00633599430152029	0.044445755865456
C1orf21	chr1_184265277_184266286	0.483527764899087	0.000374879514357651	0.0062446546679633
C1orf21	chr1_184299343_184300589	0.423861888865652	0.00215944299879728	0.021278246465058
C1orf21	chr1_184374571_184375264	0.601098165546295	3.91469798133445e-06	0.000221140790566535
C1orf21	chr1_184375497_184376038	0.453272309402988	0.000947640068915422	0.0119413169182398
C1orf21	chr1_184377179_184378545	0.515165432163738	0.000129101464576389	0.00291278745265039
C1orf21	chr1_184426538_184427050	0.453400517928892	0.000944090293259002	0.0119135029321092
C1orf21	chr1_184466974_184467508	0.421747369573467	0.00228484830738137	0.022111792864356
C1orf21	chr1_184494726_184495439	0.523346268273546	9.63076816681796e-05	0.00236028777107671
C1orf21	chr1_184502772_184503743	0.489290518148958	0.0003110874974116	0.00547097568076473
C1orf21	chr1_184504264_184505011	0.494813263413781	0.000259354639864886	0.00481444774994598
C1orf21	chr1_184538215_184538615	0.388238443921722	0.00533582872236823	0.0395391355282832
EDEM3	chr1_184760820_184762513	0.402709587327044	0.00373839333826334	0.0309846229265894
RNF2	chr1_185014009_185015686	0.672960503272836	8.61356618865562e-08	1.24656628127876e-05
RNF2	chr1_185020173_185020626	0.61014827868946	2.54901809390603e-06	0.000160415956992016
GS1-279B7.1	chr1_185457064_185458530	0.423202721815887	0.00219786421622431	0.0215333085271247
HMCN1	chr1_185551091_185551722	0.390548821902278	0.00504642078707013	0.0380676804475257
HMCN1	chr1_185687728_185688654	0.502456838855302	0.000200603108052175	0.00400937184499571
HMCN1	chr1_185704409_185705132	0.382048284900784	0.0061838910445433	0.0437206725256276
HMCN1	chr1_185822591_185823388	0.40028171517666	0.00397266880400958	0.0322952846647655
HMCN1	chr1_185830803_185831064	0.421568509030572	0.00229574641891952	0.0221815287497156
HMCN1	chr1_185848043_185848351	0.552695775904462	3.15618898430863e-05	0.00105293851540941
HMCN1	chr1_185903577_185904252	0.383320417554008	0.00600060081636431	0.0428630967318425
HMCN1	chr1_185908115_185908689	0.415402259843121	0.00270079436940318	0.0248292287398682
HMCN1	chr1_185938542_185939055	0.472899849423236	0.000524330870050125	0.00789545633852803
HMCN1	chr1_185940736_185941494	0.465091700012413	0.000666339500015819	0.00935029434197681
HMCN1	chr1_185942440_185943458	0.486271384644906	0.000343163966589671	0.00587216741461433
HMCN1	chr1_185965386_185965703	0.433723565622754	0.00165165660130313	0.0176957479519256
HMCN1	chr1_185977933_185978835	0.389391946114682	0.00518957146660691	0.0387973825478364
HMCN1	chr1_185996188_185996438	0.448491831849604	0.00108884904398799	0.0131739532727275
HMCN1	chr1_186071580_186072396	0.482656848097808	0.000385487987158901	0.00636737952012653
HMCN1	chr1_186112562_186113079	0.432530307031688	0.00170683484369502	0.0181030944586155
PTGS2	chr1_186586953_186588195	0.468383827344078	0.00060271105673224	0.00872251125980567
PTGS2	chr1_186589600_186590750	0.482799674138973	0.000383729845552071	0.00634394200519814
PLA2G4A	chr1_186723590_186724380	0.377528542679188	0.00687515596741612	0.0469849949704066
PLA2G4A	chr1_186797621_186798917	0.531345842639018	7.17832742369172e-05	0.00190513551468177
PLA2G4A	chr1_186946111_186947045	0.417086199240702	0.00258434325700483	0.0240760999103739
PLA2G4A	chr1_187172322_187172962	0.395134748378446	0.00451240301488355	0.0352113165271474
BRINP3	chr1_190109656_190110456	0.418163308097469	0.00251220848199309	0.0235947078208966
BRINP3	chr1_190187960_190188345	0.378631085855515	0.00670061011160981	0.0461516744559731
BRINP3	chr1_190211904_190213024	0.415565150985092	0.00268933050591768	0.0247541398085716
BRINP3	chr1_190317082_190317756	0.440531516847926	0.00136617026316857	0.0155103544026597
BRINP3	chr1_190347795_190348166	0.53970488983774	5.23810059338474e-05	0.00152049154940681
BRINP3	chr1_190350108_190350605	0.581739382449745	9.39011935443608e-06	0.000426529458224105
BRINP3	chr1_190351256_190352269	0.690613758879936	2.85654440010172e-08	5.50951142771097e-06
BRINP3	chr1_190372329_190372950	0.382316940562133	0.00614478147428793	0.0435551516698892
BRINP3	chr1_190443743_190444804	0.766970278321181	8.3131150537359e-11	5.79628978152074e-08
BRINP3	chr1_190444867_190445212	0.68701354921316	3.60003136935943e-08	6.56237650988489e-06
BRINP3	chr1_190446869_190449032	0.559156149959352	2.4338944222614e-05	0.000869115082579508
BRINP3	chr1_190509369_190510003	0.450422871468318	0.00102968648915672	0.0126701540143437
RGS1	chr1_192422366_192423067	0.448686937652255	0.00108273625845225	0.0131252106179059
RGS2	chr1_192815885_192816656	0.382669771262099	0.00609374579873169	0.0433034578874018
RGS2	chr1_192872189_192872749	0.414759252974853	0.00274647078303391	0.0251190267263622
UCHL5	chr1_193027642_193029863	0.414744330021975	0.00274753890687644	0.0251205579192891
B3GALT2	chr1_193159557_193159843	0.394010287893133	0.00463853531837558	0.0358828946257933
KCNT2	chr1_196178233_196179841	0.42306614930797	0.00220590012155818	0.0215928216496767
KCNT2	chr1_196312939_196314321	0.410739487691943	0.00304781853222023	0.0269582531817154
KCNT2	chr1_196485116_196485967	0.429229162272293	0.00186813294987722	0.0192745866013941
KCNT2	chr1_196493037_196493662	0.402948119647212	0.00371604592904539	0.0308609805462652
KCNT2	chr1_196577062_196578738	0.686585588992611	3.69959196503096e-08	6.66913794774727e-06
CFH	chr1_196620443_196621389	0.66351064144087	1.50902003284069e-07	1.92803973816397e-05
CRB1	chr1_197237062_197237691	0.63803094992179	6.22572959109222e-07	5.61024085829628e-05
CRB1	chr1_197237734_197238932	0.533827911425335	6.54280870295408e-05	0.00178637279560711
CRB1	chr1_197273613_197274440	0.375783843462274	0.00715944509301979	0.0482109308107464
CRB1	chr1_197275213_197277036	0.518679263155793	0.000113936634391057	0.00266583595344339
CRB1	chr1_197349948_197350158	0.411065475546468	0.00302233629577314	0.0268208519384395
CRB1	chr1_197404328_197404956	0.482533958405861	0.00038700654727201	0.00638240422515351
CRB1	chr1_197423075_197423345	0.405472187174197	0.0034866806136527	0.0295479803870146
CRB1	chr1_197432881_197433864	0.399622395707467	0.00403847664090494	0.0326555360159341
CRB1	chr1_197440145_197441263	0.483638402679364	0.000373550939086038	0.00622677393159393
DENND1B	chr1_197705597_197706516	0.420799039850785	0.00234315825447187	0.0224885386171829
NEK7	chr1_198203479_198204432	0.537703603315756	5.65284827249449e-05	0.00160874623234814
NEK7	chr1_198222535_198223241	0.513604683597037	0.000136409908904304	0.00303247211403762
NEK7	chr1_198238134_198239023	0.442294161892175	0.00129983881839868	0.0149767606631938
NEK7	chr1_198257794_198258618	0.592303139524811	5.86651170831571e-06	0.000299820213168264
ATP6V1G3	chr1_198465494_198467314	0.451959010811101	0.000984697227188924	0.0122837990394164
ATP6V1G3	chr1_198480534_198480737	0.431560705267026	0.00175287314600492	0.0184460797445771
ATP6V1G3	chr1_198486670_198487089	0.417768648638002	0.00253842946100277	0.0237588759886688
ATP6V1G3	chr1_198498567_198499044	0.434398865039061	0.00162113874772105	0.0174694097576217
ATP6V1G3	chr1_198503492_198503852	0.437119298838557	0.00150322367781794	0.0165682185624524
ATP6V1G3	chr1_198507751_198508101	0.433877772285758	0.00164464302929138	0.0176496269769969
PTPRC	chr1_198636030_198636797	0.436310042306208	0.00153747423604577	0.0168358076169556
PTPRC	chr1_198641193_198641606	0.455411129256696	0.000889959556241951	0.0114389562456352
MIR181B1	chr1_198757550_198758238	0.379657235571106	0.00654163608772986	0.0454042607284497
MIR181A1HG	chr1_198871641_198873053	0.424312026842302	0.00213354924287331	0.0211094002197909
MIR181A1HG	chr1_198901326_198901964	0.386536588418185	0.00555819255531114	0.0406412125236269
MIR181A1HG	chr1_198903994_198905142	0.451413754504327	0.00100046044892268	0.0124209152930191
MIR181A1HG	chr1_198972168_198972724	0.466417070785771	0.000640030336388738	0.00909027675198899
MIR181A1HG	chr1_199052529_199053144	0.397140715618916	0.00429484607843426	0.0340664894586861
MIR181A1HG	chr1_199120650_199121505	0.432734484561122	0.00169727851283144	0.0180419245770211
MIR181A1HG	chr1_199282505_199282949	0.470234901967978	0.000569389748245111	0.00837310870443995
MIR181A1HG	chr1_199369173_199369464	0.426109810491146	0.00203286050657211	0.0204216175660706
MIR181A1HG	chr1_199380523_199381068	0.54763073769672	3.85503267029121e-05	0.00121174395940796
MIR181A1HG	chr1_199391286_199391721	0.391789112946944	0.00489679851932332	0.0372817452561302
NR5A2	chr1_199560050_199560250	0.503501724352089	0.000193589900368185	0.00390922245128055
NR5A2	chr1_199777200_199777492	0.37818759862203	0.00677035028438116	0.0464740591283517
NR5A2	chr1_199799423_199799688	0.376386526011559	0.00706010743582428	0.0477925698539715
NR5A2	chr1_200008081_200009421	0.386748455814032	0.00553007604479772	0.0404976262779247
NR5A2	chr1_200122500_200122711	0.398617873201919	0.00414058164692043	0.0332016927895276
NR5A2	chr1_200143175_200143375	0.431563391120622	0.00175274410557458	0.0184457160793068
LINC00862	chr1_200187314_200187527	0.493272376125235	0.000272939991508168	0.00499211182332285
LINC00862	chr1_200201023_200201439	0.524071574312199	9.38036366419535e-05	0.00231343989110307
LINC00862	chr1_200218064_200218687	0.486646291259467	0.000339024243283844	0.00582225228642343
LINC00862	chr1_200223249_200223564	0.544003111564345	4.44001691053524e-05	0.00134182672047505
LINC00862	chr1_200223710_200224164	0.589226554537675	6.73939513677869e-06	0.00033215723519329
LINC00862	chr1_200270666_200272396	0.377654725408992	0.00685498136300292	0.0468773769609418
LINC00862	chr1_200276549_200277116	0.402760306355808	0.00373363174354834	0.0309543567038049
LINC00862	chr1_200286326_200286761	0.527670633162973	8.22358080455475e-05	0.0021074841912476
LINC00862	chr1_200320622_200322061	0.375638918117574	0.00718351290240293	0.0483163384697589
LINC00862	chr1_200337208_200337720	0.526315860555101	8.64276171421939e-05	0.00218281724023976
LINC00862	chr1_200341219_200341696	0.458152306754132	0.000820648323727859	0.0108084970379185
LINC00862	chr1_200359349_200359774	0.440611358986162	0.00136310153700517	0.0154845193743735
ZNF281	chr1_200397402_200399084	0.391882092995535	0.00488574007089523	0.0372228195965982
ZNF281	chr1_200399188_200399421	0.587636921131101	7.23611049942117e-06	0.000351505005397237
ZNF281	chr1_200414367_200414794	0.549905335092761	3.52527306191808e-05	0.00113833201224811
ZNF281	chr1_200462546_200462865	0.374162229989319	0.00743278278479126	0.049422524787712
KIF14	chr1_200498058_200498501	0.437066185058929	0.00150545059440133	0.0165873782286272
KIF14	chr1_200589342_200590748	0.445647000279009	0.00118155743482375	0.0139785648068844
KIF14	chr1_200603356_200604009	0.442934554224419	0.00127646187220659	0.0147806865272254
DDX59	chr1_200635037_200635565	0.414841686071483	0.00274057717373795	0.0250862781813431
CAMSAP2	chr1_200674225_200674495	0.38203352435535	0.00618604608633296	0.0437298506609049
CAMSAP2	chr1_200693104_200693960	0.504693871349918	0.000185861146551239	0.00379897495234928
CAMSAP2	chr1_200695685_200696173	0.449924181740353	0.00104468268851882	0.0127958062988168
CAMSAP2	chr1_200707378_200709306	0.533114477760095	6.71998525835201e-05	0.00182137443010246
CAMSAP2	chr1_200718072_200718739	0.431186220330493	0.00177094807103258	0.0185592581974137
KIF21B	chr1_200928471_200929340	0.431829190843602	0.0017400156400435	0.0183543069694215
KIF21B	chr1_200929460_200929682	0.487092372903878	0.000334157551609383	0.00576097179822927
KIF21B	chr1_200948717_200949039	0.476205392342992	0.000472921924733399	0.00735271756341298
KIF21B	chr1_200971130_200971546	0.463664751345049	0.000695749526154006	0.00964088893757686
KIF21B	chr1_200979156_200979948	0.447806382458267	0.00111057029873661	0.013349065931046
KIF21B	chr1_200982928_200984268	0.440019694167968	0.0013859890622157	0.0156679362262483
KIF21B	chr1_200985144_200985750	0.421537382595665	0.0022976476780394	0.0221953220453218
KIF21B	chr1_200991904_200993160	0.468106625293642	0.000607849435845447	0.00877216421575035
KIF21B	chr1_200997570_200997870	0.408085928847069	0.00326240158404511	0.028255862599332
KIF21B	chr1_201007672_201008016	0.496223804097129	0.000247459622015034	0.00465965418078444
KIF21B	chr1_201008908_201009291	0.475064727046086	0.000490123324765853	0.00754504704074379
KIF21B	chr1_201011870_201012654	0.532791777080453	6.80155999494333e-05	0.00183591494354026
KIF21B	chr1_201023134_201023464	0.453745915359239	0.000934586351290774	0.0118327467354454
KIF21B	chr1_201024928_201025306	0.483456103417787	0.00037574232914742	0.00625475777431119
IGFN1	chr1_201153880_201154501	0.474441047845417	0.000499765442936271	0.00764525212811513
PKP1	chr1_201235801_201236376	0.376667026188566	0.0070142838226409	0.047589630457354
PKP1	chr1_201252060_201252905	0.41005177937891	0.00310219922906793	0.0273058821645386
PKP1	chr1_201264443_201265705	0.488721647894287	0.000316915199071691	0.00554350303732346
PHLDA3	chr1_201423187_201423491	0.412477398462641	0.00291412631170149	0.0261814066133074
PHLDA3	chr1_201437540_201439086	0.391253309608816	0.00496095160988247	0.0376212204140633
CSRP1	chr1_201458088_201459132	0.53924870487537	5.3301055654931e-05	0.00153936470153194
CSRP1	chr1_201472482_201473104	0.376245440128812	0.00708325398410341	0.0478994316613275
CSRP1	chr1_201474535_201476585	0.468900060245271	0.000593246041073548	0.00862302976408795
NAV1	chr1_201577604_201578576	0.401648743450567	0.0038392195690682	0.0315510606688675
NAV1	chr1_201617026_201619942	0.387641340919292	0.00541294381355059	0.0399170358757901
NAV1	chr1_201625695_201626280	0.404761393857609	0.00354997441337216	0.0299015426157664
NAV1	chr1_201631158_201632414	0.445991619626855	0.00116996314374184	0.0138750294368592
NAV1	chr1_201643199_201643651	0.405889790150963	0.00344995992010429	0.0293426951834992
NAV1	chr1_201705262_201706206	0.401508796693693	0.00385269756884377	0.0316205613851179
NAV1	chr1_201711172_201712063	0.485272347968844	0.00035441978781951	0.00600946853884099
NAV1	chr1_201738883_201739798	0.463962962144042	0.000689508493893821	0.00958502234081435
NAV1	chr1_201760342_201761393	0.401610703246191	0.00384287903660428	0.0315705029219499
IPO9	chr1_201797927_201799301	0.513559516816044	0.00013662691667603	0.00303458872805343
SHISA4	chr1_201857146_201858601	0.503470368469107	0.0001937970707759	0.00391150151684103
SHISA4	chr1_201864833_201865516	0.381330602494807	0.00628943364081277	0.0442176470259007
LMOD1	chr1_201906946_201907375	0.414951835352337	0.00273271943619105	0.0250378300548218
GPR37L1	chr1_202057183_202057741	0.409553446483834	0.00314213840134989	0.0275404749015506
GPR37L1	chr1_202088774_202089153	0.401424368134914	0.00386084882921167	0.0316528642371043
GPR37L1	chr1_202091649_202092229	0.580599688227797	9.8693078520245e-06	0.000442936805205262
GPR37L1	chr1_202093465_202094030	0.602678411441992	3.63559986353355e-06	0.000207840271085737
GPR37L1	chr1_202095455_202096057	0.595074144899995	5.17116904214816e-06	0.000273445872407785
GPR37L1	chr1_202098856_202100396	0.506630765337875	0.000173900798425884	0.00362254363805878	meta_gene
ARL8A	chr1_202104260_202104925	0.430195363171168	0.00181957543998418	0.0189044698830648
ARL8A	chr1_202112506_202114845	0.532963798702184	6.75796289034496e-05	0.00182862139586855
LGR6	chr1_202168172_202168977	0.386696452399474	0.00553696578496452	0.0405285052951724
LGR6	chr1_202190822_202191914	0.461351018959035	0.000745924994669584	0.0101101215484829
UBE2T	chr1_202273131_202274054	0.547675415317083	3.84829158434951e-05	0.00121079471026748
PPP1R12B	chr1_202317271_202318796	0.382236824767661	0.00615642170967728	0.0436154898558836
PPP1R12B	chr1_202330813_202331628	0.530896814935415	7.29916103858433e-05	0.00192929747924174
PPP1R12B	chr1_202367287_202368049	0.484380032093087	0.000364754644646839	0.00613117263271139
PPP1R12B	chr1_202529303_202529826	0.508796613853017	0.000161359435095346	0.00342450713710504
PPP1R12B	chr1_202547174_202547880	0.377800552431091	0.00683173011151225	0.0467589341586182
SYT2	chr1_202688616_202689430	0.447179490491307	0.00113077462224215	0.013531753472857
KDM5B	chr1_202763243_202763845	0.644946526548627	4.29298447695336e-07	4.23076762469019e-05
KDM5B	chr1_202776012_202777891	0.661440393704305	1.70173968639775e-07	2.10271479263131e-05
PCAT6	chr1_202779555_202780546	0.448883502082108	0.00107660886128711	0.0130736624606718
LOC148709	chr1_202819869_202820832	0.80973221240318	1.08087106870892e-12	1.74394527167747e-09
LOC148709	chr1_202821304_202821831	0.767907176285192	7.63487722892255e-11	5.43996148366905e-08
LOC148709	chr1_202829831_202831379	0.713377018938777	6.10445671540955e-09	1.71803150807589e-06
RABIF	chr1_202857361_202858639	0.758725371956695	1.7290764375599e-10	1.03293604612268e-07
KLHL12	chr1_202895703_202897026	0.625268200596962	1.20737038495136e-06	9.15092502685618e-05
KLHL12	chr1_202902745_202903030	0.52046737081851	0.000106860922424938	0.00253861657630789
ADIPOR1	chr1_202920629_202920850	0.671224564504434	9.56255619697121e-08	1.34988306853109e-05
ADIPOR1	chr1_202921836_202922380	0.615897356979388	1.92741276457636e-06	0.000129620002278842
ADIPOR1	chr1_202926736_202928055	0.759336282378773	1.6393907615056e-10	9.95873641702736e-08
ADIPOR1	chr1_202928374_202928748	0.683717461239682	4.43651043184924e-08	7.61772643007472e-06
CYB5R1	chr1_202933481_202934585	0.425999674989224	0.0020389052757188	0.0204527604870953
PPFIA4	chr1_202995068_202996200	0.458391723129102	0.000814831189491016	0.0107572814642373
PPFIA4	chr1_203007029_203007956	0.520018188818666	0.000108599593992262	0.00256897978135409
PPFIA4	chr1_203008424_203009105	0.608543774255642	2.75313716035863e-06	0.000169944499371343
PPFIA4	chr1_203009328_203009590	0.581203278716537	9.61278120579722e-06	0.000434319292299603
PPFIA4	chr1_203013984_203014301	0.504401552988194	0.000187729830228886	0.00382211982748516
PPFIA4	chr1_203015445_203015756	0.542365627259362	4.72987332547771e-05	0.00140900435462337
PPFIA4	chr1_203024370_203024646	0.553251727572722	3.08704140813003e-05	0.00103695803005474
PPFIA4	chr1_203026854_203027785	0.397055884817766	0.00430385644339182	0.0341121954560174
PPFIA4	chr1_203031533_203031893	0.618175274340457	1.72267499773881e-06	0.000119303340593668
ADORA1	chr1_203081606_203081912	0.501234554289514	0.000209099720290746	0.00413725323534986
ADORA1	chr1_203085346_203085576	0.591391120209311	6.11367504749911e-06	0.000309207922169639
ADORA1	chr1_203086702_203087437	0.439710197665019	0.00139809753413639	0.015758040909522
ADORA1	chr1_203096518_203097789	0.643029532665412	4.76334635641706e-07	4.57649284358733e-05
ADORA1	chr1_203098654_203099840	0.420546169527544	0.00235892757413011	0.0225814013893549
ADORA1	chr1_203104877_203105571	0.612706692371683	2.25240184322785e-06	0.000145895061099977
ADORA1	chr1_203109917_203110489	0.432883165074763	0.00169034967258346	0.0179927635477235
ADORA1	chr1_203113280_203114375	0.427377055377936	0.00196444461398482	0.0199343290994149
ADORA1	chr1_203114575_203114986	0.511819932221267	0.000145228322439697	0.00317281499687657
ADORA1	chr1_203115716_203117143	0.498463823687565	0.000229584279091801	0.00442288427302282
MYBPH	chr1_203141883_203142102	0.493222668106382	0.000273388801078021	0.00499746662193377
MYBPH	chr1_203144909_203147754	0.582463309408885	9.09701037221564e-06	0.000416412716988813
CHI3L1	chr1_203155553_203157428	0.39653039216711	0.00436004267791751	0.0343852462923513
CHI3L1	chr1_203166675_203167295	0.404959389188312	0.00353224270123841	0.0298023341682905
CHI3L1	chr1_203168751_203170083	0.535726273533975	6.09199721104937e-05	0.00169783657889501
CHI3L1	chr1_203171674_203171916	0.489041188059044	0.000313629659366551	0.00550526926528254
CHIT1	chr1_203184883_203185802	0.631568752741546	8.73903600766745e-07	7.19272032352828e-05
CHIT1	chr1_203219608_203219844	0.629258301858202	9.84698681363349e-07	7.87553211240825e-05
CHIT1	chr1_203247101_203248503	0.445142647910404	0.00119871102703905	0.0141139349314159
BTG2	chr1_203276816_203277170	0.374788054134378	0.0073262392271076	0.0489344393400977
BTG2	chr1_203283084_203283567	0.44797238491335	0.00110527454507504	0.013306269955336
BTG2	chr1_203284655_203284918	0.448225380136448	0.00109724704725177	0.0132410955487647
BTG2	chr1_203285891_203286284	0.478247896218893	0.000443477104717711	0.00703384447777512
BTG2	chr1_203289954_203290388	0.418533309848773	0.00248784388116959	0.0234267117447265
BTG2	chr1_203291840_203292247	0.445423997487528	0.00118911474728134	0.0140356519345217
BTG2	chr1_203296133_203297266	0.392793254753139	0.00477852434715574	0.0366391693414055
FMOD	chr1_203297967_203298213	0.473044757224648	0.000521975628898523	0.00787456765738581
FMOD	chr1_203307504_203308149	0.471275948811786	0.000551388168383249	0.00817302867855845
FMOD	chr1_203309089_203309837	0.482980243775458	0.000381517476132998	0.00631695999897965
FMOD	chr1_203311345_203312016	0.546465111245137	4.03478540066478e-05	0.0012527148838842
FMOD	chr1_203315171_203315938	0.379539238209658	0.00655974787542853	0.0454955066955145
FMOD	chr1_203320223_203320705	0.669312089557593	1.07209773643772e-07	1.47501458059901e-05
FMOD	chr1_203322800_203324046	0.441937371034654	0.00131302839282859	0.0150833315742002
FMOD	chr1_203331137_203331987	0.420412971690022	0.00236727172784736	0.0226305010359373
FMOD	chr1_203347747_203348296	0.390063101300863	0.00510609692217231	0.0383776013866709
FMOD	chr1_203377524_203378372	0.455239512377448	0.000894468724814091	0.0114787507182495
PRELP	chr1_203394314_203394991	0.641182822611491	5.26156148999535e-07	4.94802210082034e-05
PRELP	chr1_203409532_203410529	0.700634124087318	1.47395047752875e-08	3.34213563040024e-06
PRELP	chr1_203417334_203418415	0.577632676864323	1.12248312237379e-05	0.000486872378355727
PRELP	chr1_203424065_203424464	0.608758472633745	2.72497109330898e-06	0.000168512315988476
PRELP	chr1_203429350_203429936	0.568846112613334	1.63134616998529e-05	0.000644056787502646
PRELP	chr1_203432084_203432424	0.674031806395026	8.07272119403906e-08	1.19166751100244e-05
PRELP	chr1_203432745_203433333	0.649535278377935	3.3372607009654e-07	3.46825145696557e-05
PRELP	chr1_203433404_203433629	0.675883728012699	7.21209744906985e-08	1.08979146508085e-05
PRELP	chr1_203434964_203435776	0.697726218076439	1.79090740742942e-08	3.90351495968477e-06
PRELP	chr1_203444191_203445670	0.687781125718626	3.42773067702204e-08	6.3370495487153e-06
PRELP	chr1_203449489_203450386	0.759752794840878	1.5807836985098e-10	9.64421314613655e-08
ATP2B4	chr1_203532499_203532720	0.760943983992776	1.42390566197809e-10	8.90986148981797e-08
ATP2B4	chr1_203533247_203533910	0.519569877374089	0.000110360616191962	0.00259857142572185
ATP2B4	chr1_203538973_203539442	0.604975973015391	3.26260302622927e-06	0.00019240485965401
ATP2B4	chr1_203541074_203541910	0.516769304905476	0.000121964791075511	0.00279243159339521
ATP2B4	chr1_203547278_203547610	0.612620167880275	2.26188558502509e-06	0.000146365814013544
ATP2B4	chr1_203550677_203551603	0.571391534396878	1.46550903993995e-05	0.000593342729901361
ATP2B4	chr1_203551783_203552022	0.50347829079979	0.00019374470838034	0.00391137611413041
ATP2B4	chr1_203559547_203560214	0.690911287759807	2.80203738314922e-08	5.42159520589533e-06
ATP2B4	chr1_203560835_203561750	0.474460101410413	0.000499468356933755	0.00764310298289858
ATP2B4	chr1_203566503_203567175	0.603581508846242	3.48450444172464e-06	0.000201563353378803
ATP2B4	chr1_203569016_203569447	0.538793746027914	5.42333703453463e-05	0.00155842311733171
ATP2B4	chr1_203576015_203577035	0.569784864958343	1.56826923545896e-05	0.000625549082478786
ATP2B4	chr1_203588118_203588927	0.619190512424137	1.63810645456418e-06	0.000114914080135864
ATP2B4	chr1_203595306_203596730	0.749354389239647	3.84002489809488e-10	1.94218710059628e-07
ATP2B4	chr1_203596842_203598204	0.761773357441455	1.32349497995295e-10	8.36196121169043e-08
ATP2B4	chr1_203598554_203598974	0.664892460530021	1.39196448199555e-07	1.81409768928911e-05
ATP2B4	chr1_203605245_203605876	0.467721807747224	0.000615048054764789	0.00884531982936832
ATP2B4	chr1_203606651_203607252	0.625399901064028	1.19932800463972e-06	9.11064618746334e-05
ATP2B4	chr1_203607301_203607574	0.577773557739391	1.11567630470857e-05	0.000484997482280003
ATP2B4	chr1_203612230_203613044	0.605853461208556	3.12976826209749e-06	0.00018668546533487
ATP2B4	chr1_203613828_203614721	0.776827590010332	3.32700531506021e-11	2.8613564786515e-08
ATP2B4	chr1_203617782_203617982	0.457470980678959	0.000837407240714704	0.0109564739285674
ATP2B4	chr1_203618481_203620131	0.782794995976316	1.86804313263865e-11	1.77036986767918e-08
ATP2B4	chr1_203631531_203633128	0.703793080955723	1.18972546225072e-08	2.82222250631526e-06
ATP2B4	chr1_203635175_203635625	0.64075661808579	5.38325079131497e-07	5.04060752392149e-05
ATP2B4	chr1_203638812_203639391	0.617515391306371	1.77980089927609e-06	0.000122391246835073
ATP2B4	chr1_203641043_203642064	0.471609583649132	0.0005457285681746	0.00811130891786517
ATP2B4	chr1_203642696_203643774	0.644813481203204	4.32417440380735e-07	4.25506171714166e-05
ATP2B4	chr1_203654904_203655805	0.485938605776458	0.000346876801433669	0.00591806441205049
ATP2B4	chr1_203661623_203662765	0.736349783885306	1.09871034339943e-09	4.40451995136606e-07
ATP2B4	chr1_203670930_203671681	0.620538116229944	1.53180884658876e-06	0.000109183464516494
LINC00260	chr1_203712156_203712595	0.672166901928787	9.03589756817781e-08	1.29520502667973e-05
LINC00260	chr1_203713156_203713785	0.687668692140815	3.45247598027583e-08	6.37073188235605e-06
LAX1	chr1_203719936_203720661	0.435097648775673	0.00159008947087949	0.0172310956978132
LAX1	chr1_203725493_203726333	0.462663765432745	0.000717071735676622	0.00983650912622338
LAX1	chr1_203728749_203729377	0.518015020861459	0.000116672237236056	0.00270455998615032
LAX1	chr1_203738252_203739284	0.566194504411679	1.82237312031852e-05	0.000699528277441338
LAX1	chr1_203745680_203746186	0.535941407852617	6.04274601806036e-05	0.00168651788757671
SNRPE	chr1_203807996_203808700	0.740448681746678	7.94136769191772e-10	3.36309169875359e-07
SNRPE	chr1_203829477_203831423	0.780777069838958	2.27521182422469e-11	2.08538652221391e-08
SNRPE	chr1_203836896_203837437	0.5992961322868	4.25715641209406e-06	0.000236171088364538
SNRPE	chr1_203839238_203839732	0.690012377708431	2.96976927041579e-08	5.67860024381983e-06
SNRPE	chr1_203839886_203840934	0.792841980162453	6.77839347978329e-12	7.64935826973764e-09
SNRPE	chr1_203848973_203849510	0.696433274582507	1.95148732561719e-08	4.18207375513632e-06
SNRPE	chr1_203857465_203857665	0.67257251005774	8.81767972054851e-08	1.2697042753839e-05
SNRPE	chr1_203857936_203859303	0.616226079268246	1.89653277988527e-06	0.000128117023558554
SNRPE	chr1_203869365_203869728	0.65573161360971	2.35917276387224e-07	2.66652767873704e-05
SNRPE	chr1_203875678_203876791	0.465103869693113	0.000666093564491227	0.00934949244797869
SNRPE	chr1_203881048_203881254	0.672706090242096	8.74690060255793e-08	1.26212022005675e-05
SNRPE	chr1_203882162_203882745	0.762599129166723	1.23019488286063e-10	7.92639329326726e-08
SNRPE	chr1_203885094_203885420	0.696080287949076	1.99762159029619e-08	4.2529298304464e-06
SNRPE	chr1_203895321_203895694	0.629379959495556	9.78552796470037e-07	7.8424418679002e-05
SNRPE	chr1_203899623_203899879	0.578681332929408	1.07272258076887e-05	0.000471681434056139
SNRPE	chr1_203899974_203900174	0.613685607418791	2.14764806191563e-06	0.000140557553965715
SNRPE	chr1_203903283_203903578	0.558065679995008	2.5439986104948e-05	0.000898611009097683
SNRPE	chr1_203903782_203904156	0.531351943240906	7.17669843191946e-05	0.00190496214570388
SOX13	chr1_204026200_204027406	0.585139215133951	8.08543198620966e-06	0.000380914768637965
[truncated: 27,513 more rows]
