# Supplementary material for: Cell-lineage controlled epigenetic regulation in glioblastoma stem cells determines functionally distinct subgroups and predicts patient survival
Source: Nat Commun. 2022 Apr 25;13:2236. doi: 10.1038/s41467-022-29912-2 (PMC9038925; doi:10.1038/s41467-022-29912-2)
Supplement: Supplementary file 9 — Supplementary Data 6 [file 41467_2022_29912_MOESM9_ESM.xlsx]

## Sheet: Supplementary Data 6
human cluster	TF name	Variability	Bootstrap lower bound	Bootstrap upper bound	p-value	FDR
C1	AP4(bHLH)	2.12860850808295	1.68406509562774	2.52893061028582	7.19515401351909e-24	3.15179029070456e-23
C1	ASCl1(bHLH)	5.18493667723001	4.4316729262013	5.81681832490988	1.27884659144546e-243	2.71250092817116e-242
C1	ATF1(bZIP)	2.02239358833468	1.59644654365515	2.41181674860817	3.27985094718951e-20	1.33513124415896e-19
C1	ATF2(bZIP)	2.71536544655655	2.09807301495975	3.23281925563576	3.48802758776091e-49	2.55577294157754e-48
C1	ATF7(bZIP)	2.66176051368897	2.08870975577301	3.16399505771128	1.6037785971533e-46	1.09546232991997e-45
C1	ATOH1(bHLH)	6.2751871936524	5.29622980142806	7.16783525007348	0	0
C1	BRN1(POU,Homeobox)	2.80365810828731	2.29737592167967	3.17495618645099	1.01604444011218e-53	7.87434441086942e-53
C1	BRN2(POU,Homeobox)	1.66494090593575	1.32539317545446	1.95163920641622	4.31958292996862e-10	1.184212191005e-09
C1	DLX3(Homeobox)	1.56626732218037	1.32319776183365	1.76396817926566	6.45154978504169e-08	1.60492256998259e-07
C1	E2A(bHLH)	5.14098525692047	4.48078511290186	5.68456145470002	5.78460472265273e-239	1.16559785161453e-237
C1	E2F3(E2F)	1.72429373132812	1.46661708702962	1.93811435123129	1.56906293932215e-11	4.48462669891367e-11
C1	E2F7(E2F)	1.61976450031235	1.37859053188597	1.84332646399445	4.62584264197715e-09	1.2105289511148e-08
C1	EGR1(Zf)	1.54432793591704	1.23182508209424	1.81727598606935	1.8000046141575e-07	4.2421161374589e-07
C1	EHF(ETS)	2.00763711029596	1.60854812567744	2.34766445156095	1.00239590680839e-19	4.03965550443779e-19
C1	ELF3(ETS)	1.82237995355997	1.47761858691246	2.11249484411669	4.01169260856271e-14	1.29336969700062e-13
C1	ELF4(ETS)	2.50906599759085	1.98145709424309	2.98531216038866	2.56329346267151e-39	1.49711197892264e-38
C1	ELF5(ETS)	1.67763555119015	1.3532188108367	1.96808535867234	2.16645305006485e-10	6.06305957761206e-10
C1	ELK1(ETS)	1.73752850860156	1.41260065413309	2.02435107044265	7.26533225954875e-12	2.10642366949507e-11
C1	ERG(ETS)	2.48130947595689	2.01935036724901	2.8482253265357	4.5425220465267e-38	2.54255053437536e-37
C1	ETS1(ETS)	2.97147215627829	2.40388889081574	3.4389014316483	7.50008871495784e-63	6.57072989593046e-62
C1	ETS(ETS)	1.9937958226336	1.54333885151768	2.34722413217845	2.82465289267613e-19	1.11601481936125e-18
C1	ETV1(ETS)	2.67519226209286	2.15494580167856	3.11584194659619	3.50330025390651e-47	2.47689474091987e-46
C1	ETV2(ETS)	2.34570800392477	1.90839840711811	2.73484194217916	3.04916189500026e-32	1.55545853631026e-31
C1	ETV4(ETS)	2.46703118714213	1.98321646363235	2.88135533790644	1.95969120561704e-37	1.06723723765361e-36
C1	EWS:ERG-fusion(ETS)	2.21228563438319	1.76547967391519	2.59396081407362	5.89990446270983e-27	2.83054940294293e-26
C1	EWS:FLI1-fusion(ETS)	2.20300977153111	1.78448739323375	2.56119694051557	1.32351755570544e-26	6.27503029352107e-26
C1	FLI1(ETS)	2.20024254016739	1.78052486994258	2.57530798947567	1.68261847285712e-26	7.88482842513278e-26
C1	FOXA1(Forkhead)	1.81757402006681	1.21674707267814	2.36716661231603	5.45071019292039e-14	1.74336206964041e-13
C1	FOXA2(Forkhead,bHLH)	1.81106551168059	1.48286349456493	2.09744432319895	8.23650408127106e-14	2.61363082263956e-13
C1	FOXP1(Forkhead)	1.65916643257656	1.35030280043258	1.91052607897132	5.89209156896426e-10	1.60440060965716e-09
C1	GABPA(ETS)	2.58679188436979	2.04002054547077	3.02433826003321	6.49567727858197e-43	4.02731991272082e-42
C1	HEB(bHLH)	4.09412549684827	3.40488996352048	4.7519572278537	9.82502283210795e-141	1.2373388129186e-139
C1	HIC1(Zf)	1.84570472644266	1.53067494228102	2.08373016581751	8.87894672062558e-15	2.93296354787878e-14
C1	IRF1(IRF)	1.52973813392306	1.28871227699259	1.73742120531613	3.49863838497111e-07	8.10316821346758e-07
C1	LSL1(Homeobox)	2.62278323414947	2.25791142134829	2.92018178701843	1.25223513465167e-44	8.41084598774374e-44
C1	JUND(bZIP)	2.86648428411637	2.22382937208021	3.4464054278602	4.63756175739767e-57	3.73787477646253e-56
C1	LHX1(Homeobox)	2.72510769747946	2.3712779147824	2.99707515706701	1.12530104979799e-49	8.39808005682572e-49
C1	LHX2(Homeobox)	2.85326758347201	2.44319778674211	3.21317039807214	2.381467678688e-56	1.88182642061032e-55
C1	LHX3(Homeobox)	2.4104450486268	2.05387686135901	2.70457119879259	5.7415109031873e-35	3.04451170261116e-34
C1	LRF(Zf)	2.47335205945271	2.09290549606209	2.78584625415664	1.02741068103476e-37	5.67186992406859e-37
C1	MAZ(Zf)	2.15918856879061	1.86462777729409	2.40208324686658	5.62158482796039e-25	2.51722076185337e-24
C1	MEIS1(Homeobox)	1.80224354839868	1.52955370509499	2.01048681071832	1.4352487950036e-13	4.48376173942985e-13
C1	MYF5(bHLH)	4.68871832728671	4.0393784370902	5.21847765982413	1.54389166811098e-193	2.96280162975584e-192
C1	MYOD(bHLH)	5.57393005474258	4.82138057683079	6.16557086999163	1.12371089509756e-286	2.83034681702698e-285
C1	MYOG(bHLH)	4.52693492210402	3.93262187464047	4.98788250496728	2.17384734743975e-178	3.65025200424257e-177
C1	NEUROD1(bHLH)	5.64830679626087	4.67826580478113	6.53209940200364	2.7526898760064e-295	7.3955601335372e-294
C1	NEUROG2(bHLH)	4.68060335363762	3.61514883411891	5.67514911760398	9.16899407782674e-193	1.67959300607463e-191
C1	NF1(CTF)	2.77981014493944	2.29305687230476	3.14916749047679	1.77977429043896e-52	1.3533000736734e-51
C1	OCT2(POU,Homeobox)	1.84199941639027	1.45912238661489	2.16759757287897	1.13080594687748e-14	3.70499834627336e-14
C1	OCT4(POU,Homeobox)	2.62171838071286	2.12105475071116	2.98975709448368	1.40888280325306e-44	9.30786507722925e-44
C1	OCT6(POU,Homeobox)	3.27285535508224	2.72232950095357	3.69459989126835	6.51110482863536e-81	6.72814165625654e-80
C1	OLIG2(bHLH)	3.09197480512802	2.0345713732427	3.98887489222024	8.09302075495707e-70	7.76544610535166e-69
C1	PBX3(Homeobox)	2.22479181658495	1.84412396058599	2.54000413638274	1.96932868916211e-27	9.56192122569072e-27
C1	PHOX2A(Homeobox)	1.98979435922627	1.65582261962935	2.25046940208094	3.80279510815273e-19	1.48788973649083e-18
C1	PHOX2B(Homeobox)	1.95826913285711	1.65414387924282	2.20231115405934	3.82658941438824e-18	1.38929327387249e-17
C1	PIT1(Homeobox)	1.88398459539955	1.52502282729406	2.18510642631604	6.94603219191881e-16	2.31343055648205e-15
C1	PKNOX1(Homeobox)	1.61434977552078	1.30799896530784	1.88519402267354	6.09173499145893e-09	1.57369820612689e-08
C1	PRDM9(Zf)	1.80545748978176	1.50802359203009	2.07772439739784	1.17302072208132e-13	3.6931824296779e-13
C1	PROP1(Homeobox)	1.54955757378481	1.30450127387187	1.74944196410845	1.41356639581869e-07	3.35098386773491e-07
C1	PTF1A(bHLH)	4.59058993912833	3.91387663717717	5.14288710707906	2.79471112385645e-184	4.89681992571368e-183
C1	RBPJ1(bHLH)	1.97705304839582	1.67574265052754	2.19159933483633	9.73874973161444e-19	3.70256239796285e-18
C1	RFX1(HTH)	3.34652669035807	2.83101690267052	3.78199837434055	1.19506971259511e-85	1.30165701128602e-84
C1	RFX2(HTH)	4.17115731404742	3.57732877094838	4.67112540278658	3.95679940262321e-147	5.14383922341018e-146
C1	RFX3(HTH)	4.26791984676339	3.70051597576578	4.76700771552353	2.37500732175347e-155	3.30044120919533e-154
C1	RFX5(HTH)	3.71177783832756	3.23712341230543	4.10649534042939	5.66603665481633e-111	6.91943264209389e-110
C1	RFX6(HTH)	3.308149715922	2.86423096189644	3.66725839253737	3.63305065750375e-83	3.85294582887898e-82
C1	SCL(bHLH)	5.23200474486769	4.53553346948114	5.78749328583411	1.1858711750123e-248	2.65503379738865e-247
C1	SIX1(Homeobox)	1.50750778599033	1.08988812475379	1.88808923049362	9.37076698623593e-07	2.10973133824194e-06
C1	SIX2(Homeobox)	1.65068209622046	1.17549399878154	2.12655825467458	9.26125888889373e-10	2.50489082699609e-09
C1	SIX4(Homeobox)	1.74228465774197	1.37309076370135	2.04642692290877	5.49424735720857e-12	1.6161910109161e-11
C1	SLUG(Zf)	2.23161141405092	1.85027218203548	2.54469820899365	1.07845943419943e-27	5.36566854299225e-27
C1	SOX3(HMG)	1.69044210172258	1.28600567671243	2.0059115030812	1.06868311270535e-10	3.03295277760742e-10
C1	SOX4(HMG)	1.64728714474204	1.28011876269316	1.95855290732623	1.10838598269722e-09	2.95814272203298e-09
C1	SOX9(HMG)	3.082976106632	2.62959998092913	3.46956572899999	2.75510814618014e-69	2.52342859752408e-68
C1	SPDEF(ETS)	1.79170675846811	1.45265963574264	2.09763191577629	2.76835389051239e-13	8.45186831724615e-13
C1	SPIB(ETS)	1.64378560974689	1.35023065731808	1.905345320433	1.33297283903419e-09	3.53413193507091e-09
C1	TBR1(T-box)	1.55899391877127	1.30713976754204	1.76300060210218	9.09771378287817e-08	2.22204766939388e-07
C1	TCF12(bHLH)	5.24517723720317	4.46049637523101	5.94005361311816	4.53755658853218e-250	1.07566782657557e-248
C1	TCF21(bHLH)	4.43862826688666	3.77083227553729	4.99003486060645	2.29105112671309e-170	3.55112924640529e-169
C1	TCF4(bHLH)	2.37726959656107	1.66115644449677	3.01491084677251	1.47417463510103e-33	7.61656894802201e-33
C1	ZBTB18(Zf)	2.93873507409567	2.32385911593603	3.50292312659875	5.11460795314231e-61	4.385504266205e-60
C1	ZFP281(Zf)	1.56519207712158	1.29715802800008	1.79639641346529	6.78932634949206e-08	1.67858804837135e-07
C2	AP-1(bZIP)	19.419131780924	17.00970569509	21.4831031576125	0	0
C2	AP−2γ(AP2)	2.52988625821727	2.04264859489654	2.91425575299366	2.88358119368886e-40	1.70894591331855e-39
C2	AP−2α(AP2)	2.44172922154852	1.9214201357469	2.86407157343965	2.54070852274321e-36	1.36520737955402e-35
C2	ATF1(bZIP)	2.02239358833468	1.59644654365515	2.41181674860817	3.27985094718951e-20	1.33513124415896e-19
C2	ATF2(bZIP)	2.71536544655655	2.09807301495975	3.23281925563576	3.48802758776091e-49	2.55577294157754e-48
C2	ATF3(bZIP)	18.074777052279	15.7256490118239	19.9279020254878	0	0
C2	ATF7(bZIP)	2.66176051368897	2.08870975577301	3.16399505771128	1.6037785971533e-46	1.09546232991997e-45
C2	BACH1(bZIP)	10.6779606218783	9.2645484223944	11.8518185727262	0	0
C2	BACH2(bZIP)	14.7875035563994	13.0721594266283	16.2409065712133	0	0
C2	BATF(bZIP)	17.7590621574095	15.6251808011606	19.5845685590017	0	0
C2	CDX2(Homeobox)	1.89088219051247	1.59296796869226	2.14759996648307	4.34674484310267e-16	1.47204888384065e-15
C2	CDX4(Homeobox)	1.53327857352761	1.27419624127749	1.73770188301573	2.98144676435876e-07	6.9452199192866e-07
C2	NR2F1(NR)	2.17913619704727	1.8324442985663	2.45224634463524	1.03461567397725e-25	4.738069506964e-25
C2	NR2F2(NR)	1.58163379176179	1.31856914716691	1.79327795762364	3.08535386980111e-08	7.77123505956155e-08
C2	EBF2(EBF)	2.1757799553455	1.75187787827721	2.53806774732052	1.37773862091669e-25	6.23852431718456e-25
C2	EBF(EBF)	1.52018908760081	1.23259533862328	1.74359343477208	5.36361487143656e-07	1.22120722779036e-06
C2	EBF1(EBF)	1.97432272453918	1.680064811788	2.20380163542475	1.18977463074518e-18	4.43962200176212e-18
C2	EGR1(Zf)	1.54432793591704	1.23182508209424	1.81727598606935	1.8000046141575e-07	4.2421161374589e-07
C2	EGR2(Zf)	2.55887794699251	2.08957582366349	2.95995181743165	1.3214538457579e-41	7.94844626627511e-41
C2	EHF(ETS)	2.00763711029596	1.60854812567744	2.34766445156095	1.00239590680839e-19	4.03965550443779e-19
C2	EKLF(Zf)	2.49792774533566	2.12488758324119	2.81108051093398	8.1670671043753e-39	4.63567330008908e-38
C2	ELF3(ETS)	1.82237995355997	1.47761858691246	2.11249484411669	4.01169260856271e-14	1.29336969700062e-13
C2	ELF4(ETS)	2.50906599759085	1.98145709424309	2.98531216038866	2.56329346267151e-39	1.49711197892264e-38
C2	ELF5(ETS)	1.67763555119015	1.3532188108367	1.96808535867234	2.16645305006485e-10	6.06305957761206e-10
C2	ELK1(ETS)	1.73752850860156	1.41260065413309	2.02435107044265	7.26533225954875e-12	2.10642366949507e-11
C2	ERA(NR)	1.5407546992231	1.27158545356923	1.77539257743488	2.12095961861101e-07	4.96945771104789e-07
C2	ERG(ETS)	2.48130947595689	2.01935036724901	2.8482253265357	4.5425220465267e-38	2.54255053437536e-37
C2	NANOG	1.57393936663805	1.19338100606101	1.92601975920903	4.472653936278e-08	1.11955250703108e-07
C2	ETS1(ETS)	2.97147215627829	2.40388889081574	3.4389014316483	7.50008871495784e-63	6.57072989593046e-62
C2	ETS(ETS)	1.9937958226336	1.54333885151768	2.34722413217845	2.82465289267613e-19	1.11601481936125e-18
C2	ETS:RUNX(ETS,Runt)	1.77129933362916	1.39178257008891	2.07483305617602	9.68653072667814e-13	2.91318797227708e-12
C2	ETV1(ETS)	2.67519226209286	2.15494580167856	3.11584194659619	3.50330025390651e-47	2.47689474091987e-46
C2	ETV2(ETS)	2.34570800392477	1.90839840711811	2.73484194217916	3.04916189500026e-32	1.55545853631026e-31
C2	ETV4(ETS)	2.46703118714213	1.98321646363235	2.88135533790644	1.95969120561704e-37	1.06723723765361e-36
C2	EWS:FLI1-fusion(ETS)	2.20300977153111	1.78448739323375	2.56119694051557	1.32351755570544e-26	6.27503029352107e-26
C2	FOSL2(bZIP)	18.3460629886502	16.0203020920519	20.275760609958	0	0
C2	GABPA(ETS)	2.58679188436979	2.04002054547077	3.02433826003321	6.49567727858197e-43	4.02731991272082e-42
C2	GATA3(Zf)	1.76183398125218	1.429918099873	2.07398332145285	1.71631304206142e-12	5.12351226630188e-12
C2	GATA6(Zf)	1.61916713548393	1.24290132556683	1.94202876236416	4.76892776068361e-09	1.23992121777774e-08
C2	GLI3(Zf)	2.11370078438243	1.72433918173849	2.46106555866795	2.44405807990951e-23	1.05909183462745e-22
C2	GLIS3(Zf)	2.70270145761799	2.30468107766376	2.99181363372962	1.50602783761467e-48	1.0838021759977e-47
C2	HLF(bZIP)	1.97454832157727	1.70010276835973	2.23370960964818	1.17027196828136e-18	4.40765984315317e-18
C2	HOXA1(Homeobox)	1.94444177582361	1.52141932543352	2.30697283783717	1.03361991034343e-17	3.68627277759648e-17
C2	HOXA2(Homeobox)	1.74107729543653	1.33301575400214	2.08016253720505	5.89890751279174e-12	1.72265197656165e-11
C2	HOXB4(Homeobox)	2.58038536193121	2.17590744614174	2.86673750338595	1.3019508095275e-42	7.94979054908459e-42
C2	JUNB(bZIP)	18.6886608415226	16.3357005829948	20.6266171095913	0	0
C2	JUND(bZIP)	2.86648428411637	2.22382937208021	3.4464054278602	4.63756175739767e-57	3.73787477646253e-56
C2	KLF3(Zf)	1.79476370639953	1.48987829070929	2.0475866334183	2.28961602656982e-13	7.09780968236643e-13
C2	KLF4(Zf)	3.05277939897217	2.60984392588742	3.36852685981552	1.62779942437467e-67	1.45778481782887e-66
C2	KLF5(Zf)	2.61439206567313	2.26052965391778	2.90421228533466	3.16459034627793e-44	1.99270298367188e-43
C2	KLF6(Zf)	1.96642633204706	1.60571429834464	2.2742460169447	2.11769943099558e-18	7.82965936413963e-18
C2	KLF9(Zf)	2.61476075651185	2.23059693183733	2.91764683966449	3.03852256752272e-44	1.94368983287565e-43
C2	NR1H2(NR)	3.40774044633114	2.98649636710327	3.73737818437485	1.11355992387245e-89	1.246568470335e-88
C2	MAfA(bZIP)	3.1514545075719	2.66335540071032	3.56471725403838	2.20764734484685e-73	2.16995580481288e-72
C2	MAfB(bZIP)	3.61731221728054	3.10574166769431	4.04857458908028	3.94003935890935e-104	4.67010547541314e-103
C2	MAfK(bZIP)	8.99387961955601	7.92055699801438	9.85665502351495	0	0
C2	MEF2A(MADS)	1.83783589632685	1.51758993169341	2.10629151810058	1.4823857498322e-14	4.81775368695464e-14
C2	MEF2D(MADS)	1.56038551830651	1.27315700293547	1.80875606164118	8.52101037593145e-08	2.09388242774413e-07
C2	MITF(bHLH)	2.2332067067947	1.89888167613999	2.47502533249644	9.36394588186651e-28	4.71708773799025e-27
C2	NFE2L2(bZIP)	9.60441151854727	8.40706695557926	10.5882696080009	0	0
C2	NFE2(bZIP)	11.0898592303494	9.71668745043935	12.2198076856548	0	0
C2	NFIL3(bZIP)	1.55054661576645	1.30135034655185	1.74564300902155	1.35013594092515e-07	3.21955493605228e-07
C2	NFkB(RHD)	1.97892467015653	1.56512195962209	2.30939202863922	8.48747497203056e-19	3.2575737273603e-18
C2	NFY(CCAAT)	1.55439186920828	1.22037482207233	1.82037953173805	1.12873023761151e-07	2.74023063709299e-07
C2	EAR2(NR)	1.64872523649291	1.3761005787043	1.8617285145433	1.02726189253499e-09	2.75991028461066e-09
C2	NRF2(bZIP)	10.5213791554587	9.17288702635561	11.5967804933742	0	0
C2	P53(p53)	1.96297666319467	1.64507822149395	2.21780651192971	2.7210770730415e-18	9.96903691305203e-18
C2	PAX5(Paired,Homeobox),condensed	1.88870748823922	1.58035428514086	2.14644889001636	5.04062598387881e-16	1.69281022625263e-15
C2	PBX2(Homeobox)	2.10821086205649	1.74332929473075	2.39143687270623	3.82161919892617e-23	1.63841759273111e-22
C2	PDX1(Homeobox)	1.91805246338325	1.57509578426368	2.19040626174865	6.6671467905499e-17	2.35689487420317e-16
C2	PRDM10(Zf)	1.89706361139811	1.62192716804004	2.11521265538764	2.84871992596323e-16	9.72910279799308e-16
C2	PU.1(ETS)	2.66298989271199	2.17752006519562	3.0716210088132	1.39590437140546e-46	9.6991286495931e-46
C2	REVERB(NR)	2.88095970434455	2.50484563059066	3.18245777765172	7.64380416748997e-58	6.28663893775196e-57
C2	RORA(NR)	1.55084906508424	1.17073965669629	1.86715923670879	1.33129588865887e-07	3.19352525672336e-07
C2	RORGT(NR)	2.15338850947422	1.69648677576914	2.54657547084901	9.15569251309328e-25	4.05466382722702e-24
C2	RUNX1(Runt)	6.81352538696827	5.90580226383525	7.47983902761488	0	0
C2	RUNX2(Runt)	6.75665838332816	5.84037096672628	7.41258740596311	0	0
C2	SOX17(HMG)	1.55421017102636	1.27718205121399	1.77129075177485	1.13834897988159e-07	2.74703376582205e-07
C2	SP2(Zf)	1.67693211785968	1.40704298258963	1.90439946404768	2.25150983888492e-10	6.25764458669394e-10
C2	SREBP1A(bHLH)	3.08945481293422	2.667011290208	3.41030658080931	1.14101276102589e-69	1.06936777370566e-68
C2	TBX5(T-box)	1.98309482282878	1.70636703010335	2.22813037518022	6.24274437668015e-19	2.41906344596356e-18
C2	TEAD1(TEAD)	4.35644059168158	3.45548214762634	5.12120070968763	4.68403063666686e-163	6.99134943176572e-162
C2	TEAD2(TEA)	4.49974077414783	3.67809654402994	5.21143673251435	6.70473823403234e-176	1.08080380332601e-174
C2	TEAD3(TEA)	3.51696869536355	2.92230338172009	4.02323365822604	4.36879292433918e-97	5.03035299573911e-96
C2	TEAD4(TEA)	4.34901409662733	3.47908627020027	5.06711061412123	2.10752623837992e-162	3.03333240738253e-161
C2	PU.1(TEA)	4.26729086796393	3.54362260183403	4.92105387623211	2.69020443103648e-155	3.61384128569234e-154
C2	TFE3(bHLH)	2.39497451965721	2.06511079906001	2.66695795464551	2.62851039631601e-34	1.37570089573423e-33
C2	THRB(NR)	1.90087024621194	1.60908176518518	2.14823452488637	2.19346878271181e-16	7.68667756028573e-16
C2	THRA(NR)	2.0521567900122	1.78259975643673	2.27882064855059	3.31139902356316e-21	1.39009771509995e-20
C2	USF2(bHLH)	1.89894206758474	1.61830086482145	2.12528790733398	2.5042647493672e-16	8.70016115512916e-16
C2	WT1(Zf)	1.68107101768716	1.35129535635154	1.9724751182008	1.79419715178229e-10	5.05637379138645e-10
C2	YY1(Zf)	2.08956125789527	1.80731223418482	2.32447924546172	1.72167782153176e-22	7.30353854818212e-22
C2	ZBTB12(Zf)	1.89770745457519	1.61831708029297	2.12644349644783	2.72569164940733e-16	9.3884934590697e-16
C2	ZEB1(Zf)	1.73531373118287	1.49871357699585	1.94049233549736	8.27084775223608e-12	2.3808226029651e-11
C2	ZEB2(Zf)	2.18746617753549	1.88296230450938	2.44094379259041	5.06779734263731e-26	2.34749692998027e-25
C2	ZIC3(Zf)	2.04705529452082	1.57745028063917	2.50749985128889	4.92419715436583e-21	2.04582624042209e-20
C2	ZIC1(Zf)	1.99677588588895	1.50169430899771	2.44868321833306	2.26213333744127e-19	9.02613598998845e-19
C2	ZNF669(Zf)	2.22947775117463	1.80917086548618	2.5744776565947	1.30241876668434e-27	6.40091174358282e-27
C3	AP−2γ(AP2)	2.52988625821727	2.04264859489654	2.91425575299366	2.88358119368886e-40	1.70894591331855e-39
C3	AP−2α(AP2)	2.44172922154852	1.9214201357469	2.86407157343965	2.54070852274321e-36	1.36520737955402e-35
C3	CDX2(Homeobox)	1.89088219051247	1.59296796869226	2.14759996648307	4.34674484310267e-16	1.47204888384065e-15
C3	CDX4(Homeobox)	1.53327857352761	1.27419624127749	1.73770188301573	2.98144676435876e-07	6.9452199192866e-07
C3	NR2F1(NR)	2.17913619704727	1.8324442985663	2.45224634463524	1.03461567397725e-25	4.738069506964e-25
C3	NR2F2(NR)	1.58163379176179	1.31856914716691	1.79327795762364	3.08535386980111e-08	7.77123505956155e-08
C3	E2F7(E2F)	1.61976450031235	1.37859053188597	1.84332646399445	4.62584264197715e-09	1.2105289511148e-08
C3	E2A(bHLH)	1.52046595674931	1.16472551801351	1.8270906944989	5.2980345049551e-07	1.21312949175961e-06
C3	EBF2(EBF)	2.1757799553455	1.75187787827721	2.53806774732052	1.37773862091669e-25	6.23852431718456e-25
C3	EBF(EBF)	1.52018908760081	1.23259533862328	1.74359343477208	5.36361487143656e-07	1.22120722779036e-06
C3	EBF1(EBF)	1.97432272453918	1.680064811788	2.20380163542475	1.18977463074518e-18	4.43962200176212e-18
C3	EGR2(Zf)	2.55887794699251	2.08957582366349	2.95995181743165	1.3214538457579e-41	7.94844626627511e-41
C3	EKLF(Zf)	2.49792774533566	2.12488758324119	2.81108051093398	8.1670671043753e-39	4.63567330008908e-38
C3	FOXA1(Forkhead)	1.81757402006681	1.21674707267814	2.36716661231603	5.45071019292039e-14	1.74336206964041e-13
C3	FOXA1(Forkhead)	1.60395233248434	1.14198517651283	2.0199984647043	1.02793750450135e-08	2.62189122983572e-08
C3	FOXA2(Forkhead,bHLH)	1.81106551168059	1.48286349456493	2.09744432319895	8.23650408127106e-14	2.61363082263956e-13
C3	FOXP1(Forkhead)	1.65916643257656	1.35030280043258	1.91052607897132	5.89209156896426e-10	1.60440060965716e-09
C3	GLI3(Zf)	2.11370078438243	1.72433918173849	2.46106555866795	2.44405807990951e-23	1.05909183462745e-22
C3	GLIS3(Zf)	2.70270145761799	2.30468107766376	2.99181363372962	1.50602783761467e-48	1.0838021759977e-47
C3	HLF(bZIP)	1.97454832157727	1.70010276835973	2.23370960964818	1.17027196828136e-18	4.40765984315317e-18
C3	HOXA2(Homeobox)	1.74107729543653	1.33301575400214	2.08016253720505	5.89890751279174e-12	1.72265197656165e-11
C3	HOXB4(Homeobox)	2.58038536193121	2.17590744614174	2.86673750338595	1.3019508095275e-42	7.94979054908459e-42
C3	HOXC9(Homeobox)	2.02765080783739	1.60393638075732	2.37020968345541	2.19597979843977e-20	9.0304067221554e-20
C3	IRF1(IRF)	1.52973813392306	1.28871227699259	1.73742120531613	3.49863838497111e-07	8.10316821346758e-07
C3	KLF3(Zf)	1.79476370639953	1.48987829070929	2.0475866334183	2.28961602656982e-13	7.09780968236643e-13
C3	KLF4(Zf)	3.05277939897217	2.60984392588742	3.36852685981552	1.62779942437467e-67	1.45778481782887e-66
C3	KLF5(Zf)	2.61439206567313	2.26052965391778	2.90421228533466	3.16459034627793e-44	1.99270298367188e-43
C3	KLF6(Zf)	1.96642633204706	1.60571429834464	2.2742460169447	2.11769943099558e-18	7.82965936413963e-18
C3	KLF9(Zf)	2.61476075651185	2.23059693183733	2.91764683966449	3.03852256752272e-44	1.94368983287565e-43
C3	LHX1(Homeobox)	2.72510769747946	2.3712779147824	2.99707515706701	1.12530104979799e-49	8.39808005682572e-49
C3	LHX3(Homeobox)	2.4104450486268	2.05387686135901	2.70457119879259	5.7415109031873e-35	3.04451170261116e-34
C3	LRF(Zf)	2.47335205945271	2.09290549606209	2.78584625415664	1.02741068103476e-37	5.67186992406859e-37
C3	LXRE(NR)	3.40774044633114	2.98649636710327	3.73737818437485	1.11355992387245e-89	1.246568470335e-88
C3	MAFB(bZIP)	3.61731221728054	3.10574166769431	4.04857458908028	3.94003935890935e-104	4.67010547541314e-103
C3	MAFK(bZIP)	8.99387961955601	7.92055699801438	9.85665502351495	0	0
C3	MAZ(Zf)	2.15918856879061	1.86462777729409	2.40208324686658	5.62158482796039e-25	2.51722076185337e-24
C3	MEF2A(MADS)	1.83783589632685	1.51758993169341	2.10629151810058	1.4823857498322e-14	4.81775368695464e-14
C3	MEF2D(MADS)	1.56038551830651	1.27315700293547	1.80875606164118	8.52101037593145e-08	2.09388242774413e-07
C3	MEIS1(Homeobox)	1.80224354839868	1.52955370509499	2.01048681071832	1.4352487950036e-13	4.48376173942985e-13
C3	NFIL3(bZIP)	1.55054661576645	1.30135034655185	1.74564300902155	1.35013594092515e-07	3.21955493605228e-07
C3	NFkB(RHD)	1.97892467015653	1.56512195962209	2.30939202863922	8.48747497203056e-19	3.2575737273603e-18
C3	EAR2(NR)	1.64872523649291	1.3761005787043	1.8617285145433	1.02726189253499e-09	2.75991028461066e-09
C3	PBX2(Homeobox)	2.10821086205649	1.74332929473075	2.39143687270623	3.82161919892617e-23	1.63841759273111e-22
C3	PDX1(Homeobox)	1.91805246338325	1.57509578426368	2.19040626174865	6.6671467905499e-17	2.35689487420317e-16
C3	PRDM10(Zf)	1.89706361139811	1.62192716804004	2.11521265538764	2.84871992596323e-16	9.72910279799308e-16
C3	REVERB(NR)	2.88095970434455	2.50484563059066	3.18245777765172	7.64380416748997e-58	6.28663893775196e-57
C3	RFX1(HTH)	3.34652669035807	2.83101690267052	3.78199837434055	1.19506971259511e-85	1.30165701128602e-84
C3	RFX2(HTH)	4.17115731404742	3.57732877094838	4.67112540278658	3.95679940262321e-147	5.14383922341018e-146
C3	RFX3(HTH)	4.26791984676339	3.70051597576578	4.76700771552353	2.37500732175347e-155	3.30044120919533e-154
C3	RFX5(HTH)	3.71177783832756	3.23712341230543	4.10649534042939	5.66603665481633e-111	6.91943264209389e-110
C3	RFX6(HTH)	3.308149715922	2.86423096189644	3.66725839253737	3.63305065750375e-83	3.85294582887898e-82
C3	RUNX1(Runt)	6.81352538696827	5.90580226383525	7.47983902761488	0	0
C3	RUNX2(Runt)	6.75665838332816	5.84037096672628	7.41258740596311	0	0
C3	SIX2(Homeobox)	1.65068209622046	1.17549399878154	2.12655825467458	9.26125888889373e-10	2.50489082699609e-09
C3	SLUG(Zf)	2.23161141405092	1.85027218203548	2.54469820899365	1.07845943419943e-27	5.36566854299225e-27
C3	SOX17(HMG)	1.55421017102636	1.27718205121399	1.77129075177485	1.13834897988159e-07	2.74703376582205e-07
C3	SOX2(HMG)	1.52868929269859	1.21724512269158	1.78294221388185	3.66783632410612e-07	8.44650307779866e-07
C3	SOX3(HMG)	1.69044210172258	1.28600567671243	2.0059115030812	1.06868311270535e-10	3.03295277760742e-10
C3	SOX4(HMG)	1.64728714474204	1.28011876269316	1.95855290732623	1.10838598269722e-09	2.95814272203298e-09
C3	SP2(Zf)	1.67693211785968	1.40704298258963	1.90439946404768	2.25150983888492e-10	6.25764458669394e-10
C3	TBX5(T-box)	1.98309482282878	1.70636703010335	2.22813037518022	6.24274437668015e-19	2.41906344596356e-18
C3	TEAD1(TEAD)	4.35644059168158	3.45548214762634	5.12120070968763	4.68403063666686e-163	6.99134943176572e-162
C3	TEAD2(TEA)	4.49974077414783	3.67809654402994	5.21143673251435	6.70473823403234e-176	1.08080380332601e-174
C3	TEAD3(TEA)	3.51696869536355	2.92230338172009	4.02323365822604	4.36879292433918e-97	5.03035299573911e-96
C3	TEAD4(TEA)	4.34901409662733	3.47908627020027	5.06711061412123	2.10752623837992e-162	3.03333240738253e-161
C3	PU.1(TEA)	4.26729086796393	3.54362260183403	4.92105387623211	2.69020443103648e-155	3.61384128569234e-154
C3	TFE3(bHLH)	2.39497451965721	2.06511079906001	2.66695795464551	2.62851039631601e-34	1.37570089573423e-33
C3	THRB(NR)	1.90087024621194	1.60908176518518	2.14823452488637	2.19346878271181e-16	7.68667756028573e-16
C3	THRA(NR)	2.0521567900122	1.78259975643673	2.27882064855059	3.31139902356316e-21	1.39009771509995e-20
C3	USF2(bHLH)	1.89894206758474	1.61830086482145	2.12528790733398	2.5042647493672e-16	8.70016115512916e-16
C3	WT1(Zf)	1.68107101768716	1.35129535635154	1.9724751182008	1.79419715178229e-10	5.05637379138645e-10
C3	ZBTB12(Zf)	1.89770745457519	1.61831708029297	2.12644349644783	2.72569164940733e-16	9.3884934590697e-16
C3	ZEB1(Zf)	1.73531373118287	1.49871357699585	1.94049233549736	8.27084775223608e-12	2.3808226029651e-11
C3	ZEB2(Zf)	2.18746617753549	1.88296230450938	2.44094379259041	5.06779734263731e-26	2.34749692998027e-25
C3	ZFP281(Zf)	1.56519207712158	1.29715802800008	1.79639641346529	6.78932634949206e-08	1.67858804837135e-07
