# Supplementary material for: Cell-lineage controlled epigenetic regulation in glioblastoma stem cells determines functionally distinct subgroups and predicts patient survival
Source: Nat Commun. 2022 Apr 25;13:2236. doi: 10.1038/s41467-022-29912-2 (PMC9038925; doi:10.1038/s41467-022-29912-2)
Supplement: Supplementary file 10 — Supplementary Data 7 [file 41467_2022_29912_MOESM10_ESM.xlsx]

## Sheet:  Supplementary Data 7
hGSC cluster	Name	Variability	Bootstrap_lower_bound	Bootstrap_upper_bound	p-value	FDR
C1	ATOH1(bHLH)	6.27449681779989	5.10115937510709	7.2803145795482	0	0
C1	NEUROD1(bHLH)	5.75257223520622	4.63230020488944	6.82645144937895	1.46023511079121e-307	3.0080843282299e-306
C1	TCF12(bHLH)	5.35064124481386	4.49452549458312	5.96775221816216	1.48716052661728e-261	2.91766731888724e-260
C1	TCF3(bHLH)	5.31684742753734	4.61038725109769	5.83530263081635	7.56777856164533e-258	1.4172385306354e-256
C1	MYOD(bHLH)	5.28503522969227	4.58061510971648	5.76842102464974	2.21448146343967e-254	3.96681027363976e-253
C1	SCL(bHLH)	5.27294268378444	4.50202913629842	5.86503138918642	4.53995788033756e-253	7.79359436124615e-252
C1	MYF5(bHLH)	4.7328261491355	3.97791744825551	5.29306413172787	9.07160031349304e-198	1.49499973166365e-196
C1	NEUROG2(bHLH)	4.63502652203595	3.40398994186639	5.76727168350831	1.90796610558242e-188	3.02339244423061e-187
C1	PTF1A(bHLH)	4.63268735894997	3.83886021884639	5.21875968395782	3.16922572782723e-188	4.83600370320303e-187
C1	ASCL1(bHLH)	4.57233796582515	3.88324907388066	5.09000773167964	1.3953053919378e-182	1.98229593613233e-181
C1	MYOG(bHLH)	4.54988763786299	3.88308782239191	5.01985212412616	1.67297321301099e-180	2.29754987920177e-179
C1	TCF21(bHLH)	4.48064451339803	3.73697563500228	5.08989100964392	3.66830644780342e-174	4.8752976015968e-173
C1	HEB(bHLH)	4.12639846179729	3.42575327502574	4.69668998573575	2.13471337487379e-143	2.51286260128e-142
C1	OCT6(Homeobox)	3.4546790417656	2.8792115121699	3.93064249175715	7.89877837191809e-93	7.74832545054823e-92
C1	OLIG2(bHLH)	3.26990843141586	2.06173875698614	4.31427943651068	1.00114710032148e-80	8.96679576809676e-80
C1	BRN1(Homeobox)	2.90608682288555	2.42246799626561	3.27757260671445	3.25378240717484e-59	2.48251546621487e-58
C1	NF1(CTF)	2.88181484713854	2.39117084261484	3.2876738946252	6.86909033002472e-58	5.05368788566104e-57
C1	ZBTB18(Zf)	2.77581065856862	2.09394807373495	3.44707096888622	2.86795779098733e-52	1.96933101647797e-51
C1	SOX9(HMG)	2.76504648861206	2.31552753164672	3.16241494348374	1.03122102803409e-51	6.96496825491876e-51
C1	ISL1(Homeobox)	2.75141975437089	2.31052968262917	3.14145797589576	5.16368601504132e-51	3.43135264225327e-50
C1	LHX2(Homeobox)	2.68915202306557	2.27784656627353	3.02046507338287	7.13241669313367e-48	4.45235708722889e-47
C1	OCT4(Homeobox)	2.6718849786143	2.18215919869162	3.05757913844694	5.09983160210748e-47	3.13601585084818e-46
C1	ETS1(ETS)	2.64255205607418	2.10081977049326	3.07365110215215	1.38801522741173e-45	8.40973931902401e-45
C1	NR2E1(NR)	2.4925883713332	2.10641103280826	2.81169601072617	1.4198509639717e-38	7.90511617778839e-38
C1	LHX3(Homeobox)	2.48818646923212	2.11165138975989	2.81194137199856	2.23730391649298e-38	1.22902561812681e-37
C1	TCF4(bHLH)	2.40605069604692	1.77776280528186	3.02426389867231	8.85712198069832e-35	4.61915728613634e-34
C1	EWS(ETS)	2.1347937817429	1.68605958331195	2.50686307133744	4.31543859026152e-24	1.91178569805134e-23
C1	AP4(bHLH)	2.10782542769498	1.65717391288144	2.49389983963864	3.94319400696746e-23	1.67484116584597e-22
C1	HIC1(Zf)	2.02760366613785	1.69181970432078	2.34784337075633	2.2039098568593e-20	8.5661401983588e-20
C1	PBX3(Homeobox)	2.01490365062442	1.60548113656595	2.38094812710285	5.79200700855211e-20	2.23019335282567e-19
C1	PHOX2B(Homeobox)	2.01205538124315	1.6705725819527	2.30756689658659	7.18397255926349e-20	2.74055249483015e-19
C1	BRN2(Homeobox)	1.97301537686867	1.56807482200156	2.30990514695617	1.30928662238997e-18	4.81630436093454e-18
C1	PHOX2A(Homeobox)	1.92389114765746	1.61162578337591	2.16906311145975	4.43004640913977e-17	1.5084124963352e-16
C1	PRDM9(Zf)	1.87847731856475	1.58768962248057	2.08673869789283	1.00777511533704e-15	3.34841409289403e-15
C1	PKNOX1(Homeobox)	1.87612512924087	1.532837554383	2.18616029713488	1.18072346049444e-15	3.89166452578966e-15
C1	OCT2(Homeobox)	1.8532527933237	1.51053750854752	2.14398911671442	5.41089451153114e-15	1.76927661805621e-14
C1	OCT4-SOX2-TCF-NANOG(Homeobox)	1.84208673428589	1.527098139071	2.09353674074293	1.12439089986624e-14	3.61913320894445e-14
C1	POU1F1(Homeobox)	1.83865116342286	1.50779346441929	2.13260379287606	1.40596916566571e-14	4.49038214150598e-14
C1	SIX4(Homeobox)	1.72464497447165	1.30967953526268	2.02261201313658	1.53754731240213e-11	4.59035864282376e-11
C1	TBR1(T-box)	1.68784226822815	1.4096032876218	1.90739133840902	1.23458929960919e-10	3.53229716277073e-10
C1	RBPJ(bHLH)	1.68457008138943	1.44045269597713	1.88377177260076	1.47957281875159e-10	4.17523288579217e-10
C1	E2F3(E2F)	1.68221293317949	1.46454134484476	1.86415681694443	1.68492786435852e-10	4.72238285793002e-10
C1	SPDEF(ETS)	1.658573552186	1.33559583641016	1.93279615562066	6.08218466448985e-10	1.6271818712791e-09
C1	SCL(bHLH)	1.63181128107122	1.35988977722411	1.87280920838482	2.49018241372623e-09	6.49338705351396e-09
C1	OCT6(Homeobox)	1.61139017806072	1.35045966244415	1.83606635470017	7.07510847498788e-09	1.76663314648182e-08
C1	FOXA2(Forkhead)	1.58665467222553	1.24494098036528	1.91676800988886	2.41636267368035e-08	5.890777642345e-08
C1	SIX1(Homeobox)	1.55260656593438	1.11978388705784	1.88068593347641	1.22675815218821e-07	2.88813919258025e-07
C1	NKX6-1(Homeobox)	1.50363786912831	1.23972611268275	1.70412459367149	1.10863105057185e-06	2.46895131262489e-06
C1	DUX4(Homeobox)	1.49944306281162	1.23899595102636	1.71688910453317	1.32871995897176e-06	2.9274471823335e-06
C1	SPIB(ETS)	1.49101502242695	1.18352641745586	1.78256993014764	1.90496817763445e-06	4.10914601667745e-06
C1	EBNA1	1.45583708073641	1.23247264375828	1.64285614281462	8.13460333759011e-06	1.65096383009218e-05
C1	DLX3(Homeobox)	1.44025535200518	1.23066113168051	1.60659872325855	1.50619947001539e-05	3.02709356900653e-05
C1	PROP1(Homeobox)	1.41252523889924	1.18533543994919	1.59829474197212	4.32633316650823e-05	8.25207992871014e-05
C1	STAT3(Stat)	1.38311758589316	1.1568955676963	1.5653938445202	0.000124987728076484	0.000230919031244446
C1	TWIST(bHLH)	1.35350353214732	1.07218057028282	1.60921799074812	0.000342311604909997	0.000607898194926374
C1	E2F1(E2F)	1.34753519012758	1.10933064492852	1.51805702554718	0.000416271257330026	0.000729803225616896
C1	ARNT(bHLH)	1.34432831291268	1.10684453082052	1.55581655927867	0.000461928853668674	0.000805626610222384
C1	PAX7(Homeobox)	1.30083676032926	1.01951166397539	1.55913063653236	0.00176381147466776	0.00287229378483446
C1	PBX1(Homeobox)	1.29677450857735	0.9892290088702	1.57414278434473	0.00198532506273744	0.00322029104664498
C1	NKX2-5(Homeobox)	1.29137556538302	1.07701809344849	1.46492820202546	0.00231915311701107	0.00371786414088934
C1	AMYB(HTH)	1.28451967193682	1.03495175082472	1.49884629123061	0.00281672418589325	0.00444632323596942
C1	PAX7(Homeobox)	1.24932104643214	1.05505203784839	1.39300497683384	0.00724784881023099	0.0111007944602794
C1	SMAD2(MAD)	1.23390491924553	1.0298213476448	1.41782777965422	0.0106625958842013	0.0159745072883308
C1	BAPX1(Homeobox)	1.22908473131556	0.966168548366737	1.45854377737931	0.0119885101723101	0.0178312858880568
C2	JUNB(bZIP)	17.40175583394	15.3078521931651	18.9965609469531	0	0
C2	BATF(bZIP)	17.1762279409402	14.9561198166777	18.9405784116351	0	0
C2	AP-1(bZIP)	17.0482041600397	14.9804601179793	18.5768672441417	0	0
C2	FOSL2(bZIP)	16.9721473200264	14.8507540529357	18.5187021937218	0	0
C2	JUN-AP1(bZIP)	16.8653823817697	14.8835267414428	18.2750223167766	0	0
C2	ATF3(bZIP)	16.8039181100775	14.7563641372254	18.2944101935144	0	0
C2	BACH2(bZIP)	14.9723119379652	12.9579580317966	16.5795788130146	0	0
C2	FRA1(bZIP)	14.3272354265133	12.6172164074264	15.5613473709508	0	0
C2	NF-E2(bZIP)	11.3974345084567	9.83707878346782	12.5473819728357	0	0
C2	NRF2(bZIP)	10.1572392383321	8.78087113757539	11.2159570332	0	0
C2	BACH1(bZIP)	10.0433492373508	8.62639599623574	11.1430202893456	0	0
C2	MAFA(bZIP)	3.11491742881901	2.61443617854695	3.50945590720379	3.49231586518238e-71	2.87766827291028e-70
C2	SREBP1A(bHLH)	3.10372996389835	2.66436921972895	3.45064450748464	1.62278455924478e-70	1.31095536942912e-69
C2	YY1(Zf)	2.3859881836481	2.00972088662411	2.66783392896153	6.3206497192596e-34	3.17574107845726e-33
C2	MITF(bHLH)	2.24350846835893	1.86256565992823	2.5162100584179	3.74776322971583e-28	1.73491960746396e-27
C2	ZNF669(Zf)	2.21577179421387	1.83837243520796	2.52340043491211	4.34919018237433e-27	1.99096261682025e-26
C2	P53(p53)	2.21286946943377	1.83536960319328	2.54226313097353	5.60643722072719e-27	2.53829904938418e-26
C2	RORGT(NR)	2.17309364034432	1.70367420335807	2.63587534702392	1.73188719377826e-25	7.75584265039828e-25
C2	ZIC3(Zf)	1.92866568962916	1.52565862836987	2.26872311897636	3.16636654149945e-17	1.08711917924815e-16
C2	HOXA1(Homeobox)	1.88922197478259	1.49194790137962	2.2172692375507	4.86719899489594e-16	1.63031380967246e-15
C2	GATA3(Zf)	1.84977289324465	1.48290377770706	2.18031494064573	6.80180162484922e-15	2.20656871609282e-14
C2	PAX5(Homeobox)	1.76696874164957	1.47157852920588	1.99962905919538	1.25931312488795e-12	3.90103013123185e-12
C2	ETS:RUNX(ETS,Runt)	1.67696375771484	1.33732692958768	1.95435188320345	2.24761483019775e-10	6.21488127544613e-10
C2	ZIC1(Zf)	1.66947221130372	1.29107375299638	1.97646099603792	3.3805375005451e-10	9.16303585674067e-10
C2	GATA6(Zf)	1.65029303592907	1.27132849933116	2.02194330718467	9.45426279522662e-10	2.51300404621508e-09
C2	ELF5(ETS)	1.61633665433336	1.27769970037097	1.88396376169257	5.50769603954818e-09	1.40072269647768e-08
C2	RORA(NR)	1.56473405457985	1.1438315423224	1.91418647310303	6.9383659880389e-08	1.66198069015816e-07
C2	ERE(NR)	1.55624578105423	1.2420445976121	1.82649740231487	1.0349849787652e-07	2.46481971821538e-07
C2	ATF4(bZIP)	1.55455474625036	1.27703348452789	1.78956141946505	1.12017486378634e-07	2.65236806827571e-07
C2	CHOP(bZIP)	1.54280561007823	1.26330163577718	1.80318311713068	1.93053461329716e-07	4.49367378914367e-07
C2	SREBP2(bHLH)	1.50339117432263	1.28857573995797	1.68904767010644	1.12053766276057e-06	2.48205116697503e-06
C2	ELF1(ETS)	1.49731797609377	1.20667579836322	1.74799326698115	1.45572383515445e-06	3.19020329831719e-06
C2	MNT(bHLH)	1.49680697707208	1.29635609194027	1.64769474341146	1.48796401869801e-06	3.22653250370305e-06
C2	NPAS2(bHLH)	1.47365720624248	1.21653977090825	1.69731490393556	3.9403337363675e-06	8.41148963411093e-06
C2	TGIF2(Homeobox)	1.42482157393718	1.17889392202047	1.66344599905457	2.72747636053896e-05	5.32568843858792e-05
C2	GATA2(Zf)	1.41432976524646	1.03213896216598	1.76180866118819	4.04576183733653e-05	7.75280873015186e-05
C2	GATA1(Zf)	1.37971383360438	0.954073974680442	1.77642483407859	0.000140770376660727	0.000258916942786694
C2	NANOG	1.36339556253698	1.07771140274041	1.60598602935827	0.000246165303979134	0.000442882555630582
C2	NFAT(RHD)	1.35539347076416	1.05685808248501	1.60930538039809	0.000321583282684869	0.000573559794225827
C2	CRX(Homeobox)	1.33873111571636	1.05486430389103	1.55970262875575	0.00055298215073866	0.000949286025434699
C2	P63(p53)	1.30940925124339	1.03103095023725	1.53736412392817	0.00136885625976806	0.00226493485551985
C2	ZKSCAN1(Zf)	1.30299006638976	1.01937753034267	1.52941852563823	0.00165581090254814	0.00272877636739934
C2	BCL11A(Zf)	1.29443388756922	0.944142826978473	1.66089530942743	0.00212424526823036	0.00343211392357219
C2	P53(p53)	1.28989945298904	1.04286653425573	1.49516307557148	0.0024189513732283	0.00384790720374541
C2	NRSF(p53)	1.24346208743007	1.01241757352492	1.43909903640473	0.00841003558758066	0.012738730375306
C2	PAX3:FKHR-fusion(Homeobox)	1.21453963175643	0.940757793103184	1.47331919270205	0.0169034872921349	0.024872274158427
C2	MEF2C(MADS)	1.18932760180595	0.945627676630647	1.43083893818165	0.0295793916267219	0.042610871853879
C2	ZNF711(Zf)	1.18790892714865	0.951497055712528	1.38239477626649	0.0304841852809372	0.0437612694625301
C3	HOXC9(Homeobox)	1.89800843897554	1.50719448423313	2.18029995091445	2.66999168728424e-16	9.01669323902547e-16
C3	FOXA1(Forkhead)	1.67326335393579	1.24259041981447	2.0634685164117	2.75091168581998e-10	7.55583743038554e-10
C3	E2A(bHLH)	1.54538624288312	1.19552277784463	1.84505681048657	1.71434226240881e-07	4.01311938700244e-07
C3	SOX3(HMG)	1.52066607410796	1.14932568438223	1.85017085302068	5.25111687107836e-07	1.19528185131728e-06
C3	FOXA2(Forkhead)	1.50894488214585	1.09990462217697	1.86290693358961	8.80137695986863e-07	1.97074310188363e-06
C3	HOXB13(Homeobox)	1.43556421189457	1.18128933950412	1.6429783622347	1.80724533922716e-05	3.59702937082894e-05
C3	FOXM1(Forkhead)	1.38812414541313	1.06649453109819	1.67881310453769	0.000104777520053766	0.000196219719373417
C3	FOXA3(Forkhead)	1.3394857700279	0.861658768181844	1.74683107543942	0.000539799024709669	0.000930532209959764
C3	ZNF382(Zf)	1.29212465675231	1.04831132512522	1.52103140950834	0.00226995908323539	0.00365321539958196
C3	TCFL2(HMG)	1.26326858672665	1.0874391707608	1.4053634003011	0.005036851718097	0.00777222062867402
C3	NKX3-1(Homeobox)	1.20944406476604	0.9874680415023	1.37735471368457	0.0189971894209458	0.0278535303965469
C3	HRE(HSF)	1.19530755375928	0.98907693478715	1.39868751891772	0.0260101424667531	0.0377330235785291
C3	ZNF528(Zf)	1.19310817058985	0.970330214141344	1.3688652404983	0.0272779841527299	0.0394334367400867
