# Supplementary material for: Cell-lineage controlled epigenetic regulation in glioblastoma stem cells determines functionally distinct subgroups and predicts patient survival
Source: Nat Commun. 2022 Apr 25;13:2236. doi: 10.1038/s41467-022-29912-2 (PMC9038925; doi:10.1038/s41467-022-29912-2)
Supplement: Supplementary file 11 — Supplementary Data 8 [file 41467_2022_29912_MOESM11_ESM.xlsx]

## Sheet: Supplementary Data 8
		ATAC50 C1 (AUC values)												ATAC50 C2 (AUC values)							ATAC50 C3 (AUC values)
		U3002	U3005	U3009	U3013	U3017	U3042	U3047	U3056	U3065	U3085	U3129	U3169	U3024	U3031	U3046	U3062	U3068	U3071	U3155	U3027	U3053	U3088	U3117	U3118	U3121	U3137	U3140	U3167	U3202
FGFR inhibitors	PD173074	198.5	245.3	235.7	199.2	177.5	182.1	160.9	232.7	243		167.6	242.2	264.6	260.4	264.3	228.9	276.6	280.5	247.3	227.2	228.5	246.2	249.7	237.8	223.9	249.4	245.8	243.9	253.1
	AZD4547	218.9	223.2	265.8	195	174.7	194.9	165.7	212	221.5	249.4	145.3	180	260.3	254	233.8	208.5	257.6	238.5	262.7	230.4	195	217.2	215.4	183.9	196.2	213.7	192	204.3	222.5
	Dovitinib	193.2	217.5	243.6	190.6	173.2	188.1	149.9	176.1	193	216.3	142.1	181.1	212.6	198.7	177.7	244.3	231.9	187.4	233	239.2	169.6	199.1	202.6	160.2	180.8	190.3	200	191.5	229.3
	FINN-2	122.2	141.8	165.2	162.1	140.9	114	118	175.7	158.5	137.6	104.5	119.5	210.2	138.9	149.9	133.5	191.4	172.1	225.2	206.7	137.5	178.3	129.8	133.4	120	221.9	132.1	157.1	176.6
WNT/beta-catenin inhibitors	LGK-974	125.9	106.3	153.5	79	76.89	156.8	112.9	74.35	119.3	122.8	61.51	104.3	131.2	129.5	94.97	105	122.3	151.2	108.2	154	92.44	81.4	100	97.91	108.6	121.8	115.5	97.12	122
	PRI-724	123.7	85.39	133.7	65.52	65.37	130.5	99.62	72.8	112.6	103.7	54.69	98.19	117.3	92.54	81.15	106.8	104	135	98.31	143.3	92.44	64.22	80.78	71.95	95.9	142.1	103.6	90.03	99.84
NOTCH inhibitors	DAPT	293.3	311	272.8	283.7	230.2	266.4	269.9	320.3	287.4	284.4	281.7	260.1	311.6	324.3	331.7	295.8	303.5	336	299.7	289.2	262.6	301.7	299.1	297.7	307.8	266.3	302.9	300.6	286.2
	RO4929097	184.3	172.9	151.8	159.7	133.3	168.4	136.9	116.8	147.8	154.2	147.2	145.9	172.4	166.1	174.4	172.1	160.3	190	181.6	175.2	146.6	184	167.8	148.4	170.8	178.8	167.2	171.6	160
EGFR inhibitors	Erlotinib	314.1	275.1	266.8	262	241.8	280.2	276.4	336.1	272.1	283.9	244.6	245.4	273.5	293.4	292.6	264.2	256.9	290.8	269.9	282.7	298.1	286.6	274.1	255.1	299.9	298.2	268.9	263.6	283.5
	Lapatinib	229	262.4	225.4	226.7	190.3	211.5	219	224.8	214.4	272.9	171.5	206.8	254.2	230	213.4	243.9	188	223.2	260.6	248.5	269.3	239.4	209.5	184.1	252.4	291.5	214.7	228.3	229.9
PDGFR inhibitors	Sunitinib	196.7	251.1	240.7	242.8	231.2	238.3	220.8	238.8	234.1	210	220.6	258.5	256.2	233	237.8	231	242.3	225.5	272.1	247.8	247.6	252.5	266.7	214.7	218.3	276.3	224.8	260.2	256.7
	Imatinib	240	273.4	271.6	273.3	263.1	241.2	275	191.6	272.9	250.1	277.9	283.3	280.9	220	246.3	265.9	270.7	243.8	281.5	277.4	300.9	274.8	262.8	239.2	250.5	291.2	255.8	266.2	268.2
	Nintedanib	174	198.4	224.7	227	177.4	167.8	196.5	151.7	185.1	188.1	192.3	182.5	218.4	196.4	201.5	181.9	224.1	210.6	252.7	213.9	165.5	195.5	178.4	133.9	163.4	242.5	146.4	214.2	219.9
	Ponatinib	146.1	159.4	186	166.3	141.1	149	121.9	120	166.1	193.6	118.5	144.2	184.5	152.7	139.5	171.8	195.1	150.7	179	207.3	123.9	155	122.9	96.07	106.6	177	137.4	135.2	178.1
Topoisomerase inhibitors	Doxorubicin	230.9	196.9	217.1	147	171.3	234.7	128.1	156.1	176.4	219.1	62.97	154.6	214.7	220.8	201.7	232.2	195.5	207.4	230.6	230.7	174.8	206.6	226.3	162.6	205.4	288.9	246.3	209.6	208.1
	Etoposide	117.1	124.2	135.7	38.18	99.26	141.1	28.9	95.68	78.12	109.6	25.94	104.7	118.6	128.7	86.75	140.4	120.9	125.3	94.1	146.1	69.21	113.4	108.4	72.65	111	178.4	115.6	106.9	120.9
	Irinotecan	156.3	187.5	136.6	54.71	69.89	130.4	34.19	156	51.05	96.76	53.73	115	149	174.6	148.2	170.3	159.3	173.4	87.73	123.3	51.73	82.36	88.92	55.37	131.5	153.2	86.5	85.07	92.24
Alkylating agents	Melflufen	100.8	92.86	145.4	91.34	62.48	151.9	49.74	76.14	84.35	111.8	27.82	74.13	174.8	181.2	136.5	124.9	125.5	125.7	213	207.3	76.01	165	162.2	84.14	113.4	244.7	118	86.59	155.2
	Melphalan	257.4	227.5	297.7	245.2	228.2	273	194.1	248.9	234	237.1	126.9	272.1	281.2	288.5	262.2	251.7	286	265.8	296.7	299.5	180.4	268	288.4	247.7	236.8	284.3	248.6	209.2	268.5
	Procarbazine	188.4	196.6	193.4	169.2	163.3	195.2	168	186.7	167.7	158.1	154.1	178.7	180.6	188.6	198.6	170.4	187.2	174.3	184.5	180.9	153.8	177.5	200.7	182.4	153.4	161	168.3	164.6	179.3
	Temozolomide	201.4	166.2	176.1	160.3	154.8	187.7	130.4	179.4	123.2	169.1	87.9	174.2	164.6	180	182.3	174.4	165.4	165.8	170.7	172.5	114	155.1	180.7	156.3	164.9	175.3	172.1	112.2	160.1
DNA methyltransferase inhibitors	5-azacytidine	127.9	99.34	133.2	126.5	123.3	172	149.1	137.4	151.7	146.8	137.8	132.1	145.2	115.6	102.9	121.5	110.7	129.6	146.9	184	171.4	121.2	154.2	141.6	138.4	164	134	156.2	173.6
	6-thioguanine	114	141.7	121.2	92.27	124.1	144.6	117.5	148.2	111.4	125.5	107.4	131.3	133.2	130.6	116.2	160.2	119.3	167	133.4	164.4	198.8	144.8	158.8	150.4	173.8	172.9	147.6	140.8	141.2
DNA/RNA synthesis inhibitors	5-fluoruracil	142.7	138.8	139	150.7	127.7	166.2	122.3	159	133.1	132.2	103.5	130.3	132.3	160.1	130.2	163.7	125.4	164.8	132.9	169.9	168.5	166.5	155.1	124.1	155.2	186.5	163.5	169	153
	Gemcitabine	215.1	220.4	282.1	86.94	196.7	277.2	60.77	314.8	136.2	204.2	257.2	426.2	241.9	242	189	291	228.8	249.8	159.2	265.6	117.1	160	193.4	160.5	307.3	312.5	184.6	145.7	169.9
Histone deacetylase inhibitors	Vorinostat	203.3	204	272.7	199.6	184.4	220.6	187.5	187.5	187.5	224.8	172	187.5	207.2	217.2	167.6	228.2	182.3	236.2	182.7	246.1	160	200.9	204.8	193.1	201.2	281.3	193.2	212.2	249.8
	Entinostat	111.9	101	135.3	77.39	83.49	102.5	103.4	78.22	74.98	136.4	78.67	109.3	91.46	105.9	100.1	143.6	117.8	140.4	99.21	145.8	78.14	97.01	122.8	99.72	125.8	158.9	117.9	103.5	124.8
TGF-b inhibitor	Galunisertib	145.1	164.9	182.7	180.4	171.3	176.7	172.3	172.1	192.3	161.7	188.4	194.8	173.9	174.6	151.9	171.1	172.9	179.9	174.1	180.8	180	163.3	173.8	173.4	203.6	181.7	162.8	195.5	167.9
