# Supplementary material for: Cell-lineage controlled epigenetic regulation in glioblastoma stem cells determines functionally distinct subgroups and predicts patient survival
Source: Nat Commun. 2022 Apr 25;13:2236. doi: 10.1038/s41467-022-29912-2 (PMC9038925; doi:10.1038/s41467-022-29912-2)
Supplement: Supplementary file 12 — Supplementary Data 9 [file 41467_2022_29912_MOESM12_ESM.xlsx]

## Sheet: Supplementary Data 9
Entry number	Cell culture	Survival (weeks)	Survival (days)	Number of cells injected	Passages injected	ATAC50 cluster	TCGA subtype	Previously unpublished
3338	U3005	1.85714	13	100000	10-20	1	PN
3352	U3005	2.85714	20	100000	10-20	1	PN
3413	U3005	18.2857	128	100000	10-20	1	PN
3418	U3005	19.8571	139	100000	10-20	1	PN
3419	U3005	19.8571	139	100000	10-20	1	PN
4297	U3005	19.2	134.4	100000	10-20	1	PN
4298	U3005	19.2	134.4	100000	10-20	1	PN
3699	U3009	11.8571	83	100000	14	1	CL
3735	U3009	17.4286	122	100000	14	1	CL
3371	U3013	10.8571	76	100000	6	1	PN
3372	U3013	10.8571	76	100000	6	1	PN
3375	U3013	11.8571	83	100000	6	1	PN
3377	U3013	12.7143	89	100000	6	1	PN
3378	U3013	12.7143	89	100000	6	1	PN
3379	U3013	13.4286	94	100000	6	1	PN
4030	U3013	10.2857	72	200000	12	1	PN
4032	U3013	11.1429	78	200000	12	1	PN
4040	U3013	11.8571	83	200000	12	1	PN
4041	U3013	11.8571	83	200000	12	1	PN
4042	U3013	12.4286	87	200000	12	1	PN
4141	U3013	10.4286	73	100000	11	1	PN
4142	U3013	11	77	100000	11	1	PN
4143	U3013	11	77	100000	11	1	PN
4155	U3013	11.4286	80	100000	11	1	PN
4162	U3013	11.8571	83	100000	11	1	PN
3661	U3017	6.85714	48	100000	11	1	CL
3663	U3017	8.14286	57	100000	11	1	CL
3666	U3017	8.85714	62	100000	11	1	CL
3684	U3017	10.7143	75	100000	11	1	CL
3686	U3017	11.2857	79	100000	11	1	CL
3707	U3017	13.7143	96	100000	11	1	CL
4468	U3017	8.42857	59	200000	15	1	CL	yes
4477	U3017	9.85714	69	200000	15	1	CL	yes
4478	U3017	9.85714	69	200000	15	1	CL	yes
4481	U3017	10.5714	74	200000	18	1	CL	yes
4483	U3017	10.8571	76	200000	18	1	CL	yes
4488	U3017	11.8571	83	200000	18	1	CL	yes
4123	U3028	16.1429	113	200000	10-20	1	CL
4125	U3028	17.1429	120	200000	10-20	1	CL
4200	U3028	22.1429	155	200000	10-20	1	CL
4201	U3028	22.1429	155	200000	10-20	1	CL
4213	U3028	22.5714	158	200000	10-20	1	CL
4214	U3028	22.5714	158	200000	10-20	1	CL
4239	U3028	24.1429	169	200000	10-20	1	CL
4240	U3028	24.1429	169	200000	10-20	1	CL
3764	U3042	17.4286	122	100000	11	1	CL
3771	U3042	18	126	100000	11	1	CL
3320	U3047	7.42857	52	100000	10-20	1	PN
3321	U3047	7.42857	52	100000	10-20	1	PN
3322	U3047	7.42857	52	100000	10-20	1	PN
3323	U3047	7.42857	52	100000	10-20	1	PN
3324	U3047	8.28571	58	100000	10-20	1	PN
3325	U3047	8.28571	58	100000	10-20	1	PN
3326	U3047	8.28571	58	100000	10-20	1	PN
3327	U3047	8.28571	58	100000	10-20	1	PN
3328	U3047	8.28571	58	100000	10-20	1	PN
3350	U3047	9.42857	66	10000	11	1	PN	yes
3351	U3047	9.42857	66	10000	11	1	PN	yes
3353	U3047	9.42857	66	10000	11	1	PN	yes
3355	U3047	10	70	10000	11	1	PN	yes
3356	U3047	10	70	10000	11	1	PN	yes
3357	U3047	10	70	10000	11	1	PN	yes
3358	U3047	10	70	10000	11	1	PN	yes
3359	U3047	10	70	10000	11	1	PN	yes
3360	U3047	10	70	10000	11	1	PN	yes
3361	U3047	10	70	10000	11	1	PN	yes
3389	U3047	7.85714	55	200000	5	1	PN
3390	U3047	8.14286	57	200000	5	1	PN
3391	U3047	8.14286	57	200000	5	1	PN
3392	U3047	8.14286	57	200000	5	1	PN
3393	U3047	8.14286	57	200000	5	1	PN
3394	U3047	8.14286	57	200000	5	1	PN
3398	U3047	9	63	200000	5	1	PN
3399	U3047	9	63	200000	5	1	PN
3633	U3047	8.85714	62	10000	10	1	PN	yes
3636	U3047	9.57143	67	10000	10	1	PN	yes
3655	U3047	10.5714	74	10000	10	1	PN	yes
3657	U3047	11.1429	78	10000	10	1	PN	yes
3658	U3047	11.1429	78	10000	10	1	PN	yes
3659	U3047	11.1429	78	10000	10	1	PN	yes
3660	U3047	11.1429	78	10000	10	1	PN	yes
4225	U3047	7.57143	53	100000	7	1	PN
4228	U3047	7.85714	55	100000	7	1	PN
4229	U3047	7.85714	55	100000	7	1	PN
4434	U3047	8.28571	58	200000	13	1	PN
4443	U3047	10	70	200000	13	1	PN
4450	U3047	11.8571	83	200000	13	1	PN
4451	U3047	11.8571	83	200000	13	1	PN
3363	U3056	15.5714	109	10000	11	1	CL	yes
3364	U3056	15.8571	111	10000	11	1	CL	yes
3365	U3056	16.5714	116	10000	11	1	CL	yes
3366	U3056	16.5714	116	10000	11	1	CL	yes
3367	U3056	16.5714	116	10000	11	1	CL	yes
3368	U3056	16.5714	116	10000	11	1	CL	yes
3369	U3056	17.5714	123	10000	11	1	CL	yes
3370	U3056	17.5714	123	10000	11	1	CL	yes
3373	U3056	17.7143	124	10000	11	1	CL	yes
3376	U3056	19.4286	136	10000	11	1	CL	yes
3403	U3056	11.5714	81	100000	7	1	CL
3414	U3056	14.4286	101	100000	7	1	CL
3416	U3056	15.1429	106	100000	7	1	CL
3426	U3056	16.2857	114	100000	7	1	CL
3427	U3056	16.2857	114	100000	7	1	CL
3434	U3056	17.7143	124	100000	7	1	CL
3703	U3056	14.5714	102	10000	9	1	CL
3714	U3056	16.8571	118	10000	9	1	CL
3715	U3056	16.8571	118	10000	9	1	CL
3724	U3056	18.4286	129	10000	9	1	CL
3731	U3056	18.8571	132	10000	9	1	CL
3743	U3056	22.2857	156	10000	9	1	CL
4193	U3056	13.2857	93	100000	10	1	CL
4195	U3056	13.8571	97	100000	10	1	CL
4210	U3056	14.2857	100	100000	10	1	CL
4211	U3056	14.2857	100	100000	10	1	CL
4222	U3056	14.5714	102	100000	10	1	CL
4226	U3056	15	105	100000	10	1	CL
4227	U3056	15	105	100000	10	1	CL
4245	U3056	17.1429	120	100000	10	1	CL
3447	U3065	19.1429	134	100000	6	1	PN
3448	U3065	19.1429	134	100000	6	1	PN
3449	U3065	19.1429	134	100000	6	1	PN
3450	U3065	19.1429	134	100000	6	1	PN
3451	U3065	19.1429	134	100000	6	1	PN
3452	U3065	19.1429	134	100000	6	1	PN
4054	U3065	16.2857	114	200000	10-20	1	PN
4055	U3065	16.2857	114	200000	10-20	1	PN
4061	U3065	16.8571	118	200000	10-20	1	PN
4073	U3065	17.8571	125	200000	10-20	1	PN
4074	U3065	17.8571	125	200000	10-20	1	PN
4075	U3065	17.8571	125	200000	10-20	1	PN
4085	U3065	18.8571	132	200000	10-20	1	PN
4124	U3085	20	140	200000	10-20	1	PN
4130	U3085	22	154	200000	10-20	1	PN
4154	U3085	23.2857	163	200000	10-20	1	PN
4173	U3085	25.1429	176	200000	10-20	1	PN
4197	U3085	26	182	200000	10-20	1	PN
4198	U3085	26	182	200000	10-20	1	PN
4199	U3085	26	182	200000	10-20	1	PN
3517	U3086	15.4286	108	100000	7	1	CL
3529	U3086	15.8571	111	100000	7	1	CL
3530	U3086	15.8571	111	100000	7	1	CL
3540	U3086	16.4286	115	100000	7	1	CL
3572	U3086	20	140	100000	7	1	CL
3573	U3086	20	140	100000	7	1	CL
4202	U3086	12.8571	90	100000	11	1	CL
4224	U3086	13.8571	97	100000	11	1	CL
4242	U3086	14.8571	104	100000	11	1	CL
4244	U3086	15.8571	111	100000	11	1	CL
3539	U3088	6.42857	45	100000	10	1	MS	yes
4088	U3172	19.7143	138	200000	10-20	1	MS
4380	U3172	22.8571	160	200000	14	1	MS	yes
4391	U3172	23.8571	167	200000	14	1	MS	yes
4392	U3172	24.1429	169	200000	14	1	MS	yes
4036	U3180	15.4286	108	200000	10-20	1	CL
4037	U3180	15.4286	108	200000	10-20	1	CL
4038	U3180	15.4286	108	200000	10-20	1	CL
4039	U3180	15.4286	108	200000	10-20	1	CL
4043	U3180	16	112	200000	10-20	1	CL
4044	U3180	16	112	200000	10-20	1	CL
4045	U3180	16	112	200000	10-20	1	CL
4046	U3180	16	112	200000	10-20	1	CL
4047	U3180	16	112	200000	10-20	1	CL
4048	U3180	16	112	200000	10-20	1	CL
4049	U3180	16	112	200000	10-20	1	CL
4050	U3180	16	112	200000	10-20	1	CL
4051	U3180	16	112	200000	10-20	1	CL
4052	U3180	16.8571	118	200000	10-20	1	CL
4053	U3180	16.8571	118	200000	10-20	1	CL
4060	U3180	17.4286	122	200000	10-20	1	CL
3330	U3024	13.4286	94	100000	5	2	MS
3331	U3024	14.4286	101	100000	5	2	MS
3346	U3024	16.5714	116	100000	5	2	MS
3347	U3024	16.5714	116	100000	5	2	MS
3348	U3024	16.5714	116	100000	5	2	MS
3349	U3024	16.5714	116	100000	5	2	MS
3354	U3024	17.5714	123	100000	5	2	MS
3362	U3024	18.2857	128	100000	5	2	MS
3329	U3031	13	91	100000	6	2	MS
3332	U3031	15	105	100000	6	2	MS
3333	U3031	15	105	100000	6	2	MS
3334	U3031	15.4286	108	100000	6	2	MS
3339	U3031	16	112	100000	6	2	MS
3340	U3031	16	112	100000	6	2	MS
3341	U3031	16.5714	116	100000	6	2	MS
4111	U3034	23.8571	167	200000	10-20	2	MS
4151	U3034	30.1429	211	200000	10-20	2	MS
4152	U3034	30.1429	211	200000	10-20	2	MS
4153	U3034	30.1429	211	200000	10-20	2	MS
4461	U3034	16.5714	116	100000	12	2	MS
4474	U3034	19.5714	137	100000	12	2	MS
4486	U3034	22	154	100000	12	2	MS
4492	U3034	24.7143	173	100000	12	2	MS
4512	U3034	32.5714	228	100000	12	2	MS
4527	U3034	34.4286	241	100000	12	2	MS
4528	U3034	34.4286	241	100000	12	2	MS
4611	U3034	49	343	100000	12	2	MS
3408	U3037	8.57143	60	100000	7	2	MS
3439	U3037	13.8571	97	100000	7	2	MS
3440	U3037	14.4286	101	100000	7	2	MS
3441	U3037	14.4286	101	100000	7	2	MS
4031	U3037	7.85714	55	200000	13	2	MS
3552	U3046	16.7143	117	100000	7	2	MS
3571	U3046	18	126	100000	7	2	MS
3598	U3046	19.4286	136	100000	7	2	MS
3602	U3046	19.7143	138	100000	7	2	MS
3603	U3046	19.7143	138	100000	7	2	MS
3759	U3046	18.5714	130	100000	9	2	MS
3760	U3046	18.5714	130	100000	9	2	MS
3770	U3046	19.7143	138	100000	9	2	MS
4295	U3062	17.8571	125	100000	16	2	MS	yes
4334	U3062	20	140	200000	20	2	MS	yes
4339	U3062	22.7143	159	200000	20	2	MS	yes
4356	U3062	24	168	200000	20	2	MS	yes
4367	U3062	25	175	200000	20	2	MS	yes
4407	U3062	33.2857	233	200000	20	2	MS	yes
4433	U3062	35.1429	246	200000	20	2	MS	yes
4453	U3062	39.1429	274	200000	20	2	MS	yes
3409	U3068	6.71429	47	100000	10	2	MS
4110	U3068	20	140	200000	10-20	2	MS
3976	U3071	17.5714	123	100000	10	2	MS
4537	U3071	33	231	100000	13	2	MS
4538	U3071	33	231	100000	13	2	MS
4539	U3071	33	231	100000	13	2	MS
4582	U3071	40	280	100000	13	2	MS
4634	U3071	51.1429	358	100000	13	2	MS
4635	U3071	51.8571	363	100000	13	2	MS
3555	U3082	19.4286	136	200000	10	2	PN
3556	U3082	19.4286	136	200000	10	2	PN
3566	U3082	20.1429	141	200000	10	2	PN
3604	U3082	22.1429	155	200000	10	2	PN
3610	U3082	22.4286	157	200000	10	2	PN
3622	U3082	24	168	200000	10	2	PN
3736	U3082	19.8571	139	10000	9	2	PN	yes
3758	U3082	22.7143	159	10000	9	2	PN	yes
3772	U3082	24.2857	170	10000	9	2	PN	yes
3773	U3082	24.2857	170	10000	9	2	PN	yes
3774	U3082	24.2857	170	10000	9	2	PN	yes
3796	U3082	25.4286	178	10000	9	2	PN	yes
3806	U3082	26.7143	187	10000	9	2	PN	yes
3807	U3082	26.7143	187	10000	9	2	PN	yes
4271	U3082	19.8571	139	100000	11	2	PN
4308	U3110	4.71429	33	200000	15	2	MS	yes
4405	U3110	21	147	200000	15	2	MS	yes
4417	U3110	23.7143	166	200000	15	2	MS	yes
4157	U3155	4.42857	31	200000	10	2	MS	yes
4158	U3155	4.42857	31	200000	10	2	MS	yes
4159	U3155	4.42857	31	200000	10	2	MS	yes
4160	U3155	4.42857	31	200000	10	2	MS	yes
4194	U3155	5.85714	41	200000	10	2	MS	yes
4231	U3155	4.42857	31	200000	14	2	MS	yes
4301	U3155	5.42857	38	200000	13	2	MS	yes
4304	U3155	6.42857	45	200000	13	2	MS	yes
4062	U3020	13.4286	94	200000	10-20	3	MS
4063	U3020	13.4286	94	200000	10-20	3	MS
4064	U3020	13.4286	94	200000	10-20	3	MS
4082	U3020	14.8571	104	200000	10-20	3	MS
4083	U3020	14.8571	104	200000	10-20	3	MS
4094	U3020	17.4286	122	200000	10-20	3	MS
4112	U3027	14.7143	103	200000	10-20	3	MS
4113	U3027	14.7143	103	200000	10-20	3	MS
4116	U3027	14.7143	103	200000	10-20	3	MS
4117	U3027	14.7143	103	200000	10-20	3	MS
4119	U3027	17.2857	121	200000	10-20	3	MS
4120	U3027	17.2857	121	200000	10-20	3	MS
4095	U3035	17.8571	125	200000	ND	3	MS
4473	U3035	34.1429	239	100000	10	3	MS
4489	U3035	38.1429	267	100000	11	3	MS
4493	U3035	39.2857	275	100000	10	3	MS
4513	U3035	32.1429	225	100000	11	3	MS
4514	U3035	32	224	200000	11	3	MS	yes
4536	U3035	36	252	100000	11	3	MS
4546	U3035	36.8571	258	200000	11	3	MS	yes
4547	U3035	37.1429	260	100000	11	3	MS
4548	U3035	52.2857	366	100000	10	3	MS
4550	U3035	38	266	100000	11	3	MS
4621	U3035	51	357	100000	11	3	MS
3738	U3053	3.57143	25	200000	9	3	MS
4464	U3053	15.2857	107	100000	12	3	MS
4485	U3053	19.1429	134	100000	12	3	MS
4505	U3053	27.5714	193	100000	12	3	MS
4523	U3053	31.2857	219	100000	12	3	MS
4529	U3053	32.1429	225	100000	12	3	MS
4555	U3053	37.2857	261	100000	12	3	MS
4598	U3053	43.1429	302	100000	12	3	MS
4610	U3053	46.1429	323	100000	12	3	MS
4638	U3053	53.7143	376	100000	12	3	MS
3668	U3078	8.57143	60	100000	9	3	MS
3732	U3078	16.5714	116	100000	9	3	MS
3739	U3078	18.2857	128	100000	9	3	MS
3741	U3078	19	133	100000	9	3	MS
4122	U3137	24.4286	171	200000	ND	3	MS
4129	U3137	26.4286	185	200000	ND	3	MS
4506	U3137	20.8571	146	200000	11	3	MS	yes
4508	U3137	21	147	200000	11	3	MS	yes
4553	U3137	29.8571	209	200000	11	3	MS	yes
4557	U3137	29.8571	209	200000	11	3	MS	yes
4580	U3137	33.7143	236	200000	11	3	MS	yes
4603	U3137	37.1429	260	200000	11	3	MS	yes
4408	U3140	29.1429	204	200000	14	3	MS	yes
4418	U3140	31	217	200000	14	3	MS	yes
4469	U3140	40.1429	281	200000	14	3	MS	yes
4521	U3167	26.7143	187	200000	11	3	MS	yes
4531	U3167	27.7143	194	200000	11	3	MS	yes
4613	U3167	12.1429	85	200000	18	3	MS	yes
4620	U3167	13.2857	93	200000	18	3	MS	yes
4622	U3167	14.1429	99	200000	18	3	MS	yes
4623	U3167	14.1429	99	200000	18	3	MS	yes
4624	U3167	14.1429	99	200000	18	3	MS	yes
4639	U3167	18.7143	131	200000	18	3	MS	yes
4644	U3167	24.2857	170	200000	18	3	MS	yes
4678	U3167	36.7143	257	200000	18	3	MS	yes
4296	U3202	23.4286	164	200000	10	3	MS	yes
4309	U3202	26.2857	184	200000	10	3	MS	yes
4310	U3202	27.5714	193	200000	10	3	MS	yes
4347	U3202	35.5714	249	200000	10	3	MS	yes
4348	U3202	34.1429	239	200000	10	3	MS	yes
4504	U3202	21.2857	149	200000	14	3	MS	yes
4524	U3202	27.2857	191	200000	14	3	MS	yes
4525	U3202	27.2857	191	200000	14	3	MS	yes
4526	U3202	27.2857	191	200000	14	3	MS	yes
4540	U3202	29.4286	206	200000	14	3	MS	yes
