# Supplementary material for: Cell-lineage controlled epigenetic regulation in glioblastoma stem cells determines functionally distinct subgroups and predicts patient survival
Source: Nat Commun. 2022 Apr 25;13:2236. doi: 10.1038/s41467-022-29912-2 (PMC9038925; doi:10.1038/s41467-022-29912-2)
Supplement: Supplementary file 14 — Source Data [file 41467_2022_29912_MOESM14_ESM.xlsx]

## Sheet: Fig.1b
samples	distance to TSS	TSS enrichment value
NSC1	-2000	0.480074208006748
NSC1	-1999	0.527170943123646
NSC1	-1998	0.581187103779045
NSC1	-1997	0.63573896189549
NSC1	-1996	0.688549803263537
NSC1	-1995	0.739128571877229
NSC1	-1994	0.788368096838308
NSC1	-1993	0.838634375266391
NSC1	-1992	0.887650692952034
NSC1	-1991	0.947291676948409
NSC1	-1990	0.993361658598303
NSC1	-1989	1.01403065230363
NSC1	-1988	1.01045933589667
NSC1	-1987	1.01675378106395
NSC1	-1986	1.01175393809419
NSC1	-1985	1.01849479781234
NSC1	-1984	1.02228932149475
NSC1	-1983	1.02193218985405
NSC1	-1982	1.02077151202179
NSC1	-1981	1.01313782320189
NSC1	-1980	1.01595023487238
NSC1	-1979	1.01595023487238
NSC1	-1978	1.01264676719593
NSC1	-1977	1.0092986580644
NSC1	-1976	0.999834669585934
NSC1	-1975	1.00389704199886
NSC1	-1974	1.00586126602269
NSC1	-1973	1.00630768057356
NSC1	-1972	1.00648624639391
NSC1	-1971	0.993941997514436
NSC1	-1970	0.994790185161091
NSC1	-1969	1.00242387398099
NSC1	-1968	0.998316860112972
NSC1	-1967	0.996843692095097
NSC1	-1966	0.996084787358617
NSC1	-1965	0.991933132035516
NSC1	-1964	0.994566977885655
NSC1	-1963	0.995459806987397
NSC1	-1962	0.992915244047432
NSC1	-1961	0.996263353178965
NSC1	-1960	0.992602753861822
NSC1	-1959	0.998093652837537
NSC1	-1958	0.996397277544226
NSC1	-1957	0.991843849125342
NSC1	-1956	0.994388412065307
NSC1	-1955	0.984969065041927
NSC1	-1954	0.983272689748617
NSC1	-1953	0.980147787892519
NSC1	-1952	0.98492442358684
NSC1	-1951	0.990504605472728
NSC1	-1950	0.992379546586387
NSC1	-1949	0.990861737113425
NSC1	-1948	0.993495582963564
NSC1	-1947	0.990102832376944
NSC1	-1946	0.988585022903983
NSC1	-1945	0.988451098538721
NSC1	-1944	0.985460121047885
NSC1	-1943	0.987647552347154
NSC1	-1942	0.991933132035516
NSC1	-1941	0.99001354946677
NSC1	-1940	0.990236756742206
NSC1	-1939	0.989477852005725
NSC1	-1938	0.990549246927815
NSC1	-1937	0.988272532718373
NSC1	-1936	0.990593888382903
NSC1	-1935	0.992156339310951
NSC1	-1934	0.990995661478687
NSC1	-1933	0.994790185161091
NSC1	-1932	0.989477852005725
NSC1	-1931	0.977871073683077
NSC1	-1930	0.981085258449349
NSC1	-1929	0.980281712257781
NSC1	-1928	0.980013863527258
NSC1	-1927	0.978272846778861
NSC1	-1926	0.977469300587293
NSC1	-1925	0.982201294826526
NSC1	-1924	0.985415479592798
NSC1	-1923	0.979746014796736
NSC1	-1922	0.973496211084541
NSC1	-1921	0.973585493994715
NSC1	-1920	0.976799678760987
NSC1	-1919	0.980460278078129
NSC1	-1918	0.979165675880603
NSC1	-1917	0.982736992287572
NSC1	-1916	0.98184416318583
NSC1	-1915	0.984120877395272
NSC1	-1914	0.985192272317363
NSC1	-1913	0.980772768263739
NSC1	-1912	0.9795228075213
NSC1	-1911	0.985772611233495
NSC1	-1910	0.987692193802241
NSC1	-1909	0.984210160305446
NSC1	-1908	0.983585179934227
NSC1	-1907	0.987915401077676
NSC1	-1906	0.989924266556596
NSC1	-1905	0.997334748101056
NSC1	-1904	0.996754409184923
NSC1	-1903	1.0037631176336
NSC1	-1902	1.00505771983113
NSC1	-1901	1.00541485147182
NSC1	-1900	1.00407560781921
NSC1	-1899	0.997200823735794
NSC1	-1898	0.998941840484191
NSC1	-1897	0.999165047759627
NSC1	-1896	1.0023792325259
NSC1	-1895	1.00264708125642
NSC1	-1894	1.00595054893287
NSC1	-1893	1.00983435552545
NSC1	-1892	1.01037005298649
NSC1	-1891	1.0141645766689
NSC1	-1890	1.00974507261527
NSC1	-1889	1.01724483706991
NSC1	-1888	1.01751268580043
NSC1	-1887	1.01956619273444
NSC1	-1886	1.01778053453095
NSC1	-1885	1.00577198311252
NSC1	-1884	1.00880760205844
NSC1	-1883	1.00608447329813
NSC1	-1882	1.01179857954928
NSC1	-1881	1.01041469444158
NSC1	-1880	1.00822726314231
NSC1	-1879	1.00804869732196
NSC1	-1878	1.0103254115314
NSC1	-1877	1.01228963555524
NSC1	-1876	1.01510204722572
NSC1	-1875	1.01827159053691
NSC1	-1874	1.01572702759694
NSC1	-1873	1.01822694908182
NSC1	-1872	1.01885192945304
NSC1	-1871	1.0155484617766
NSC1	-1870	1.01523597159099
NSC1	-1869	1.00501307837604
NSC1	-1868	1.00751299986092
NSC1	-1867	1.00389704199886
NSC1	-1866	1.00443273945991
NSC1	-1865	1.01278069156119
NSC1	-1864	1.01157537227384
NSC1	-1863	1.01179857954928
NSC1	-1862	1.00630768057356
NSC1	-1861	1.00662017075917
NSC1	-1860	1.00978971407036
NSC1	-1859	1.01568238614186
NSC1	-1858	1.01514668868081
NSC1	-1857	1.01166465518402
NSC1	-1856	1.00706658531005
NSC1	-1855	1.00572734165743
NSC1	-1854	1.00416489072938
NSC1	-1853	1.00211138379538
NSC1	-1852	1.00532556856165
NSC1	-1851	1.00157568633433
NSC1	-1850	1.00050429141224
NSC1	-1849	1.00581662456761
NSC1	-1848	1.00608447329813
NSC1	-1847	1.00746835840583
NSC1	-1846	1.00420953218447
NSC1	-1845	0.999700745220672
NSC1	-1844	0.995593731352658
NSC1	-1843	1.00117391323855
NSC1	-1842	1.00291492998694
NSC1	-1841	1.00295957144203
NSC1	-1840	0.994924109526352
NSC1	-1839	0.991933132035516
NSC1	-1838	0.988763588724331
NSC1	-1837	0.990504605472728
NSC1	-1836	0.992870602592345
NSC1	-1835	0.992870602592345
NSC1	-1834	0.992602753861822
NSC1	-1833	0.990995661478687
NSC1	-1832	0.994075921879697
NSC1	-1831	0.995906221538268
NSC1	-1830	1.00184353506485
NSC1	-1829	1.00443273945991
NSC1	-1828	1.00751299986092
NSC1	-1827	1.00693266094478
NSC1	-1826	1.00947722388475
NSC1	-1825	1.00545949292691
NSC1	-1824	1.00545949292691
NSC1	-1823	0.996486560454401
NSC1	-1822	0.995281241167049
NSC1	-1821	0.991352793119383
NSC1	-1820	0.994075921879697
NSC1	-1819	0.996977616460359
NSC1	-1818	1.00403096636412
NSC1	-1817	1.00581662456761
NSC1	-1816	1.00751299986092
NSC1	-1815	1.00425417363956
NSC1	-1814	1.00170961069959
NSC1	-1813	1.00559341729217
NSC1	-1812	1.00345062744799
NSC1	-1811	1.00590590747778
NSC1	-1810	0.99912040630454
NSC1	-1809	0.993763431694087
NSC1	-1808	0.993941997514436
NSC1	-1807	0.995058033891613
NSC1	-1806	0.994924109526352
NSC1	-1805	0.997200823735794
NSC1	-1804	1.00193281797503
NSC1	-1803	1.00523628565147
NSC1	-1802	1.01108431626788
NSC1	-1801	1.02273573604562
NSC1	-1800	1.02425354551858
NSC1	-1799	1.02206611421931
NSC1	-1798	1.01889657090813
NSC1	-1797	1.01635200796816
NSC1	-1796	1.01572702759694
NSC1	-1795	1.01407529375872
NSC1	-1794	1.01751268580043
NSC1	-1793	1.01179857954928
NSC1	-1792	1.007557641316
NSC1	-1791	1.01037005298649
NSC1	-1790	1.00831654605248
NSC1	-1789	1.01429850103416
NSC1	-1788	1.00836118750757
NSC1	-1787	1.00706658531005
NSC1	-1786	1.01237891846541
NSC1	-1785	1.00889688496862
NSC1	-1784	1.01358423775276
NSC1	-1783	1.01095039190262
NSC1	-1782	1.01327174756715
NSC1	-1781	1.00782549004653
NSC1	-1780	1.00885224351353
NSC1	-1779	1.0106825431721
NSC1	-1778	1.00746835840583
NSC1	-1777	1.00706658531005
NSC1	-1776	1.0047898711006
NSC1	-1775	1.00447738091499
NSC1	-1774	1.00501307837604
NSC1	-1773	1.00858439478301
NSC1	-1772	1.00889688496862
NSC1	-1771	1.00898616787879
NSC1	-1770	1.01010220425597
NSC1	-1769	1.00541485147182
NSC1	-1768	1.00501307837604
NSC1	-1767	1.00220066670555
NSC1	-1766	1.00157568633433
NSC1	-1765	1.00193281797503
NSC1	-1764	0.994388412065307
NSC1	-1763	0.997245465190882
NSC1	-1762	0.990058190921857
NSC1	-1761	0.98429944321562
NSC1	-1760	0.981174541359523
NSC1	-1759	0.973585493994715
NSC1	-1758	0.980013863527258
NSC1	-1757	0.982781633742659
NSC1	-1756	0.983853028664749
NSC1	-1755	0.989477852005725
NSC1	-1754	0.989834983646422
NSC1	-1753	0.991084944388861
NSC1	-1752	0.986710081790324
NSC1	-1751	0.989299286185376
NSC1	-1750	0.995504448442484
NSC1	-1749	0.993138451322868
NSC1	-1748	0.995950862993355
NSC1	-1747	0.999745386675759
NSC1	-1746	0.996531201909488
NSC1	-1745	1.00260243980133
NSC1	-1744	1.00126319614872
NSC1	-1743	0.999254330669801
NSC1	-1742	0.997691879741753
NSC1	-1741	1.00385240054377
NSC1	-1740	1.00978971407036
NSC1	-1739	1.02121792657266
NSC1	-1738	1.01461099121977
NSC1	-1737	1.01590559341729
NSC1	-1736	1.0165752152436
NSC1	-1735	1.02233396294984
NSC1	-1734	1.02121792657266
NSC1	-1733	1.02206611421931
NSC1	-1732	1.02952123721886
NSC1	-1731	1.02519101607541
NSC1	-1730	1.02657490118311
NSC1	-1729	1.0376906234998
NSC1	-1728	1.0387173769668
NSC1	-1727	1.04295831520008
NSC1	-1726	1.04027982789485
NSC1	-1725	1.04032446934994
NSC1	-1724	1.03639602130227
NSC1	-1723	1.04094944972116
NSC1	-1722	1.043940427212
NSC1	-1721	1.04590465123583
NSC1	-1720	1.04657427306213
NSC1	-1719	1.0338960998174
NSC1	-1718	1.03702100167349
NSC1	-1717	1.03005693467991
NSC1	-1716	1.03278006344022
NSC1	-1715	1.02380713096771
NSC1	-1714	1.02987836885956
NSC1	-1713	1.02773557901538
NSC1	-1712	1.02362856514736
NSC1	-1711	1.02398569678806
NSC1	-1710	1.02220003858457
NSC1	-1709	1.02438746988384
NSC1	-1708	1.0259052793568
NSC1	-1707	1.02161969966844
NSC1	-1706	1.02269109459053
NSC1	-1705	1.02224468003966
NSC1	-1704	1.02425354551858
NSC1	-1703	1.02438746988384
NSC1	-1702	1.02300358477614
NSC1	-1701	1.02005724874039
NSC1	-1700	1.01635200796816
NSC1	-1699	1.02536958189576
NSC1	-1698	1.02157505821335
NSC1	-1697	1.02965516158412
NSC1	-1696	1.02492316734489
NSC1	-1695	1.02532494044067
NSC1	-1694	1.03028014195534
NSC1	-1693	1.03224436597917
NSC1	-1692	1.03371753399705
NSC1	-1691	1.03773526495489
NSC1	-1690	1.03818167950576
NSC1	-1689	1.03282470489531
NSC1	-1688	1.03090512232656
NSC1	-1687	1.03688707730823
NSC1	-1686	1.04260118355938
NSC1	-1685	1.04514574649935
NSC1	-1684	1.05304728404977
NSC1	-1683	1.04786887525966
NSC1	-1682	1.04693140470283
NSC1	-1681	1.04550287814004
NSC1	-1680	1.04898491163684
NSC1	-1679	1.04429755885269
NSC1	-1678	1.04492253922391
NSC1	-1677	1.0473778192537
NSC1	-1676	1.04978845782841
NSC1	-1675	1.05751142955848
NSC1	-1674	1.04992238219367
NSC1	-1673	1.05523471534903
NSC1	-1672	1.06210949943245
NSC1	-1671	1.0664397205759
NSC1	-1670	1.06876107624043
NSC1	-1669	1.07237703410248
NSC1	-1668	1.07322522174914
NSC1	-1667	1.07398412648562
NSC1	-1666	1.07331450465931
NSC1	-1665	1.07224310973722
NSC1	-1664	1.07295737301861
NSC1	-1663	1.08447486843109
NSC1	-1662	1.08965327722119
NSC1	-1661	1.09764409768178
NSC1	-1660	1.09782266350213
NSC1	-1659	1.10429567448976
NSC1	-1658	1.10800091526199
NSC1	-1657	1.10791163235182
NSC1	-1656	1.10559027668729
NSC1	-1655	1.10264394065154
NSC1	-1654	1.10916159309426
NSC1	-1653	1.10237609192102
NSC1	-1652	1.10398318430415
NSC1	-1651	1.09648341984952
NSC1	-1650	1.09175142561029
NSC1	-1649	1.08666229973036
NSC1	-1648	1.09023361613733
NSC1	-1647	1.09157285978994
NSC1	-1646	1.08331419059882
NSC1	-1645	1.08568018771844
NSC1	-1644	1.08358203932935
NSC1	-1643	1.07518944577297
NSC1	-1642	1.07822506471889
NSC1	-1641	1.07429661667123
NSC1	-1640	1.07835898908415
NSC1	-1639	1.07581442614419
NSC1	-1638	1.07563586032384
NSC1	-1637	1.07581442614419
NSC1	-1636	1.07742151852733
NSC1	-1635	1.07563586032384
NSC1	-1634	1.06773432277342
NSC1	-1633	1.06934141515656
NSC1	-1632	1.06059168995949
NSC1	-1631	1.0657254572945
NSC1	-1630	1.07014496134813
NSC1	-1629	1.07130563918039
NSC1	-1628	1.06639507912081
NSC1	-1627	1.06085953869001
NSC1	-1626	1.0688503591506
NSC1	-1625	1.06652900348607
NSC1	-1624	1.0671093424022
NSC1	-1623	1.06706470094712
NSC1	-1622	1.06407372345628
NSC1	-1621	1.07108243190496
NSC1	-1620	1.06559153292924
NSC1	-1619	1.06309161144436
NSC1	-1618	1.06853786896499
NSC1	-1617	1.0657254572945
NSC1	-1616	1.07135028063548
NSC1	-1615	1.07166277082109
NSC1	-1614	1.08108211784447
NSC1	-1613	1.07693046252137
NSC1	-1612	1.0788946865452
NSC1	-1611	1.07755544289259
NSC1	-1610	1.07688582106628
NSC1	-1609	1.07617155778489
NSC1	-1608	1.08402845388022
NSC1	-1607	1.08487664152687
NSC1	-1606	1.0875551288321
NSC1	-1605	1.09255497180185
NSC1	-1604	1.09335851799342
NSC1	-1603	1.09876013405896
NSC1	-1602	1.09442991291551
NSC1	-1601	1.08898365539489
NSC1	-1600	1.09608164675374
NSC1	-1599	1.10259929919645
NSC1	-1598	1.09782266350213
NSC1	-1597	1.09657270275969
NSC1	-1596	1.09710840022074
NSC1	-1595	1.09742089040635
NSC1	-1594	1.08951935285593
NSC1	-1593	1.09188534997555
NSC1	-1592	1.09657270275969
NSC1	-1591	1.10045650935227
NSC1	-1590	1.09652806130461
NSC1	-1589	1.09764409768178
NSC1	-1588	1.08871580666436
NSC1	-1587	1.08496592443705
NSC1	-1586	1.08152853239534
NSC1	-1585	1.07849291344942
NSC1	-1584	1.07724295270698
NSC1	-1583	1.07246631701266
NSC1	-1582	1.08237672004199
NSC1	-1581	1.08451950988618
NSC1	-1580	1.08059106183851
NSC1	-1579	1.07679653815611
NSC1	-1578	1.07746615998241
NSC1	-1577	1.083403473509
NSC1	-1576	1.08032321310799
NSC1	-1575	1.08014464728764
NSC1	-1574	1.08210887131147
NSC1	-1573	1.0899657674068
NSC1	-1572	1.09652806130461
NSC1	-1571	1.09643877839443
NSC1	-1570	1.10054579226245
NSC1	-1569	1.09393885690955
NSC1	-1568	1.10085828244806
NSC1	-1567	1.10630453996868
NSC1	-1566	1.10509922068133
NSC1	-1565	1.097242324586
NSC1	-1564	1.10063507517262
NSC1	-1563	1.10639382287886
NSC1	-1562	1.10389390139398
NSC1	-1561	1.09951903879544
NSC1	-1560	1.09809051223266
NSC1	-1559	1.10670631306447
NSC1	-1558	1.11063476111213
NSC1	-1557	1.10804555671708
NSC1	-1556	1.10795627380691
NSC1	-1555	1.10550099377712
NSC1	-1554	1.10255465774137
NSC1	-1553	1.10166182863962
NSC1	-1552	1.09630485402917
NSC1	-1551	1.09442991291551
NSC1	-1550	1.09001040886189
NSC1	-1549	1.09768873913687
NSC1	-1548	1.09706375876565
NSC1	-1547	1.0975994562267
NSC1	-1546	1.10804555671708
NSC1	-1545	1.1128221924114
NSC1	-1544	1.11009906365109
NSC1	-1543	1.10862589563321
NSC1	-1542	1.10541171086694
NSC1	-1541	1.10670631306447
NSC1	-1540	1.10987585637565
NSC1	-1539	1.10094756535823
NSC1	-1538	1.10442959885503
NSC1	-1537	1.11059011965705
NSC1	-1536	1.11175079748931
NSC1	-1535	1.11572388699206
NSC1	-1534	1.11666135754889
NSC1	-1533	1.11527747244119
NSC1	-1532	1.12353614163231
NSC1	-1531	1.12518787547053
NSC1	-1530	1.12898239915293
NSC1	-1529	1.12344685872213
NSC1	-1528	1.11826844993203
NSC1	-1527	1.11969697649482
NSC1	-1526	1.1155899626268
NSC1	-1525	1.12442897073405
NSC1	-1524	1.12117014451269
NSC1	-1523	1.12027731541095
NSC1	-1522	1.12630391184771
NSC1	-1521	1.12996451116485
NSC1	-1520	1.13469650540408
NSC1	-1519	1.1332679788413
NSC1	-1518	1.13054485008098
NSC1	-1517	1.12175048342882
NSC1	-1516	1.12416112200353
NSC1	-1515	1.13090198172168
NSC1	-1514	1.13648216360757
NSC1	-1513	1.13183945227851
NSC1	-1512	1.12733066531471
NSC1	-1511	1.12831277732663
NSC1	-1510	1.12938417224872
NSC1	-1509	1.12746458967997
NSC1	-1508	1.13398224212269
NSC1	-1507	1.12920560642837
NSC1	-1506	1.14045525311032
NSC1	-1505	1.1360357490567
NSC1	-1504	1.14152664803241
NSC1	-1503	1.14112487493663
NSC1	-1502	1.13237514973955
NSC1	-1501	1.1301430769852
NSC1	-1500	1.12643783621297
NSC1	-1499	1.13032164280555
NSC1	-1498	1.12880383333259
NSC1	-1497	1.13103590608694
NSC1	-1496	1.12643783621297
NSC1	-1495	1.11764346956081
NSC1	-1494	1.11313468259701
NSC1	-1493	1.11398287024367
NSC1	-1492	1.11715241355485
NSC1	-1491	1.11157223166896
NSC1	-1490	1.10965264910022
NSC1	-1489	1.11634886736328
NSC1	-1488	1.11411679460893
NSC1	-1487	1.12242010525513
NSC1	-1486	1.11125974148335
NSC1	-1485	1.11192936330966
NSC1	-1484	1.11242041931562
NSC1	-1483	1.11862558157273
NSC1	-1482	1.12791100423084
NSC1	-1481	1.12242010525513
NSC1	-1480	1.12210761506952
NSC1	-1479	1.12670568494349
NSC1	-1478	1.13018771844029
NSC1	-1477	1.13514291995495
NSC1	-1476	1.1342947323083
NSC1	-1475	1.14728539573865
NSC1	-1474	1.14478547425377
NSC1	-1473	1.15112456087614
NSC1	-1472	1.13956242400858
NSC1	-1471	1.14916033685231
NSC1	-1470	1.15250844598384
NSC1	-1469	1.1571511573129
NSC1	-1468	1.15831183514516
NSC1	-1467	1.15291021907962
NSC1	-1466	1.15523157474415
NSC1	-1465	1.1550530089238
NSC1	-1464	1.14791037610987
NSC1	-1463	1.14924961976248
NSC1	-1462	1.14558902044534
NSC1	-1461	1.15549942347468
NSC1	-1460	1.1609456809953
NSC1	-1459	1.15174954124736
NSC1	-1458	1.149517468493
NSC1	-1457	1.14465154988851
NSC1	-1456	1.1522852387084
NSC1	-1455	1.14326766478081
NSC1	-1454	1.1488478466667
NSC1	-1453	1.14965139285826
NSC1	-1452	1.15313342635506
NSC1	-1451	1.14532117171482
NSC1	-1450	1.13960706546367
NSC1	-1449	1.13483042976935
NSC1	-1448	1.13456258103882
NSC1	-1447	1.13380367630234
NSC1	-1446	1.13063413299116
NSC1	-1445	1.12679496785367
NSC1	-1444	1.13308941302095
NSC1	-1443	1.12590213875192
NSC1	-1442	1.12822349441645
NSC1	-1441	1.12108086160252
NSC1	-1440	1.11469713352506
NSC1	-1439	1.12594678020701
NSC1	-1438	1.12625927039262
NSC1	-1437	1.12344685872213
NSC1	-1436	1.11840237429729
NSC1	-1435	1.11652743318363
NSC1	-1434	1.1176881110159
NSC1	-1433	1.12117014451269
NSC1	-1432	1.12402719763827
NSC1	-1431	1.12706281658419
NSC1	-1430	1.13344654466164
NSC1	-1429	1.13969634837384
NSC1	-1428	1.13929457527806
NSC1	-1427	1.13715178543387
NSC1	-1426	1.13853567054158
NSC1	-1425	1.1401874043798
NSC1	-1424	1.14322302332572
NSC1	-1423	1.14375872078677
NSC1	-1422	1.14023204583488
NSC1	-1421	1.1415712894875
NSC1	-1420	1.14125879930189
NSC1	-1419	1.13322333738621
NSC1	-1418	1.13621431487705
NSC1	-1417	1.14179449676293
NSC1	-1416	1.14411585242746
NSC1	-1415	1.14541045462499
NSC1	-1414	1.14304445750537
NSC1	-1413	1.13358046902691
NSC1	-1412	1.13143767918272
NSC1	-1411	1.12697353367401
NSC1	-1410	1.12849134314698
NSC1	-1409	1.12442897073405
NSC1	-1408	1.12545572420105
NSC1	-1407	1.1311698304522
NSC1	-1406	1.12402719763827
NSC1	-1405	1.12608070457227
NSC1	-1404	1.12965202097924
NSC1	-1403	1.13500899558969
NSC1	-1402	1.13590182469144
NSC1	-1401	1.13889280218227
NSC1	-1400	1.13518756141004
NSC1	-1399	1.1439819280622
NSC1	-1398	1.13969634837384
NSC1	-1397	1.13875887781701
NSC1	-1396	1.13179481082342
NSC1	-1395	1.13237514973955
NSC1	-1394	1.13621431487705
NSC1	-1393	1.13804461453562
NSC1	-1392	1.15009780740914
NSC1	-1391	1.14804430047513
NSC1	-1390	1.14737467864882
NSC1	-1389	1.14759788592426
NSC1	-1388	1.14916033685231
NSC1	-1387	1.15157097542701
NSC1	-1386	1.1588921740613
NSC1	-1385	1.15572263075011
NSC1	-1384	1.15036565613966
NSC1	-1383	1.14299981605029
NSC1	-1382	1.14358015496642
NSC1	-1381	1.14808894193022
NSC1	-1380	1.15201738997788
NSC1	-1379	1.14755324446917
NSC1	-1378	1.13648216360757
NSC1	-1377	1.14759788592426
NSC1	-1376	1.15420482127715
NSC1	-1375	1.15487444310346
NSC1	-1374	1.15942787152234
NSC1	-1373	1.1575082889536
NSC1	-1372	1.14532117171482
NSC1	-1371	1.1522852387084
NSC1	-1370	1.15496372601363
NSC1	-1369	1.15527621619924
NSC1	-1368	1.15456195291785
NSC1	-1367	1.15210667288806
NSC1	-1366	1.15460659437293
NSC1	-1365	1.15773149622903
NSC1	-1364	1.15724044022307
NSC1	-1363	1.1571511573129
NSC1	-1362	1.16692763597697
NSC1	-1361	1.15960643734269
NSC1	-1360	1.16103496390548
NSC1	-1359	1.15482980164837
NSC1	-1358	1.16210635882757
NSC1	-1357	1.15549942347468
NSC1	-1356	1.15581191366029
NSC1	-1355	1.15965107879778
NSC1	-1354	1.15518693328907
NSC1	-1353	1.15447267000767
NSC1	-1352	1.1585350424206
NSC1	-1351	1.15938323006725
NSC1	-1350	1.16170458573178
NSC1	-1349	1.16201707591739
NSC1	-1348	1.15741900604342
NSC1	-1347	1.15849040096551
NSC1	-1346	1.15237452161858
NSC1	-1345	1.15344591654067
NSC1	-1344	1.15724044022307
NSC1	-1343	1.16040998353426
NSC1	-1342	1.15362448236102
NSC1	-1341	1.15085671214562
NSC1	-1340	1.15139240960666
NSC1	-1339	1.15978500316304
NSC1	-1338	1.15965107879778
NSC1	-1337	1.16081175663004
NSC1	-1336	1.15746364749851
NSC1	-1335	1.15866896678586
NSC1	-1334	1.15639225257642
NSC1	-1333	1.15835647660025
NSC1	-1332	1.15938323006725
NSC1	-1331	1.15710651585781
NSC1	-1330	1.16237420755809
NSC1	-1329	1.16005285189356
NSC1	-1328	1.16286526356405
NSC1	-1327	1.16237420755809
NSC1	-1326	1.16808831380924
NSC1	-1325	1.16777582362363
NSC1	-1324	1.17081144256955
NSC1	-1323	1.16563303377945
NSC1	-1322	1.16652586288119
NSC1	-1321	1.17295423241373
NSC1	-1320	1.18049863832346
NSC1	-1319	1.17996294086241
NSC1	-1318	1.18063256268872
NSC1	-1317	1.17697196337157
NSC1	-1316	1.17473989061722
NSC1	-1315	1.17706124628175
NSC1	-1314	1.18036471395819
NSC1	-1313	1.18107897723959
NSC1	-1312	1.18549848129321
NSC1	-1311	1.18473957655673
NSC1	-1310	1.17304351532391
NSC1	-1309	1.17460596625196
NSC1	-1308	1.18308784271851
NSC1	-1307	1.18420387909569
NSC1	-1306	1.1765255488207
NSC1	-1305	1.17817728265893
NSC1	-1304	1.16777582362363
NSC1	-1303	1.17590056844948
NSC1	-1302	1.17322208114426
NSC1	-1301	1.17139178148569
NSC1	-1300	1.16594552396506
NSC1	-1299	1.16576695814471
NSC1	-1298	1.17433811752143
NSC1	-1297	1.17393634442565
NSC1	-1296	1.18473957655673
NSC1	-1295	1.18326640853886
NSC1	-1294	1.18134682597011
NSC1	-1293	1.17982901649715
NSC1	-1292	1.17223996913234
NSC1	-1291	1.17344528841969
NSC1	-1290	1.17817728265893
NSC1	-1289	1.18268606962272
NSC1	-1288	1.17505238080283
NSC1	-1287	1.17157034730603
NSC1	-1286	1.18420387909569
NSC1	-1285	1.18536455692795
NSC1	-1284	1.19170364355032
NSC1	-1283	1.19290896283767
NSC1	-1282	1.19277503847241
NSC1	-1281	1.19250718974189
NSC1	-1280	1.19473926249624
NSC1	-1279	1.19121258754436
NSC1	-1278	1.19295360429276
NSC1	-1277	1.1938464333945
NSC1	-1276	1.19076617299349
NSC1	-1275	1.18768591259248
NSC1	-1274	1.18857874169422
NSC1	-1273	1.19545352577764
NSC1	-1272	1.20156940512457
NSC1	-1271	1.19656956215481
NSC1	-1270	1.19652492069973
NSC1	-1269	1.19438213085555
NSC1	-1268	1.20031944438213
NSC1	-1267	1.20058729311265
NSC1	-1266	1.19308752865802
NSC1	-1265	1.18759662968231
NSC1	-1264	1.19045368280788
NSC1	-1263	1.18915908061035
NSC1	-1262	1.19737310834638
NSC1	-1261	1.19982838837617
NSC1	-1260	1.20174797094492
NSC1	-1259	1.20612283354345
NSC1	-1258	1.2014801222144
NSC1	-1257	1.21188158124969
NSC1	-1256	1.21125660087847
NSC1	-1255	1.21156909106408
NSC1	-1254	1.21290833471669
NSC1	-1253	1.21460471001001
NSC1	-1252	1.21795281914154
NSC1	-1251	1.23536298662551
NSC1	-1250	1.2364343815476
NSC1	-1249	1.23536298662551
NSC1	-1248	1.22366692539269
NSC1	-1247	1.22933639018875
NSC1	-1246	1.23795219102056
NSC1	-1245	1.25625518760628
NSC1	-1244	1.25902295782168
NSC1	-1243	1.26357638624056
NSC1	-1242	1.26027291856412
NSC1	-1241	1.26612094918053
NSC1	-1240	1.27062973614432
NSC1	-1239	1.27049581177906
NSC1	-1238	1.26964762413241
NSC1	-1237	1.26317461314478
NSC1	-1236	1.26911192667136
NSC1	-1235	1.26839766338997
NSC1	-1234	1.27839734932948
NSC1	-1233	1.27603135220986
NSC1	-1232	1.26857622921032
NSC1	-1231	1.25656767779189
NSC1	-1230	1.25054108135513
NSC1	-1229	1.24665727476255
NSC1	-1228	1.25808548726485
NSC1	-1227	1.263799593516
NSC1	-1226	1.27089758487485
NSC1	-1225	1.25996042837851
NSC1	-1224	1.26071933311499
NSC1	-1223	1.25576413160032
NSC1	-1222	1.25982650401324
NSC1	-1221	1.25737122398345
NSC1	-1220	1.24996074243899
NSC1	-1219	1.24616621875659
NSC1	-1218	1.24938040352286
NSC1	-1217	1.24723761367868
NSC1	-1216	1.24621086021168
NSC1	-1215	1.25156783482213
NSC1	-1214	1.23987177358931
NSC1	-1213	1.24156814888262
NSC1	-1212	1.24281810962506
NSC1	-1211	1.24585372857098
NSC1	-1210	1.25170175918739
NSC1	-1209	1.26263891568373
NSC1	-1208	1.26045148438446
NSC1	-1207	1.25406775630701
NSC1	-1206	1.24304131690049
NSC1	-1205	1.23326483823642
NSC1	-1204	1.22612220542248
NSC1	-1203	1.22625612978774
NSC1	-1202	1.22058666499168
NSC1	-1201	1.22264017192568
NSC1	-1200	1.22299730356638
NSC1	-1199	1.2298720876498
NSC1	-1198	1.23000601201506
NSC1	-1197	1.2322827262245
NSC1	-1196	1.23915751030791
NSC1	-1195	1.23170238730837
NSC1	-1194	1.23567547681112
NSC1	-1193	1.23563083535603
NSC1	-1192	1.23755041792478
NSC1	-1191	1.24156814888262
NSC1	-1190	1.24134494160718
NSC1	-1189	1.24125565869701
NSC1	-1188	1.24339844854119
NSC1	-1187	1.23942535903844
NSC1	-1186	1.23862181284687
NSC1	-1185	1.2419699219784
NSC1	-1184	1.24701440640324
NSC1	-1183	1.25379990757648
NSC1	-1182	1.25464809522314
NSC1	-1181	1.25500522686384
NSC1	-1180	1.25670160215715
NSC1	-1179	1.25683552652241
NSC1	-1178	1.26027291856412
NSC1	-1177	1.25741586543854
NSC1	-1176	1.24871078169655
NSC1	-1175	1.25464809522314
NSC1	-1174	1.25451417085788
NSC1	-1173	1.26027291856412
NSC1	-1172	1.26393351788126
NSC1	-1171	1.25951401382763
NSC1	-1170	1.26080861602516
NSC1	-1169	1.25665696070206
NSC1	-1168	1.2596479381929
NSC1	-1167	1.26915656812645
NSC1	-1166	1.27616527657513
NSC1	-1165	1.28402217267046
NSC1	-1164	1.2862988868799
NSC1	-1163	1.28335255084415
NSC1	-1162	1.29170050294544
NSC1	-1161	1.29013805201739
NSC1	-1160	1.29000412765213
NSC1	-1159	1.28902201564021
NSC1	-1158	1.2845578701315
NSC1	-1157	1.29067374947844
NSC1	-1156	1.30272694235195
NSC1	-1155	1.31111953590833
NSC1	-1154	1.31580688869248
NSC1	-1153	1.31683364215948
NSC1	-1152	1.31750326398579
NSC1	-1151	1.3212531462131
NSC1	-1150	1.32866362775756
NSC1	-1149	1.33437773400871
NSC1	-1148	1.33388667800275
NSC1	-1147	1.32736902556004
NSC1	-1146	1.32129778766819
NSC1	-1145	1.32482446262007
NSC1	-1144	1.32486910407516
NSC1	-1143	1.32241382404537
NSC1	-1142	1.31442300358478
NSC1	-1141	1.31603009596791
NSC1	-1140	1.31647651051878
NSC1	-1139	1.32352986042255
NSC1	-1138	1.32808328884143
NSC1	-1137	1.33143139797296
NSC1	-1136	1.32477982116498
NSC1	-1135	1.32964573976948
NSC1	-1134	1.32754759138039
NSC1	-1133	1.31973533674014
NSC1	-1132	1.31995854401558
NSC1	-1131	1.32531551862603
NSC1	-1130	1.33352954636206
NSC1	-1129	1.33669908967324
NSC1	-1128	1.33723478713429
NSC1	-1127	1.34433277849314
NSC1	-1126	1.34937726291798
NSC1	-1125	1.35910910012697
NSC1	-1124	1.36067155105502
NSC1	-1123	1.37187655628188
NSC1	-1122	1.37973345237721
NSC1	-1121	1.38468865389188
NSC1	-1120	1.38169767640105
NSC1	-1119	1.38053699856878
NSC1	-1118	1.37973345237721
NSC1	-1117	1.37812635999408
NSC1	-1116	1.37602821160498
NSC1	-1115	1.37303723411415
NSC1	-1114	1.3732157999345
NSC1	-1113	1.37933167928143
NSC1	-1112	1.38473329534697
NSC1	-1111	1.3887956677599
NSC1	-1110	1.37674247488638
NSC1	-1109	1.37535858977868
NSC1	-1108	1.37794779417373
NSC1	-1107	1.37750137962286
NSC1	-1106	1.37022482244366
NSC1	-1105	1.35656453718701
NSC1	-1104	1.35598419827087
NSC1	-1103	1.35093971384603
NSC1	-1102	1.35250216477408
NSC1	-1101	1.34785945344502
NSC1	-1100	1.35629668845648
NSC1	-1099	1.35232359895373
NSC1	-1098	1.35433246443265
NSC1	-1097	1.35419854006739
NSC1	-1096	1.35607348118105
NSC1	-1095	1.35433246443265
NSC1	-1094	1.35710023464805
NSC1	-1093	1.3569216688277
NSC1	-1092	1.34803801926537
NSC1	-1091	1.34611843669662
NSC1	-1090	1.35790378083962
NSC1	-1089	1.35482352043861
NSC1	-1088	1.35504672771404
NSC1	-1087	1.34960047019342
NSC1	-1086	1.35750200774383
NSC1	-1085	1.36893022024613
NSC1	-1084	1.36553746965951
NSC1	-1083	1.37312651702432
NSC1	-1082	1.37013553953349
NSC1	-1081	1.37076051990471
NSC1	-1080	1.37723353089234
NSC1	-1079	1.37647462615585
NSC1	-1078	1.37901918909582
NSC1	-1077	1.37924239637126
NSC1	-1076	1.38174231785613
NSC1	-1075	1.38915279940059
NSC1	-1074	1.38098341311965
NSC1	-1073	1.38361725896979
NSC1	-1072	1.38598325608941
NSC1	-1071	1.38120662039509
NSC1	-1070	1.3714747831861
NSC1	-1069	1.37129621736575
NSC1	-1068	1.37196583919206
NSC1	-1067	1.38401903206558
NSC1	-1066	1.38553684153854
NSC1	-1065	1.38272442986805
NSC1	-1064	1.39799180750784
NSC1	-1063	1.39593830057383
NSC1	-1062	1.40250059447164
NSC1	-1061	1.40442017704038
NSC1	-1060	1.39656328094505
NSC1	-1059	1.39839358060362
NSC1	-1058	1.40218810428603
NSC1	-1057	1.40924145418979
NSC1	-1056	1.40745579598631
NSC1	-1055	1.39696505404084
NSC1	-1054	1.40745579598631
NSC1	-1053	1.40848254945331
NSC1	-1052	1.41468771171042
NSC1	-1051	1.4119645829501
NSC1	-1050	1.41776797211143
NSC1	-1049	1.4233927954524
NSC1	-1048	1.42482132201519
NSC1	-1047	1.42343743690749
NSC1	-1046	1.42075894960226
NSC1	-1045	1.41415201424937
NSC1	-1044	1.40696473998035
NSC1	-1043	1.40558085487265
NSC1	-1042	1.40611655233369
NSC1	-1041	1.40334878211829
NSC1	-1040	1.4071433058007
NSC1	-1039	1.40946466146523
NSC1	-1038	1.41991076195561
NSC1	-1037	1.42191962743453
NSC1	-1036	1.42116072269805
NSC1	-1035	1.42330351254223
NSC1	-1034	1.42209819325488
NSC1	-1033	1.4299997308053
NSC1	-1032	1.42941939188916
NSC1	-1031	1.44441892079843
NSC1	-1030	1.43629417597258
NSC1	-1029	1.43352640575718
NSC1	-1028	1.44321360151108
NSC1	-1027	1.43986549237955
NSC1	-1026	1.44749918119944
NSC1	-1025	1.44915091503766
NSC1	-1024	1.44602601318157
NSC1	-1023	1.45066872451063
NSC1	-1022	1.44562424008578
NSC1	-1021	1.45508822856425
NSC1	-1020	1.457007811133
NSC1	-1019	1.46553432905463
NSC1	-1018	1.45816848896526
NSC1	-1017	1.45647211367195
NSC1	-1016	1.46200765410275
NSC1	-1015	1.46540040468937
NSC1	-1014	1.4680788919946
NSC1	-1013	1.471873415677
NSC1	-1012	1.47481975171275
NSC1	-1011	1.46432900976728
NSC1	-1010	1.47312337641944
NSC1	-1009	1.46950741855739
NSC1	-1008	1.46272191738415
NSC1	-1007	1.47013239892861
NSC1	-1006	1.47182877422192
NSC1	-1005	1.48169453579617
NSC1	-1004	1.48664973731083
NSC1	-1003	1.48776577368801
NSC1	-1002	1.48580154966418
NSC1	-1001	1.48111419688003
NSC1	-1000	1.49084603408902
NSC1	-999	1.48098027251477
NSC1	-998	1.48281057217334
NSC1	-997	1.48066778232916
NSC1	-996	1.49339059702899
NSC1	-995	1.49781010108261
NSC1	-994	1.50763122120177
NSC1	-993	1.4947298406816
NSC1	-992	1.4992386276454
NSC1	-991	1.51084540596805
NSC1	-990	1.52298788175174
NSC1	-989	1.52691632979941
NSC1	-988	1.52325573048226
NSC1	-987	1.52245218429069
NSC1	-986	1.52209505265
NSC1	-985	1.5234789377577
NSC1	-984	1.52856806363763
NSC1	-983	1.52535387887136
NSC1	-982	1.53155904112846
NSC1	-981	1.54039804923571
NSC1	-980	1.53200545567934
NSC1	-979	1.54004091759501
NSC1	-978	1.54227299034937
NSC1	-977	1.54696034313352
NSC1	-976	1.53910344703819
NSC1	-975	1.5463353627623
NSC1	-974	1.53736243028979
NSC1	-973	1.54553181657073
NSC1	-972	1.54097838815184
NSC1	-971	1.54048733214589
NSC1	-970	1.52821093199693
NSC1	-969	1.54263012199007
NSC1	-968	1.54481755328933
NSC1	-967	1.55088879118118
NSC1	-966	1.55468331486359
NSC1	-965	1.54905849152261
NSC1	-964	1.54883528424717
NSC1	-963	1.55155841300749
NSC1	-962	1.5556654268755
NSC1	-961	1.55575470978568
NSC1	-960	1.55432618322289
NSC1	-959	1.55633504870181
NSC1	-958	1.54727283331913
NSC1	-957	1.55066558390575
NSC1	-956	1.54807637951069
NSC1	-955	1.54379079982233
NSC1	-954	1.55262980792958
NSC1	-953	1.54571038239108
NSC1	-952	1.55066558390575
NSC1	-951	1.5532547883008
NSC1	-950	1.55450474904324
NSC1	-949	1.54521932638512
NSC1	-948	1.54704962604369
NSC1	-947	1.54298725363076
NSC1	-946	1.5459782311216
NSC1	-945	1.56553118844975
NSC1	-944	1.5632991156954
NSC1	-943	1.57017389977881
NSC1	-942	1.56620081027606
NSC1	-941	1.57651298640118
NSC1	-940	1.5781647202394
NSC1	-939	1.58070928317937
NSC1	-938	1.58106641482007
NSC1	-937	1.57423627219174
NSC1	-936	1.57798615441906
NSC1	-935	1.57133457761108
NSC1	-934	1.56722756374306
NSC1	-933	1.58075392463446
NSC1	-932	1.57142386052125
NSC1	-931	1.57012925832372
NSC1	-930	1.57236133107808
NSC1	-929	1.57736117404784
NSC1	-928	1.58901259382557
NSC1	-927	1.58062000026919
NSC1	-926	1.57660226931136
NSC1	-925	1.55789749962986
NSC1	-924	1.56066526984526
NSC1	-923	1.55892425309686
NSC1	-922	1.55932602619264
NSC1	-921	1.54981739625909
NSC1	-920	1.55990636510878
NSC1	-919	1.56129025021648
NSC1	-918	1.5716024263416
NSC1	-917	1.57646834494609
NSC1	-916	1.57499517692822
NSC1	-915	1.57736117404784
NSC1	-914	1.58392346794564
NSC1	-913	1.58329848757442
NSC1	-912	1.59249462732237
NSC1	-911	1.5923607029571
NSC1	-910	1.59803016775317
NSC1	-909	1.60267287908223
NSC1	-908	1.59419100261568
NSC1	-907	1.60544064929763
NSC1	-906	1.60374427400432
NSC1	-905	1.62235976077564
NSC1	-904	1.62445790916473
NSC1	-903	1.62227047786547
NSC1	-902	1.63285050272111
NSC1	-901	1.62740424520048
NSC1	-900	1.6311541274278
NSC1	-899	1.62994880814045
NSC1	-898	1.63035058123623
NSC1	-897	1.63298442708637
NSC1	-896	1.64289483011571
NSC1	-895	1.651242782217
NSC1	-894	1.65289451605522
NSC1	-893	1.65271595023487
NSC1	-892	1.65892111249198
NSC1	-891	1.66115318524634
NSC1	-890	1.66673336713222
NSC1	-889	1.66320669218034
NSC1	-888	1.66606374530592
NSC1	-887	1.67253675629355
NSC1	-886	1.67472418759282
NSC1	-885	1.66767083768905
NSC1	-884	1.66874223261114
NSC1	-883	1.67048324935954
NSC1	-882	1.67173321010198
NSC1	-881	1.6803043694787
NSC1	-880	1.66771547914414
NSC1	-879	1.67231354901811
NSC1	-878	1.66588517948557
NSC1	-877	1.67222426610794
NSC1	-876	1.66655480131188
NSC1	-875	1.66401023837191
NSC1	-874	1.67088502245532
NSC1	-873	1.66664408422205
NSC1	-872	1.67017075917393
NSC1	-871	1.66709049877292
NSC1	-870	1.65865326376146
NSC1	-869	1.66298348490491
NSC1	-868	1.66985826898832
NSC1	-867	1.67057253226972
NSC1	-866	1.67834014545487
NSC1	-865	1.69320574999888
NSC1	-864	1.69101831869961
NSC1	-863	1.69275933544801
NSC1	-862	1.69280397690309
NSC1	-861	1.69570567148376
NSC1	-860	1.71034806875233
NSC1	-859	1.70758029853693
NSC1	-858	1.71766926738661
NSC1	-857	1.71780319175187
NSC1	-856	1.71699964556031
NSC1	-855	1.73025815772118
NSC1	-854	1.71641930664417
NSC1	-853	1.72735646314052
NSC1	-852	1.71749070156626
NSC1	-851	1.72543688057177
NSC1	-850	1.73070457227205
NSC1	-849	1.73793648799616
NSC1	-848	1.74583802554658
NSC1	-847	1.73865075127755
NSC1	-846	1.74213278477435
NSC1	-845	1.73030279917626
NSC1	-844	1.74570410118132
NSC1	-843	1.75507880674961
NSC1	-842	1.75945366934815
NSC1	-841	1.7644535123179
NSC1	-840	1.7578912184201
NSC1	-839	1.76650701925191
NSC1	-838	1.76851588473083
NSC1	-837	1.76918550655713
NSC1	-836	1.77306931314971
NSC1	-835	1.7634267588509
NSC1	-834	1.77320323751497
NSC1	-833	1.76521241705438
NSC1	-832	1.78387254528079
NSC1	-831	1.78605997658006
NSC1	-830	1.78570284493936
NSC1	-829	1.78681888131654
NSC1	-828	1.77525674444898
NSC1	-827	1.79253298756769
NSC1	-826	1.78998842462773
NSC1	-825	1.79681856725605
NSC1	-824	1.79097053663964
NSC1	-823	1.78753314459794
NSC1	-822	1.79128302682525
NSC1	-821	1.79034555626842
NSC1	-820	1.79164015846595
NSC1	-819	1.78811348351407
NSC1	-818	1.78940808571159
NSC1	-817	1.79775603781288
NSC1	-816	1.79806852799849
NSC1	-815	1.8153447711172
NSC1	-814	1.81721971223086
NSC1	-813	1.8243623450448
NSC1	-812	1.81971963371574
NSC1	-811	1.8240052134041
NSC1	-810	1.83422810661905
NSC1	-809	1.8354334259064
NSC1	-808	1.84378137800769
NSC1	-807	1.84065647615159
NSC1	-806	1.85342393230651
NSC1	-805	1.85744166326434
NSC1	-804	1.8659235397309
NSC1	-803	1.86766455647929
NSC1	-802	1.87177157034731
NSC1	-801	1.88172661483173
NSC1	-800	1.89815467030379
NSC1	-799	1.91096676791379
NSC1	-798	1.9268591259248
NSC1	-797	1.92797516230197
NSC1	-796	1.93909088461866
NSC1	-795	1.92931440595459
NSC1	-794	1.93163576161912
NSC1	-793	1.93199289325981
NSC1	-792	1.93132327143351
NSC1	-791	1.93953729916953
NSC1	-790	1.94297469121124
NSC1	-789	1.94596566870208
NSC1	-788	1.94462642504946
NSC1	-787	1.94230506938493
NSC1	-786	1.93217145908016
NSC1	-785	1.92797516230197
NSC1	-784	1.92810908666724
NSC1	-783	1.93730522641518
NSC1	-782	1.93471602202013
NSC1	-781	1.93404640019382
NSC1	-780	1.92422528007466
NSC1	-779	1.92659127719427
NSC1	-778	1.92114501967365
NSC1	-777	1.9178415519972
NSC1	-776	1.9230199607873
NSC1	-775	1.92462705317044
NSC1	-774	1.93404640019382
NSC1	-773	1.9458763857919
NSC1	-772	1.94953698510905
NSC1	-771	1.94676921489365
NSC1	-770	1.94618887597751
NSC1	-769	1.95172441640831
NSC1	-768	1.96511685293445
NSC1	-767	1.98257166187351
NSC1	-766	1.98725901465765
NSC1	-765	2.00056216827361
NSC1	-764	2.00569593560863
NSC1	-763	2.00565129415354
NSC1	-762	2.02382036637399
NSC1	-761	2.02132044488911
NSC1	-760	2.03480216432542
NSC1	-759	2.03734672726539
NSC1	-758	2.04431079425897
NSC1	-757	2.05623006276723
NSC1	-756	2.05511402639005
NSC1	-755	2.05783715515037
NSC1	-754	2.07185457204772
NSC1	-753	2.07457770080803
NSC1	-752	2.08015788269392
NSC1	-751	2.08841655188504
NSC1	-750	2.09319318757936
NSC1	-749	2.10448747571639
NSC1	-748	2.10935339432089
NSC1	-747	2.10582671936901
NSC1	-746	2.1179691951527
NSC1	-745	2.11131761834472
NSC1	-744	2.11082656233876
NSC1	-743	2.11596032967378
NSC1	-742	2.10171970550099
NSC1	-741	2.11314791800329
NSC1	-740	2.11850489261375
NSC1	-739	2.1280135225473
NSC1	-738	2.13145091458901
NSC1	-737	2.12703141053538
NSC1	-736	2.13055808548726
NSC1	-735	2.13680788919946
NSC1	-734	2.12359401849368
NSC1	-733	2.12479933778103
NSC1	-732	2.12064768245793
NSC1	-731	2.12078160682319
NSC1	-730	2.11493357620678
NSC1	-729	2.1089516212251
NSC1	-728	2.10319287351887
NSC1	-727	2.09841623782455
NSC1	-726	2.11332648382364
NSC1	-725	2.12720997635573
NSC1	-724	2.13060272694235
NSC1	-723	2.12471005487085
NSC1	-722	2.12953133202026
NSC1	-721	2.1384149815826
NSC1	-720	2.1345758164451
NSC1	-719	2.13689717210963
NSC1	-718	2.1242189988649
NSC1	-717	2.13024559530166
NSC1	-716	2.14261127836078
NSC1	-715	2.15479839559956
NSC1	-714	2.16118212367702
NSC1	-713	2.16868188813165
NSC1	-712	2.17479776747859
NSC1	-711	2.18082436391535
NSC1	-710	2.19943985068667
NSC1	-709	2.1958685342797
NSC1	-708	2.19627030737549
NSC1	-707	2.20618071040482
NSC1	-706	2.20118086743507
NSC1	-705	2.20033267978841
NSC1	-704	2.20484146675221
NSC1	-703	2.2183678276436
NSC1	-702	2.22845679649329
NSC1	-701	2.21805533745799
NSC1	-700	2.22457298990071
NSC1	-699	2.23024245469677
NSC1	-698	2.24091176246259
NSC1	-697	2.25100073131228
NSC1	-696	2.25394706734803
NSC1	-695	2.2647949409342
NSC1	-694	2.27314289303548
NSC1	-693	2.27091082028113
NSC1	-692	2.28006231857399
NSC1	-691	2.27608922907123
NSC1	-690	2.28644604665144
NSC1	-689	2.30073131227932
NSC1	-688	2.31068635676374
NSC1	-687	2.3153290680928
NSC1	-686	2.29729392023761
NSC1	-685	2.29885637116566
NSC1	-684	2.29965991735723
NSC1	-683	2.31126669567987
NSC1	-682	2.31890038449977
NSC1	-681	2.31738257502681
NSC1	-680	2.31363269279949
NSC1	-679	2.30657934289573
NSC1	-678	2.31680223611068
NSC1	-677	2.32653407331966
NSC1	-676	2.30974888620691
NSC1	-675	2.29742784460287
NSC1	-674	2.29439222565695
NSC1	-673	2.2966242984113
NSC1	-672	2.30707039890169
NSC1	-671	2.31140062004513
NSC1	-670	2.29747248605796
NSC1	-669	2.29399045256116
NSC1	-668	2.2918030212619
NSC1	-667	2.29461543293238
NSC1	-666	2.31925751614047
NSC1	-665	2.32635550749932
NSC1	-664	2.33791764436688
NSC1	-663	2.32809652424771
NSC1	-662	2.32345381291865
NSC1	-661	2.33814085164231
NSC1	-660	2.3651935734251
NSC1	-659	2.36782741927524
NSC1	-658	2.36688994871841
NSC1	-657	2.37041662367029
NSC1	-656	2.3818001947175
NSC1	-655	2.39470157523768
NSC1	-654	2.39916572074639
NSC1	-653	2.40970110414694
NSC1	-652	2.40983502851221
NSC1	-651	2.42470063305621
NSC1	-650	2.43220039751085
NSC1	-649	2.44528034385137
NSC1	-648	2.45813708291646
NSC1	-647	2.47005635142471
NSC1	-646	2.47050276597558
NSC1	-645	2.48032388609475
NSC1	-644	2.47568117476569
NSC1	-643	2.49751084630328
NSC1	-642	2.51108184864976
NSC1	-641	2.52059047858332
NSC1	-640	2.51326927994903
NSC1	-639	2.52103689313419
NSC1	-638	2.53563464894767
NSC1	-637	2.53550072458241
NSC1	-636	2.54889316110854
NSC1	-635	2.54514327888123
NSC1	-634	2.54925029274924
NSC1	-633	2.55634828410809
NSC1	-632	2.57469592214889
NSC1	-631	2.57411558323276
NSC1	-630	2.59237393836339
NSC1	-629	2.59773091297384
NSC1	-628	2.60670384544635
NSC1	-627	2.61210546151189
NSC1	-626	2.61549821209851
NSC1	-625	2.61692673866129
NSC1	-624	2.62808710243307
NSC1	-623	2.61576606082903
NSC1	-622	2.61915881141565
NSC1	-621	2.61531964627816
NSC1	-620	2.62706034896607
NSC1	-619	2.62768532933729
NSC1	-618	2.63246196503161
NSC1	-617	2.6442473091746
NSC1	-616	2.63647969598945
NSC1	-615	2.65277382709624
NSC1	-614	2.6560326533176
NSC1	-613	2.65455948529973
NSC1	-612	2.6601843086407
NSC1	-611	2.66728229999955
NSC1	-610	2.66866618510725
NSC1	-609	2.66875546801743
NSC1	-608	2.68545137222
NSC1	-607	2.6948260777883
NSC1	-606	2.69415645596199
NSC1	-605	2.69393324868655
NSC1	-604	2.70714711939234
NSC1	-603	2.72406623087035
NSC1	-602	2.7283964520138
NSC1	-601	2.73933360851014
NSC1	-600	2.74143175689924
NSC1	-599	2.76477923790979
NSC1	-598	2.77620745041209
NSC1	-597	2.76473459645471
NSC1	-596	2.79549255900972
NSC1	-595	2.78808207746526
NSC1	-594	2.81196525593686
NSC1	-593	2.83486632239655
NSC1	-592	2.83031289397767
NSC1	-591	2.83901797771965
NSC1	-590	2.84366068904871
NSC1	-589	2.85022298294652
NSC1	-588	2.84736592982094
NSC1	-587	2.84294642576732
NSC1	-586	2.86589213368209
NSC1	-585	2.87874887274718
NSC1	-584	2.8849093935492
NSC1	-583	2.89339127001575
NSC1	-582	2.90629265053592
NSC1	-581	2.92986333882191
NSC1	-580	2.94401468008453
NSC1	-579	2.95455006348508
NSC1	-578	2.95950526499975
NSC1	-577	2.98896862535724
NSC1	-576	2.98785258898007
NSC1	-575	2.99954865021289
NSC1	-574	3.00905728014644
NSC1	-573	2.99820940656027
NSC1	-572	3.00874478996083
NSC1	-571	3.01338750128989
NSC1	-570	3.03311902443839
NSC1	-569	3.06070744368222
NSC1	-568	3.06936788596912
NSC1	-567	3.07575161404658
NSC1	-566	3.09383140335686
NSC1	-565	3.09775985140452
NSC1	-564	3.11825027928951
NSC1	-563	3.12150910551086
NSC1	-562	3.14159776030006
NSC1	-561	3.13923176318045
NSC1	-560	3.12780355067815
NSC1	-559	3.13204448891142
NSC1	-558	3.12753570194762
NSC1	-557	3.1362854271447
NSC1	-556	3.15985611543069
NSC1	-555	3.19592641114107
NSC1	-554	3.19864953990139
NSC1	-553	3.21025631822403
NSC1	-552	3.23213063121672
NSC1	-551	3.25757626061637
NSC1	-550	3.24851404523368
NSC1	-549	3.24364812662919
NSC1	-548	3.25168358854487
NSC1	-547	3.27400431608842
NSC1	-546	3.26726345637027
NSC1	-545	3.28382543620758
NSC1	-544	3.27610246447752
NSC1	-543	3.28467362385424
NSC1	-542	3.27302220407651
NSC1	-541	3.28114694890236
NSC1	-540	3.29003059846469
NSC1	-539	3.30712827576305
NSC1	-538	3.3364130703002
NSC1	-537	3.3575284785564
NSC1	-536	3.34360034456922
NSC1	-535	3.33819872850368
NSC1	-534	3.33971653797664
NSC1	-533	3.35623387635887
NSC1	-532	3.34551992713797
NSC1	-531	3.33851121868929
NSC1	-530	3.35632315926905
NSC1	-529	3.35886772220901
NSC1	-528	3.36002840004128
NSC1	-527	3.36176941678967
NSC1	-526	3.36873348378326
NSC1	-525	3.37422438275898
NSC1	-524	3.37601004096246
NSC1	-523	3.38788466801563
NSC1	-522	3.40190208491298
NSC1	-521	3.40681264497256
NSC1	-520	3.42462458555232
NSC1	-519	3.4239996051811
NSC1	-518	3.4239996051811
NSC1	-517	3.40087533144598
NSC1	-516	3.43989196319211
NSC1	-515	3.44404361851521
NSC1	-514	3.47404267633375
NSC1	-513	3.48136387496803
NSC1	-512	3.48551553029113
NSC1	-511	3.51935375324716
NSC1	-510	3.5230143525643
NSC1	-509	3.53636214763535
NSC1	-508	3.54770107722747
NSC1	-507	3.55395088093967
NSC1	-506	3.58046790526141
NSC1	-505	3.60479749828388
NSC1	-504	3.63189486152176
NSC1	-503	3.64260881074266
NSC1	-502	3.65144781884991
NSC1	-501	3.6805540475667
NSC1	-500	3.70207122891869
NSC1	-499	3.70068734381099
NSC1	-498	3.70595503551127
NSC1	-497	3.71452619488799
NSC1	-496	3.69943738306855
NSC1	-495	3.70242836055939
NSC1	-494	3.70702643043336
NSC1	-493	3.71885641603144
NSC1	-492	3.72957036525235
NSC1	-491	3.71800822838479
NSC1	-490	3.72814183868956
NSC1	-489	3.76447998313047
NSC1	-488	3.78251513098566
NSC1	-487	3.8204603678097
NSC1	-486	3.81255883025928
NSC1	-485	3.80144310794259
NSC1	-484	3.79921103518823
NSC1	-483	3.80537155599025
NSC1	-482	3.82644232279137
NSC1	-481	3.81255883025928
NSC1	-480	3.81148743533719
NSC1	-479	3.83563846253931
NSC1	-478	3.84144185170064
NSC1	-477	3.85934307519057
NSC1	-476	3.88545832641653
NSC1	-475	3.90210958916402
NSC1	-474	3.90474343501415
NSC1	-473	3.9056362641159
NSC1	-472	3.91764481553433
NSC1	-471	3.93795667759896
NSC1	-470	3.96085774405865
NSC1	-469	3.95393831852015
NSC1	-468	3.96291125099266
NSC1	-467	3.94434040567642
NSC1	-466	3.94652783697569
NSC1	-465	3.96018812223234
NSC1	-464	3.96179521461548
NSC1	-463	3.97219667365077
NSC1	-462	3.97527693405178
NSC1	-461	3.99000861423053
NSC1	-460	4.0088026668222
NSC1	-459	4.01621314836666
NSC1	-458	4.04518545271819
NSC1	-457	4.04192662649683
NSC1	-456	4.03786425408391
NSC1	-455	4.03228407219802
NSC1	-454	4.03018592380893
NSC1	-453	4.04616756473011
NSC1	-452	4.06197063983095
NSC1	-451	4.05973856707659
NSC1	-450	4.06464912713617
NSC1	-449	4.06147958382499
NSC1	-448	4.07152391121959
NSC1	-447	4.06509554168704
NSC1	-446	4.07478273744094
NSC1	-445	4.08522883793133
NSC1	-444	4.1022818737746
NSC1	-443	4.13152202685666
NSC1	-442	4.12768286171917
NSC1	-441	4.12701323989286
NSC1	-440	4.11460291537864
NSC1	-439	4.1209866434561
NSC1	-438	4.11808494887544
NSC1	-437	4.14433412446666
NSC1	-436	4.14321808808948
NSC1	-435	4.17308322154275
NSC1	-434	4.16826194439335
NSC1	-433	4.1698243953214
NSC1	-432	4.17714559395568
NSC1	-431	4.18058298599739
NSC1	-430	4.17701166959042
NSC1	-429	4.18531498023662
NSC1	-428	4.18143117364404
NSC1	-427	4.20424295719356
NSC1	-426	4.21567116969585
NSC1	-425	4.24491132277791
NSC1	-424	4.25482172580725
NSC1	-423	4.24290245729899
NSC1	-422	4.24370600349056
NSC1	-421	4.26022334187279
NSC1	-420	4.29348122591268
NSC1	-419	4.2986149932477
NSC1	-418	4.29709718377474
NSC1	-417	4.29874891761296
NSC1	-416	4.31758761165972
NSC1	-415	4.31606980218676
NSC1	-414	4.3394619246524
NSC1	-413	4.34477425780777
NSC1	-412	4.3412029414008
NSC1	-411	4.36486291259697
NSC1	-410	4.39267453911623
NSC1	-409	4.40847761421707
NSC1	-408	4.4364231651016
NSC1	-407	4.44209262989766
NSC1	-406	4.45936887301637
NSC1	-405	4.45490472750766
NSC1	-404	4.46182415304616
NSC1	-403	4.47213632917128
NSC1	-402	4.48267171257184
NSC1	-401	4.48601982170337
NSC1	-400	4.48610910461355
NSC1	-399	4.49570701745728
NSC1	-398	4.51209043147424
NSC1	-397	4.53079520115574
NSC1	-396	4.55128562904073
NSC1	-395	4.55994607132762
NSC1	-394	4.59182007025982
NSC1	-393	4.6192299236833
NSC1	-392	4.6434702337956
NSC1	-391	4.64878256695097
NSC1	-390	4.64713083311274
NSC1	-389	4.66288926675849
NSC1	-388	4.67766558839232
NSC1	-387	4.70949494586943
NSC1	-386	4.72949431774845
NSC1	-385	4.73672623347257
NSC1	-384	4.75364534495058
NSC1	-383	4.76900200550055
NSC1	-382	4.80292951136675
NSC1	-381	4.81998254721002
NSC1	-380	4.86127589316559
NSC1	-379	4.88556084473298
NSC1	-378	4.91167609595894
NSC1	-377	4.91404209307855
NSC1	-376	4.91489028072521
NSC1	-375	4.93484501114915
NSC1	-374	4.93573784025089
NSC1	-373	4.94930884259737
NSC1	-372	4.95453189284256
NSC1	-371	4.94913027677702
NSC1	-370	4.96127275256071
NSC1	-369	4.96698685881186
NSC1	-368	4.96975462902726
NSC1	-367	4.9765401302005
NSC1	-366	4.98060250261343
NSC1	-365	4.9910932445589
NSC1	-364	5.0167174397789
NSC1	-363	5.03207410032887
NSC1	-362	5.0419845033582
NSC1	-361	5.06979612987747
NSC1	-360	5.06073391449479
NSC1	-359	5.08256358603238
NSC1	-358	5.07863513798472
NSC1	-357	5.08247430312221
NSC1	-356	5.09939341460022
NSC1	-355	5.11394652895862
NSC1	-354	5.1455080377052
NSC1	-353	5.15756123057872
NSC1	-352	5.17171257184134
NSC1	-351	5.21327376652743
NSC1	-350	5.21988070188032
NSC1	-349	5.24546025564524
NSC1	-348	5.25894197508154
NSC1	-347	5.27117373377541
NSC1	-346	5.29251234930705
NSC1	-345	5.29898536029468
NSC1	-344	5.31952042963475
NSC1	-343	5.32666306244869
NSC1	-342	5.33764486040011
NSC1	-341	5.32755589155043
NSC1	-340	5.32318102895189
NSC1	-339	5.30746723676123
NSC1	-338	5.33059151049635
NSC1	-337	5.37036704697896
NSC1	-336	5.39246456724708
NSC1	-335	5.40366957247394
NSC1	-334	5.41857981847304
NSC1	-333	5.42081189122739
NSC1	-332	5.45844463786582
NSC1	-331	5.45902497678196
NSC1	-330	5.47978325339746
NSC1	-329	5.49406851902534
NSC1	-328	5.5042467707852
NSC1	-327	5.5149607200061
NSC1	-326	5.53893318138788
NSC1	-325	5.56545020570962
NSC1	-324	5.56643231772154
NSC1	-323	5.57464634545756
NSC1	-322	5.58415497539112
NSC1	-321	5.62241270240077
NSC1	-320	5.63808185313634
NSC1	-319	5.69013378976791
NSC1	-318	5.70017811716251
NSC1	-317	5.71223131003603
NSC1	-316	5.73089143826244
NSC1	-315	5.74964084939902
NSC1	-314	5.74856945447693
NSC1	-313	5.76535464158968
NSC1	-312	5.7556228043807
NSC1	-311	5.77383651805623
NSC1	-310	5.79633581142014
NSC1	-309	5.8130763570778
NSC1	-308	5.82923656381933
NSC1	-307	5.84820918223135
NSC1	-306	5.83624527226801
NSC1	-305	5.86066414820066
NSC1	-304	5.88816328453432
NSC1	-303	5.91035008771261
NSC1	-302	5.92901021593902
NSC1	-301	5.93722424367505
NSC1	-300	5.94490257395003
NSC1	-299	5.94851853181208
NSC1	-298	5.96878575242163
NSC1	-297	5.99369568436024
NSC1	-296	6.00539174559306
NSC1	-295	6.01248973695191
NSC1	-294	6.02485542001104
NSC1	-293	6.03775680053121
NSC1	-292	6.0599436037095
NSC1	-291	6.07744305410365
NSC1	-290	6.08137150215131
NSC1	-289	6.10043340347351
NSC1	-288	6.1243612234002
NSC1	-287	6.14994077716511
NSC1	-286	6.17360074836128
NSC1	-285	6.1748953505588
NSC1	-284	6.16311000641581
NSC1	-283	6.1852968095941
NSC1	-282	6.19766249265323
NSC1	-281	6.2147155284965
NSC1	-280	6.24154504300385
NSC1	-279	6.24636632015326
NSC1	-278	6.25471427225455
NSC1	-277	6.26605320184668
NSC1	-276	6.26484788255932
NSC1	-275	6.27078519608591
NSC1	-274	6.29774863495852
NSC1	-273	6.31386420024497
NSC1	-272	6.33605100342326
NSC1	-271	6.35609501675737
NSC1	-270	6.36046987935591
NSC1	-269	6.37555869117535
NSC1	-268	6.37444265479817
NSC1	-267	6.3688178314572
NSC1	-266	6.39225459537793
NSC1	-265	6.39671874088664
NSC1	-264	6.41189683561625
NSC1	-263	6.41011117741277
NSC1	-262	6.42935164455531
NSC1	-261	6.43314616823772
NSC1	-260	6.43930668903974
NSC1	-259	6.4574311198051
NSC1	-258	6.4747520043789
NSC1	-257	6.47207351707367
NSC1	-256	6.49077828675517
NSC1	-255	6.51577750160395
NSC1	-254	6.50363502582026
NSC1	-253	6.52546469735785
NSC1	-252	6.54162490409939
NSC1	-251	6.54961572455998
NSC1	-250	6.58791809302472
NSC1	-249	6.57617739033681
NSC1	-248	6.59068586324012
NSC1	-247	6.59626604512601
NSC1	-246	6.61778322647799
NSC1	-245	6.65885336515813
NSC1	-244	6.67889737849224
NSC1	-243	6.69827177000005
NSC1	-242	6.7029144813291
NSC1	-241	6.74041330360227
NSC1	-240	6.76501074535527
NSC1	-239	6.76059124130165
NSC1	-238	6.78438513686307
NSC1	-237	6.80764333496346
NSC1	-236	6.82344641006429
NSC1	-235	6.83371394473433
NSC1	-234	6.88755153956938
NSC1	-233	6.92054157487875
NSC1	-232	6.92594319094429
NSC1	-231	6.95299591272708
NSC1	-230	6.96027246990628
NSC1	-229	6.98045040760565
NSC1	-228	7.00272649369411
NSC1	-227	7.0495107386254
NSC1	-226	7.0463858367693
NSC1	-225	7.04852862661349
NSC1	-224	7.06602807700763
NSC1	-223	7.09794671739491
NSC1	-222	7.11901748419603
NSC1	-221	7.11343730231014
NSC1	-220	7.13602587858422
NSC1	-219	7.16812308479185
NSC1	-218	7.17013195027076
NSC1	-217	7.20937178929233
NSC1	-216	7.2240141865609
NSC1	-215	7.26928062201923
NSC1	-214	7.2669592663547
NSC1	-213	7.27753929121034
NSC1	-212	7.31597558404034
NSC1	-211	7.35646538380435
NSC1	-210	7.39860691740658
NSC1	-209	7.4376681906078
NSC1	-208	7.50525535360968
NSC1	-207	7.54762009448734
NSC1	-206	7.60944850978298
NSC1	-205	7.64940261208594
NSC1	-204	7.67203582981511
NSC1	-203	7.71283811976472
NSC1	-202	7.75582784101361
NSC1	-201	7.8140402984472
NSC1	-200	7.84216441515207
NSC1	-199	7.88408274147887
NSC1	-198	7.93903637269109
NSC1	-197	7.94528617640329
NSC1	-196	7.98515099579608
NSC1	-195	8.0203731038598
NSC1	-194	8.05282744170813
NSC1	-193	8.10206696666921
NSC1	-192	8.12635191823659
NSC1	-191	8.16880594202443
NSC1	-190	8.19630507835809
NSC1	-189	8.2575531547376
NSC1	-188	8.26224050752175
NSC1	-187	8.27308838110791
NSC1	-186	8.30054287598649
NSC1	-185	8.34161301466662
NSC1	-184	8.40692346345906
NSC1	-183	8.42165514363781
NSC1	-182	8.45464517894718
NSC1	-181	8.49397430087892
NSC1	-180	8.56589168502425
NSC1	-179	8.62133637224244
NSC1	-178	8.64182680012742
NSC1	-177	8.70611049545285
NSC1	-176	8.75878741245564
NSC1	-175	8.78883111172926
NSC1	-174	8.84574896696532
NSC1	-173	8.86958750398184
NSC1	-172	8.942442358684
NSC1	-171	8.97922691767577
NSC1	-170	9.03395734161257
NSC1	-169	9.05484954259333
NSC1	-168	9.09600896418364
NSC1	-167	9.16837276287984
NSC1	-166	9.20480019023092
NSC1	-165	9.24515606562967
NSC1	-164	9.2731016165142
NSC1	-163	9.36957180095744
NSC1	-162	9.42818603148681
NSC1	-161	9.51037095030217
NSC1	-160	9.52599545958266
NSC1	-159	9.55175357916792
NSC1	-158	9.62795654300161
NSC1	-157	9.66067872958046
NSC1	-156	9.73719418359976
NSC1	-155	9.78607657692014
NSC1	-154	9.78942468605168
NSC1	-153	9.88308245882443
NSC1	-152	9.90848344676899
NSC1	-151	9.95834795210129
NSC1	-150	10.0123641127567
NSC1	-149	10.0726747185794
NSC1	-148	10.1286104618035
NSC1	-147	10.2023581456074
NSC1	-146	10.2497227294548
NSC1	-145	10.3453447262514
NSC1	-144	10.41123551396
NSC1	-143	10.4613232265677
NSC1	-142	10.4885545141709
NSC1	-141	10.4877509679793
NSC1	-140	10.5481062152571
NSC1	-139	10.6217199746957
NSC1	-138	10.6930123784698
NSC1	-137	10.7975180248287
NSC1	-136	10.8161781530551
NSC1	-135	10.8690782773334
NSC1	-134	10.9526917227115
NSC1	-133	10.9888513013321
NSC1	-132	11.048804775514
NSC1	-131	11.0917498553078
NSC1	-130	11.1546496655256
NSC1	-129	11.2157638175398
NSC1	-128	11.2854937703859
NSC1	-127	11.3125464921687
NSC1	-126	11.3817407475537
NSC1	-125	11.3762944900331
NSC1	-124	11.4385246784245
NSC1	-123	11.4681666046023
NSC1	-122	11.5592798144351
NSC1	-121	11.619679703168
NSC1	-120	11.6467770664058
NSC1	-119	11.7165963021621
NSC1	-118	11.7663268831291
NSC1	-117	11.8018168399234
NSC1	-116	11.8893140918941
NSC1	-115	11.9391785972264
NSC1	-114	11.9931947578818
NSC1	-113	12.0514518567705
NSC1	-112	12.1222978459937
NSC1	-111	12.20238461642
NSC1	-110	12.2339907666217
NSC1	-109	12.2828285184869
NSC1	-108	12.3388089031662
NSC1	-107	12.3848788848161
NSC1	-106	12.4421092302377
NSC1	-105	12.498625312378
NSC1	-104	12.5322849695137
NSC1	-103	12.5868814690852
NSC1	-102	12.6305854536155
NSC1	-101	12.7038867228685
NSC1	-100	12.8049103357307
NSC1	-99	12.8590604207513
NSC1	-98	12.9037465172935
NSC1	-97	12.9554859637395
NSC1	-96	12.9869135481208
NSC1	-95	13.0451706470095
NSC1	-94	13.1191861795439
NSC1	-93	13.1549439850687
NSC1	-92	13.1927999389825
NSC1	-91	13.2187366243881
NSC1	-90	13.2656101522296
NSC1	-89	13.3052071228919
NSC1	-88	13.3604732442897
NSC1	-87	13.3868117027911
NSC1	-86	13.432390628435
NSC1	-85	13.4754696325941
NSC1	-84	13.5334142412972
NSC1	-83	13.5883678725094
NSC1	-82	13.6336343079677
NSC1	-81	13.670151018229
NSC1	-80	13.6864005078807
NSC1	-79	13.6887218635452
NSC1	-78	13.7051945604723
NSC1	-77	13.7267117418243
NSC1	-76	13.7522020126791
NSC1	-75	13.7780494151745
NSC1	-74	13.7898794007726
NSC1	-73	13.8149232570765
NSC1	-72	13.8154589545375
NSC1	-71	13.8313959540036
NSC1	-70	13.8205034389623
NSC1	-69	13.8480918582062
NSC1	-68	13.8483597069367
NSC1	-67	13.8683590788157
NSC1	-66	13.888001319054
NSC1	-65	13.870546510115
NSC1	-64	13.8568415834032
NSC1	-63	13.8277353546865
NSC1	-62	13.8281817692373
NSC1	-61	13.8400563962905
NSC1	-60	13.8612610874569
NSC1	-59	13.8762159749111
NSC1	-58	13.9106791782383
NSC1	-57	13.9057686181787
NSC1	-56	13.8913494281856
NSC1	-55	13.9111255927892
NSC1	-54	13.9179110939624
NSC1	-53	13.9335356032429
NSC1	-52	13.9948283210775
NSC1	-51	14.0034887633644
NSC1	-50	14.0467909747989
NSC1	-49	14.0370591375899
NSC1	-48	14.023800625429
NSC1	-47	14.0569245851037
NSC1	-46	14.0225506646866
NSC1	-45	14.0947805390175
NSC1	-44	14.1025927936578
NSC1	-43	14.0807184806651
NSC1	-42	14.0670135539533
NSC1	-41	14.0142473540404
NSC1	-40	14.0223274574112
NSC1	-39	14.0300504291412
NSC1	-38	13.9996495982269
NSC1	-37	14.0363448743085
NSC1	-36	14.0608976746064
NSC1	-35	14.1062533929749
NSC1	-34	14.1046016591367
NSC1	-33	14.0686206463365
NSC1	-32	14.0210774966687
NSC1	-31	13.9602758348401
NSC1	-30	13.9134469484537
NSC1	-29	13.8808586862401
NSC1	-28	13.8565737346727
NSC1	-27	13.7959952801195
NSC1	-26	13.8005040670833
NSC1	-25	13.7261760443633
NSC1	-24	13.702962487718
NSC1	-23	13.7064891626699
NSC1	-22	13.6726062982588
NSC1	-21	13.6610441613912
NSC1	-20	13.5954658638682
NSC1	-19	13.6668475505525
NSC1	-18	13.5544403666432
NSC1	-17	13.5332803169319
NSC1	-16	13.3681515745647
NSC1	-15	13.3621249781279
NSC1	-14	13.3645802581577
NSC1	-13	13.220209792406
NSC1	-12	13.1674435924931
NSC1	-11	13.1188290479032
NSC1	-10	13.2946270980362
NSC1	-9	13.5340838631235
NSC1	-8	13.5087721580891
NSC1	-7	13.4752017838636
NSC1	-6	13.318063861957
NSC1	-5	13.3601607541041
NSC1	-4	13.5266287401239
NSC1	-3	13.410337749622
NSC1	-2	13.4753803496839
[truncated: 46,001 more rows]

## Sheet: Fig.1c
sample	peaks
NSC1_1	0.393935746332287
NSC1_2	0.404386923797408
NSC2_1	0.469067991467816
NSC2_2	0.465171043472772
NSC3_1	0.378559811195997
NSC3_2	0.384740115449581
sc112_1	0.241836130708759
sc112_2	0.24183816832333
sc37_1	0.280748940109128
sc37_2	0.277188211825914
sc50_2	0.257531588783836
sc50_2	0.2602345529012
sc52_1	0.282788625014681
sc52_2	0.283970500508583
sc64_1	0.356333680561076
sc64_2	0.356247987249064
sc74_1	0.259241823789428
sc74_1	0.274907938117553
sc81_1	0.458552651381335
sc81_2	0.46595207174923
sc83_1	0.253338693556988
sc83_2	0.251072086469091
sc84_1	0.359766726429499
sc84_2	0.351961394175196

## Sheet: Fig.1d
	PC1	PC2	PC3	PC4	PC5	PC6	PC7	PC8	PC9	PC10	PC11	PC12
B8NSC	-297.106176598432	2.5044502091748	-7.66849534707798	0.804957424586299	-0.399817932991514	26.1438823290167	-10.2770886648818	-1.8575929314152	-62.7972256082752	31.2780954089069	-24.5506501706181	-2.65062697810646e-13
I5NSC	-325.366367719994	-27.701254051185	2.04077328600646	-87.2038327959717	-19.7356301735123	-21.2724270126266	40.2910581588487	13.947624743478	27.4494844686813	-14.4509943381053	11.3110504996274	-5.79853547989784e-14
J12NSC	-281.96173178173	24.864390075093	13.9499410209604	97.3424013185336	17.092980553198	-4.71678045267957	-34.4775581159103	-14.4427009303569	33.0704530188058	-17.8435768348026	13.2574155564772	-2.9203896245722e-13
sc112	91.1444418417323	-11.7288845895338	-30.3842460219016	30.9760954373644	76.2872031256063	22.3188009916327	66.6277990631214	15.4812507230466	3.86794705208675	-23.1290646838209	-31.1985327093096	6.06676574211804e-14
sc37	103.417984306362	18.2574228649781	64.8247513982271	-38.9755000757724	-20.5418681967616	87.0775716870671	-37.9477281871714	11.4732695126189	17.7976391119237	-19.0490004516499	-7.24425582550894	6.83635006243355e-14
sc50	111.499928962128	65.774282719034	52.9065829255707	-10.4083420730506	-32.3452124448287	-32.4841164660516	18.7261381165798	-69.60573371597	-20.4622645091155	-28.591242994265	-12.1679423609239	1.18829893028336e-13
sc52	105.244385798759	77.9072652940598	60.2152934465771	34.4880041069609	-49.6679842294988	-34.1267210397938	18.377665850667	60.4622778581224	6.00673022676537	26.5026712039483	-8.70026889005773	5.65954347189063e-14
sc64	86.8689777327749	94.7146792553315	-160.451977213036	-25.5647129650113	-5.88458025986694	-7.36492496844388	-30.2455343962072	6.58562410021528	2.50535469817754	-5.59551321446844	4.49271025758717	8.04944557731592e-14
sc74	99.4153967793355	15.2129733231724	25.6824860335563	-2.12255503019015	42.2614792986249	16.046934828431	22.1352178416005	-3.23808135125792	-24.6289160390062	16.0759441078627	67.0768378960592	6.70302572128301e-14
sc81	106.904820960967	-128.354290094751	-58.9324423977072	43.0802895777524	-81.2577123455537	17.7582362728298	20.3989787392887	-15.2643686674337	4.65172922948386	8.74564468350225	6.86201805468357	3.99764043482881e-14
sc83	92.8695129582389	-31.3686768321242	15.2071549571868	-29.5047279092087	46.6567976970097	-18.6445616008535	-20.5308000252297	-33.4451647429134	39.0479102143054	56.3665770374039	-17.3319316866425	5.34137621285846e-14
sc84	107.068826759859	-100.08235817325	22.6101779116376	-12.9120770159927	27.5343449085748	-50.7358945685284	-53.0781483807058	29.903595401866	-26.5088418638326	-30.3095399245119	-1.80645062137378	8.06757818102438e-14

## Sheet: Fig.1e
genomic_position	sc81	sc83	sc84	sc50_2	sc52	sc64	sc112	sc37	sc74_1
chr1_102128121_102128904	7.54572555101292	7.1600982805087	7.49774883598614	6.06715145937644	6.0333534344951	6.20009477614992	6.54833126880014	6.68983352098267	6.47683972795308
chr1_127565593_127566207	8.01385233781834	8.14956027784294	8.73755105312096	6.69525683526286	6.94994726783873	6.6623985729299	7.11448236265989	6.91232864210243	6.94811438740929
chr1_129427483_129428463	10.3112083644021	9.12731068374337	9.86070980918073	8.49232769409539	8.59233751793622	8.74162940442726	9.26503302091977	8.81136944010705	8.68631962988306
chr1_129761860_129762418	8.73683998788858	7.62091786914673	8.50706114838341	5.8104510448169	5.75054859337279	6.83510158221311	6.35843472460396	5.63629925233447	6.29958357517814
chr1_130353400_130354089	6.93998884794258	7.11091771164311	7.95436737079715	5.49193449130797	6.61199129090384	6.5813702920901	5.75986300959643	6.64390895599286	6.43069082144397
chr1_132984634_132985332	7.23812813164475	7.51180357348609	7.32192453597239	6.58703793849891	6.3799372160413	6.68840304146927	6.4046070992806	6.29195118580388	6.56480555529245
chr1_134419597_134419953	6.7175089856054	7.38338437768666	7.42999013732849	5.75263872550098	5.69200415102141	5.365876690532	6.11991982290273	5.6684495826413	5.78396912708738
chr1_134935974_134936595	8.49944553924628	7.83219893454893	8.40519719847761	7.02550979519304	7.16181850793858	7.15590204312934	6.83188331474726	6.70481487760115	7.14973071779118
chr1_135014770_135015174	7.01787862109685	5.73965555633426	6.76879482364295	5.16333065913471	5.56641984965212	5.96096774510113	5.52064096133666	5.6684495826413	5.37426067145315
chr1_135092273_135093217	8.48395471543126	8.61632906048072	9.37588068646539	6.98970919014024	7.36431882478121	7.59845785674262	8.05808288906855	7.29376854961151	7.55599629298402
chr1_135227748_135227986	6.46927295248521	6.14319370255296	6.13359892427142	5.56218864972537	5.31177306895747	5.33100383536581	5.52064096133666	5.49907537378444	5.99281174916772
chr1_135445358_135446179	9.28235772830005	8.76598981685765	9.48177152685201	6.17934149154603	7.22266610707997	7.22815322952612	7.07739247978481	6.91232864210243	7.18684029806534
chr1_135563953_135564584	7.62573490094358	7.41405915928448	7.33124870732899	6.04356472219348	6.50077086602511	6.3056583334286	6.37399641399491	5.30365254530212	6.11603169413309
chr1_136583201_136584123	9.33075673229505	8.29904899446912	8.75490472548042	7.72063597108573	7.82861492619941	7.49268591230163	7.06796697960596	8.34694918082904	7.7661535049573
chr1_137325267_137325612	7.47676690972873	7.08567544725771	7.59372908036029	6.48713909441215	6.14465519682857	5.74902250232019	6.50674371267089	6.36980657649881	6.11603169413309
chr1_137357709_137358365	7.29272684443852	7.19590084325555	7.48945236794879	6.43438093967742	6.30586871105734	6.25388459360837	6.83188331474726	6.40715725087645	6.57894427312607
chr1_137512421_137513515	10.3870134301285	8.53985949139592	9.85750198314022	7.19212976287281	7.92905212835522	8.32034954471372	8.99055796447585	8.95768772638469	7.59093316379253
chr1_137590402_137591294	9.03392635160318	7.92012645395849	7.84825094774712	6.64989271218349	7.07642250820256	7.49268591230163	7.52521243713309	6.98750828907718	7.10194170737632
chr1_137597144_137597617	7.5899198339233	7.04695209779507	7.38595113803879	6.36078036749451	6.26729594697441	6.4037450863252	6.34269679842825	5.6684495826413	6.67412087215129
chr1_137675144_137676150	10.4219505743813	9.96391465280038	10.5484406431273	8.47099117349829	8.5885089893678	8.27013297652671	8.16747727269486	8.28417933243978	8.61701565529085
chr1_137677690_137678193	9.65143268319448	9.17268381133809	9.55092860375258	8.60238087103656	8.50972010799773	8.12696481028255	8.59362454425739	8.21337100717824	8.82739593648769
chr1_140980032_140980613	8.41210642001019	7.07288442038071	7.76145839764642	6.739206053602	6.26729594697441	6.45031214066358	6.99022564322229	6.77742393456312	6.73836827435046
chr1_142150529_142151029	6.93998884794258	5.73965555633426	6.79613753194556	4.70419047399945	6.10121603023436	5.25814670459036	5.26235685326198	4.96309436237387	5.83327215608474
chr1_145174314_145174964	7.89576523002986	6.26253277277325	7.56244485041624	5.49193449130797	5.49873652321933	5.79911368737834	6.65355706225481	5.16954811988446	5.59528228236095
chr1_152736912_152737590	9.84711560584755	8.57635141376675	9.24695428245307	7.66900106573277	7.66341135066436	7.74684752543994	8.28135290547369	7.04725398630639	7.82010689173825
chr1_153044775_153045657	9.09889190551288	8.48812363191253	9.00742113181074	7.79819872270403	8.06765623569079	7.98362829113786	7.56582344164433	7.75290175868245	8.22724774805429
chr1_154222591_154223115	6.7440299790922	7.00714468744897	7.25489307650551	5.06502266657385	5.09105624693094	5.93900519315651	5.33212305407683	5.01830014103388	5.37426067145315
chr1_154664046_154665366	9.19710617225169	8.84287344063273	9.47131573165401	7.64628970538554	6.92569075976562	8.4080955539628	8.47812805711095	7.68713330138219	8.09260566391492
chr1_154845351_154846281	10.473798909369	9.82307554823912	10.3831794456863	6.41634218626303	6.00995976295526	6.97854177952391	7.19456320445864	6.91232864210243	6.66091222276792
chr1_155144940_155145549	9.05765265582438	8.62070329186463	9.00452283156719	7.22323681651123	7.10904910171039	7.65836517722278	7.39597276020272	7.212770283898	7.32631755635719
chr1_155233682_155234209	7.72810573175448	6.80501169010515	7.00941917341139	6.01956213920645	6.30586871105734	6.45031214066358	6.22722411092645	6.23054608821042	6.44624392083173
chr1_155248828_155249348	7.93050628445942	6.93821512565666	7.37697821329798	6.36078036749451	6.54952088863866	6.94670452849143	6.41966375647734	5.97852007907293	6.64757845205382
chr1_155261164_155261861	9.63225298277757	8.42948012343064	9.83321313523741	8.34996881912955	8.57309228331454	8.16869176910303	7.22028731287977	8.46482927281209	7.09218837621275
chr1_155264946_155265472	8.92920573804851	8.4194696932979	8.94529818223337	7.5269989845839	7.35530004680119	7.61198864720482	7.57248139921429	6.70481487760115	7.52018598424198
chr1_155693854_155694515	7.7798559814986	6.72520403962871	6.75492240688433	5.16333065913471	5.69200415102141	5.52702604208725	5.7103563682602	5.46234547787415	5.53594214372688
chr1_155810626_155811542	8.53370234161963	8.02957051735244	9.08629409859672	6.96533081158367	6.98557197789645	6.94670452849143	7.26215611272872	6.84648288237433	7.29270496280289
chr1_164404607_164405355	10.1900600859773	9.35954401183909	9.83810373851324	8.41398949362377	8.14795356093841	9.1058385388183	9.39614240825073	8.57378415945482	8.84481925447403
chr1_166948775_166949281	6.57685246784565	6.39334454087443	7.09968021205865	5.72275771591935	5.77887562796164	4.80499756707232	5.9623464051684	5.42451885381091	5.65202177658926
chr1_170690312_170690873	7.72810573175448	8.06855475174268	8.59450072610407	7.29328635452422	7.41726839463809	6.7758175446491	7.31082957197669	6.6124381006629	7.32631755635719
chr1_172742066_172743345	9.94503892054485	9.73307528299136	10.380947147185	9.03620543391563	9.05307243482484	9.04248346340322	9.06305177054466	8.72316571309907	9.04399273617176
chr1_176001819_176002267	6.93998884794258	6.23947732402372	6.79613753194556	5.41757652267365	5.3899390611307	5.98257920082028	5.85365487419554	5.30365254530212	5.83327215608474
chr1_183487263_183487834	8.29712698743756	7.86211028935127	8.61365417844796	7.12780206791444	6.93787085428266	7.28003703417851	7.27856565501107	8.01941117149255	7.22300837901944
chr1_194571665_194573227	10.7821298853424	7.88414189374021	10.5233598412652	6.72470795671584	8.52582651366466	7.56406112186507	7.94992191309412	7.48682316931957	7.91679752338995
chr1_195491175_195491766	7.75421414103879	8.17954032397615	8.40079237702315	5.56218864972537	5.31177306895747	5.52702604208725	5.06787055900771	5.49907537378444	5.26615527885334
chr1_19911692_19912193	8.02995680836273	7.48317474140122	7.43863753077316	6.83672785605897	6.36178707352669	6.27135867590682	6.87586725395148	6.54729863847208	6.73836827435046
chr1_20334584_20335254	7.49238064430839	7.70590127119768	8.40079237702315	6.36078036749451	6.87589629693197	7.23693258811579	7.31082957197669	7.13791540431383	6.75087387612485
chr1_20667133_20667656	7.98660393704452	7.79391150973296	7.51419891510603	7.10569739429902	6.8631693886924	7.29692086613471	6.9701070629415	6.23054608821042	6.62052566289103
chr1_20669609_20670149	7.51548651229297	7.05997735542318	7.47271376652799	5.9448965347768	5.69200415102141	5.67013252698935	5.52064096133666	5.49907537378444	6.22906837671984
chr1_20900514_20900948	6.9850189830072	6.65793901548741	6.65379664473182	6.43438093967742	5.88651389056866	6.12493994994788	5.39815611069563	5.90083090990668	5.30325622761831
chr1_21033475_21034091	8.59986409456211	8.15560648923636	9.26885615579382	7.00174323279202	7.44302572545568	7.45561801979199	6.62798013601346	7.33260718813332	7.14030033155248
chr1_22720679_22721270	8.73029186310733	8.20890823283536	8.40519719847761	7.64628970538554	7.53369080276964	7.50724840581079	7.69953044241819	7.15970666112049	7.50560730509406
chr1_24410630_24411164	8.77551579250864	7.92012645395849	8.29081844597396	6.48713909441215	5.72160147619125	5.58617968245522	6.02359473789729	5.69982893142234	5.67949173022655
chr1_24411298_24411899	7.16191922515755	6.77362767307556	7.13210469410122	6.01956213920645	5.69200415102141	6.49537571758275	5.9199173113081	5.26058159127056	5.40829712542069
chr1_30850154_30850972	9.22763717572773	7.44408984149988	8.08099833968748	5.91906263015774	6.0789680959429	5.79911368737834	6.27789656721591	6.02794010016892	6.31666490449003
chr1_32418374_32418823	6.90525288462862	7.24228078791507	7.54654276652451	6.26293260002206	6.65708611674012	5.58617968245522	5.4911104183581	5.92722764563287	5.88081891840262
chr1_33428751_33429234	7.85414251303827	7.11091771164311	7.53046214954749	6.60301715984717	6.96192177881431	6.53903260035431	6.78648811597623	6.6124381006629	6.44624392083173
chr1_3400757_3401467	6.84539808202224	8.57635141376675	8.87085831797866	7.0832440863236	6.91340515818608	6.08575902517234	6.04341185363813	6.56386918009133	6.47683972795308
chr1_3472764_3473308	5.51606691697811	7.1600982805087	7.71245463293935	5.66088011585986	5.72160147619125	4.80499756707232	5.29773644189112	5.42451885381091	5.44143422231815
chr1_34858347_34859178	8.78818040684511	8.17359409882452	9.19451761253821	7.47635455480986	7.09825645490993	6.92507582913692	7.06796697960596	7.61820319515997	6.88159269896429
chr1_36284190_36284956	8.80073467137616	8.65095651433986	8.93923963098929	5.8104510448169	5.53302465216509	5.39979820299614	5.94129860217352	5.21592698865429	6.05581401072936
chr1_36846185_36846584	6.82072923899972	6.09239570873516	6.42668480192613	5.33853796390733	5.13859605803872	5.09771800974866	5.75986300959643	5.95311727984354	5.56595359537692
chr1_38451339_38451813	7.67441864012727	7.48317474140122	7.27436818072326	6.39806688955928	6.22761613157731	6.96800850019193	6.41966375647734	6.53052985994873	6.83544408829356
chr1_39830867_39831723	8.31912413661752	7.57645902954685	7.49774883598614	5.89272342661445	5.49873652321933	5.52702604208725	5.83081862678664	5.42451885381091	6.05581401072936
chr1_39992311_39992898	9.58224883322593	9.16072326203441	9.29043028426761	7.30301863071384	7.33708993116125	7.5779190624194	7.9550190192061	7.8428759193044	7.20503899626378
chr1_52521532_52522428	8.59266110697559	7.90584062715697	8.62502517219845	6.72470795671584	7.02032490240681	7.81857511935656	7.84398681916116	7.04725398630639	6.87019577254558
chr1_64113347_64113965	8.71379014454468	8.35264792979726	9.29755051208944	7.58390581452801	8.08407844411406	7.09920330586088	8.10925699065111	7.93385349756083	7.75388334495347
chr1_72272243_72274937	11.5588341021696	10.4000116827304	11.7952710500754	9.4843525919762	10.7685990475172	10.0765962186997	10.6364282898074	10.1809794189678	10.2691822609201
chr1_72304030_72304412	6.5469491911206	5.92754323096719	8.02481772714823	5.8104510448169	6.0333534344951	5.365876690532	5.9199173113081	5.87390544089667	5.75861426335412
chr1_74160271_74160764	8.73029186310733	7.41405915928448	8.07547805237274	6.76776296982329	6.90101217397241	7.33827734443397	7.10530009855045	6.93783366849155	6.93724187346464
chr1_74208163_74208568	6.36997274795657	6.56906724868597	6.54483655752124	5.59592700974326	4.98966322004763	4.9609991829776	5.39815611069563	5.34526256706126	5.59528228236095
chr1_75285800_75286433	8.75308126405318	7.98271091191964	8.8929699725002	6.04356472219348	6.50077086602511	6.95739648490254	8.15867228500989	7.64924862283596	7.00126181107724
chr1_75614190_75614671	6.24437561486065	7.33075013790489	7.36794861361389	4.62965063227991	5.8066105391694	4.55136524669594	5.73534177043475	5.76042798071335	5.37426067145315
chr1_76977192_76977837	8.26575489295977	7.03380643149981	7.53852502667453	5.89272342661445	5.98615593212659	6.37181253813268	6.13839620897003	6.40715725087645	5.99281174916772
chr1_78916133_78916888	8.94342730670372	8.06213035389391	8.43134678739147	7.99062955574582	6.87589629693197	7.16513625034745	6.79797428164166	6.38860720355162	7.40704456335096
chr1_79707216_79708095	8.46829541857016	7.44408984149988	7.60911873688102	6.75355671440212	6.67180215233691	7.28850390492905	7.15952611354526	6.80545350596424	6.99079026474339
chr1_80724799_80725168	6.69047965692297	5.63467253403528	6.56092969502109	5.49193449130797	5.22829432937605	5.46500800983069	5.39815611069563	5.78971696468868	5.62396144046851
chr1_80792012_80792557	7.81127717296292	6.99362384858519	7.67639783823436	5.8104510448169	6.24759854259698	6.48051540072239	6.82067039043274	6.65938420384131	6.82366795815021
chr1_82005042_82005793	7.77348834649414	8.10025306039404	7.66907640550822	6.60301715984717	6.58110362143453	6.6089020468263	6.41966375647734	6.02794010016892	6.75087387612485
chr1_88260373_88260595	7.44501893948138	6.09239570873516	7.02102014466784	5.20957241168709	5.3899390611307	5.2200149914916	5.52064096133666	5.07094090615571	5.67949173022655
chr1_88277512_88278068	8.20088084192457	6.99362384858519	7.80216951204897	6.37954854507097	6.10121603023436	6.12493994994788	6.65355706225481	6.56386918009133	6.11603169413309
chr1_88310364_88311307	8.78186201467042	8.28257215237867	9.26643898034425	7.7060718415483	7.35530004680119	7.62539288993578	7.72960856385161	7.66452281410548	7.69733079940326
chr1_88899154_88900297	9.98407086374025	9.74112821917641	10.0411876806344	8.78977898825802	8.64489504969645	9.05981637505277	9.09336780784435	8.79415538725589	8.99801820645024
chr1_89471275_89472108	7.71487116671838	7.36256269710858	7.17422019378844	6.11313617646134	6.0333534344951	5.89397674762636	5.63241380061021	5.97852007907293	5.67949173022655
chr1_89878853_89879288	6.24437561486065	6.26253277277325	6.46147382999453	5.01254588211642	5.22829432937605	5.69695849083523	5.75986300959643	5.73047639202445	5.47372349927272
chr1_90022370_90023001	7.21002488440875	5.89800418391875	6.1116543509322	5.20957241168709	5.3899390611307	5.49639419372198	4.93328899299065	5.01830014103388	5.10513845734613
chr1_90030154_90031512	9.43908254271505	9.23959535337083	9.1026482323689	7.8050463634582	7.28102401582689	8.23128594232184	7.92935070848631	6.92513848678074	7.95479373788531
chr1_90040594_90041293	7.40431688409431	7.08567544725771	6.87513003016654	6.55452316857542	6.16586936535812	6.33912945614498	5.9830715749684	5.81837414630569	5.85725666646088
chr1_90186556_90186890	7.36242236257158	7.02053807674743	7.27436818072326	6.22177041514801	6.26729594697441	5.55694258316388	6.00348441960571	6.31182850775422	6.13552913807774
chr1_90787640_90788041	6.16712438058979	6.47418197612881	6.27812052510696	5.8104510448169	5.91212345275853	5.13990628696705	5.57773623701635	5.16954811988446	5.44143422231815
chr1_9214991_9215784	8.30596623663849	7.59440841866145	7.67639783823436	6.91528073479303	6.91340515818608	7.01991069726086	7.0960582256398	6.5135579045626	6.66091222276792
chr1_9273668_9274108	6.75710588184156	6.65793901548741	6.27812052510696	5.62880875088007	5.13859605803872	5.67013252698935	5.36557786315566	4.90500222035045	5.14748474574503
chr1_9279765_9280259	7.14221294721635	6.93821512565666	6.98592914252658	6.36078036749451	5.91212345275853	6.16303132293984	6.27789656721591	5.92722764563287	6.03513591764579
chr1_95753744_95754431	7.62573490094358	7.81700628399621	7.57033018135093	3.4887402094324	3.4887402094324	3.4887402094324	3.4887402094324	3.4887402094324	3.90020755313222
chr1_99818382_99818946	7.10196314795163	6.16790381865363	7.18455743121108	5.8104510448169	5.59897184736193	6.04542093488258	6.19237815838437	5.95311727984354	5.85725666646088
chr10_106412252_106413285	9.31989875087067	7.95523158451231	8.7822430329768	7.32228646367455	7.72761222120313	7.69695642663372	8.12742325842544	7.52918854435938	7.35915746806027
chr10_11037640_11038219	6.9850189830072	5.35032747146286	7.40372980233712	5.75263872550098	5.3899390611307	5.79911368737834	6.02359473789729	5.49907537378444	5.44143422231815
chr10_119466198_119467067	8.30596623663849	8.17359409882452	8.76178808742127	6.50429162934454	7.44302572545568	7.98881639320996	7.78220947972504	7.15970666112049	6.77555759887787
chr10_12049379_12049839	6.82072923899972	5.92754323096719	6.68343767335424	5.52754302796456	5.63072605828805	5.89397674762636	5.10941897323158	5.21592698865429	4.91815147574556
chr10_13083857_13084404	6.88161356458226	6.56906724868597	7.36794861361389	5.59592700974326	5.98615593212659	6.23618666599301	6.50674371267089	5.92722764563287	6.01413869217203
chr10_14110770_14111492	8.16731267843945	8.20308242114192	8.26680992564807	6.87654871911587	7.18239093808457	7.33827734443397	6.88665305667299	7.18116970000204	7.09218837621275
chr10_19229515_19230601	7.54572555101292	8.17954032397615	8.3284178902378	6.940526461524	6.14465519682857	7.10881125364417	7.34238076685199	7.40725427711528	7.0625207855831
chr10_19979528_19979870	6.08526891501159	6.35109577171023	6.15519771320326	5.66088011585986	5.35147200361754	5.25814670459036	5.39815611069563	5.92722764563287	5.44143422231815
chr10_21778050_21779061	10.2868874358113	9.8039824144263	10.384294300816	5.72275771591935	5.8066105391694	6.46549540136262	5.75986300959643	6.02794010016892	5.99281174916772
chr10_21860497_21861180	7.97000340283978	8.2433761889385	8.86767163034391	6.13556155640308	7.02032490240681	6.89200141454603	6.41966375647734	6.56386918009133	6.63411710770235
chr10_21868189_21869505	8.33216282402102	10.3067915510748	10.2254092316816	6.98970919014024	7.27146189972855	7.21931950801343	6.9701070629415	6.97525163417177	7.61149357976081
chr10_21871182_21871616	6.28143744524401	8.00967461279113	7.70531542461399	4.83843955316556	4.34666349439531	5.00842569107805	4.53061002564111	4.96309436237387	5.10513845734613
chr10_21993036_21993659	7.17167110276129	6.11803026723706	7.17422019378844	5.69218346466636	5.59897184736193	5.49639419372198	5.39815611069563	5.569511542944	5.70639770108368
chr10_22284590_22285341	8.35789108723158	9.10563769385427	8.85485393812854	5.78185961304217	5.83377933125678	7.12783480578714	6.85404608403761	6.02794010016892	7.04239298938425
chr10_22500129_22500485	6.51639402968271	6.70868636504298	5.8702247374371	5.16333065913471	5.22829432937605	5.69695849083523	5.75986300959643	5.46234547787415	5.92673806626129
chr10_22606916_22607692	8.05115254823687	6.35109577171023	6.72676177498329	5.97024531990088	5.42725724492541	6.02479498594456	6.60192929443073	5.46234547787415	6.28228898639589
chr10_22984904_22985359	7.20053272508715	5.70558547195743	6.08935216700046	4.36051356862782	5.27074898567917	5.46500800983069	5.29773644189112	5.12128254706188	5.06119475067209
chr10_23919043_23919621	7.87807442918837	6.88055407577202	7.57033018135093	5.91906263015774	6.16586936535812	6.70122744920955	6.64082673167777	6.27178435457824	5.62396144046851
chr10_25509747_25510804	7.61864312924485	7.98271091191964	7.80216951204897	5.89272342661445	6.0789680959429	6.63590465966225	7.04892653066899	7.10459038949527	6.77555759887787
chr10_37097663_37099040	9.0680736047593	8.32609797087619	8.84192120851944	7.40591426644483	7.50138216359788	8.13634265573477	8.3679074960857	7.4253226218649	7.67797339035333
chr10_40585759_40586331	8.0616343613788	6.92401819937913	7.66907640550822	6.68029723925426	6.68636598357809	7.20148622266693	6.58872045738378	6.53052985994873	6.43069082144397
chr10_42874680_42875547	8.41210642001019	6.70868636504298	7.14275085335285	6.32246586528313	5.8066105391694	6.75138958940259	6.79797428164166	5.78971696468868	6.11603169413309
chr10_44199269_44199763	7.06054211372086	6.88055407577202	7.29358118019429	5.33853796390733	6.05635159717674	6.46549540136262	6.26121138266571	6.12170320317361	6.26477552718106
chr10_58633469_58634349	9.16833802980845	8.61194150428866	9.27848453477146	7.91672125365583	8.16862998329211	7.35449046061781	8.39813454583096	8.1659391266874	8.35442295554667
chr10_68928277_68928732	7.70820781312031	7.14796140064023	7.20500973144712	6.2425049043027	6.43300949020562	6.16303132293984	7.02962768667623	6.6124381006629	6.39905426514324
chr10_78879763_78880904	9.50383312373786	7.57645902954685	6.5120849621037	6.57087474257321	7.6706883626264	6.23618666599301	6.70335756719235	6.6124381006629	6.44624392083173
chr10_85600296_85600796	6.75710588184156	6.64060847541692	7.38595113803879	5.99512792219141	6.32475964848203	5.79911368737834	5.54950546439953	5.569511542944	5.83327215608474
chr10_86197128_86197610	7.63279175872575	6.89519070577744	6.98592914252658	5.29704499826192	6.91340515818608	5.46500800983069	5.89819109020633	6.00345506131291	5.94912351457254
chr10_86311947_86312384	6.26303073514953	6.65793901548741	6.82296136059927	5.49193449130797	5.35147200361754	5.46500800983069	5.7103563682602	5.21592698865429	5.73276424797198
chr10_86658858_86659509	9.4147968492715	8.72595270367663	8.96928086572013	7.28348729392387	7.82209809705012	7.49268591230163	8.66681231779199	6.76319784264255	7.29270496280289
chr10_86673673_86674339	8.51095526262732	8.37871699239112	8.72703762109603	7.01367619826504	7.74149710302431	7.61198864720482	7.92935070848631	7.12689348698417	7.25828206135306
chr10_87314146_87314732	8.62125941231743	7.29821306532866	8.62502517219845	5.86585738580838	6.28671668176849	6.787874910978	7.02962768667623	5.53477683968868	6.75087387612485
chr10_92838863_92839406	6.57685246784565	7.24228078791507	7.56244485041624	6.20071936456522	6.70078079820256	5.98257920082028	6.19237815838437	6.38860720355162	6.57894427312607
chr10_92949306_92949862	7.17167110276129	6.82044623497884	7.02102014466784	5.56218864972537	5.8066105391694	5.00842569107805	5.87610786370832	5.12128254706188	5.40829712542069
chr10_92967462_92967830	6.66292165628653	6.23947732402372	6.46147382999453	5.29704499826192	5.46350081346845	4.47557807712811	4.88454463263728	5.38551952545029	5.33926802034765
chr10_93155723_93156520	7.95320884154143	7.27610242681369	7.46427047954078	3.4887402094324	3.4887402094324	3.4887402094324	3.4887402094324	3.4887402094324	3.4887402094324
chr10_93275649_93276922	8.5781461516264	9.47752491561045	9.74743047149967	7.19212976287281	8.03423808738945	8.34481565204486	8.80289673554809	7.49539712880345	7.77224946437473
chr10_93377894_93378677	7.76709233229087	7.30914131477915	6.97403682234475	6.04356472219348	6.24759854259698	5.82346846993153	5.7103563682602	6.5135579045626	5.88081891840262
chr10_93550013_93550792	7.58264814302857	6.30752161604921	6.19740228294851	5.29704499826192	5.49873652321933	6.14411784705025	4.93328899299065	5.78971696468868	5.44143422231815
chr10_93607385_93607646	6.83311741912482	6.58729707883408	6.76879482364295	5.20957241168709	5.13859605803872	4.29957641439223	4.77984183942461	5.6033353896791	5.14748474574503
chr10_93613209_93613515	7.37090005811123	7.25364395362917	7.47271376652799	5.75263872550098	6.53345867917658	4.7474237766993	4.77984183942461	5.69982893142234	5.97114394086101
chr10_93693127_93693880	8.47222623807019	7.55828191546001	7.78872704375359	6.0903372509042	7.391038697518	6.49537571758275	7.00017906295846	6.85989918497792	6.31666490449003
chr11_100027909_100028393	7.90743919022423	7.09835253151288	7.8611499111586	6.82320133323838	6.58110362143453	6.67546082817242	6.31067532637804	7.26393028370763	6.63411710770235
chr11_100216456_100218099	10.3544042628991	9.95701709906302	10.7727361574957	9.43014340986119	9.32554347958858	9.04248346340322	9.3193103140967	9.76322234361693	9.45464614210416
chr11_100225411_100226146	10.8733045288106	8.62941210275105	9.95976541323043	7.89121534530001	8.80190876536643	8.94457083510035	9.22767864562997	8.59779863450779	8.85058052344282
chr11_100573158_100574058	9.69745620287167	9.30625550778106	10.1952352155869	8.56259438746245	8.60755066651588	8.67568523819558	8.90373352273978	8.67507280064639	8.89864304438345
chr11_100620097_100621553	10.1864788155407	9.40587578637493	10.4031161846914	8.94324804124591	8.90090809091817	8.62998332769532	8.8825209490123	9.23780656260299	8.92345346644677
chr11_100871818_100872018	6.53175491792998	6.45440743212677	6.65379664473182	5.59592700974326	5.69200415102141	5.64274524502872	5.78393832218557	6.12170320317361	5.70639770108368
chr11_101139852_101140636	9.90782409806526	8.75409507205788	9.90643893072771	8.33114170793012	8.37838251724881	8.70116402725677	8.67916951695283	8.46046948642341	8.85631884978772
chr11_101199627_101200227	8.08750934362555	7.07288442038071	7.81548726043044	7.07188317640006	7.19256687640351	6.6623985729299	6.54833126880014	6.47898373255728	6.81179297380037
chr11_101277771_101279136	9.22531145559136	8.82403370174354	9.65622093031071	8.2927320862061	7.92297642586263	8.22250894914321	8.30148650894457	8.63695385284581	8.47126759380478
chr11_101465729_101466952	10.349074987632	8.14348854062022	9.80684608739669	7.55979345192971	8.70270254735768	7.95210005326772	8.82252304240889	7.95882275812206	7.95479373788531
chr11_101502662_101504893	11.9565511466748	10.874601493879	12.4841416116587	10.1942660135921	10.9231497152875	10.4277882058349	11.1178800438735	10.6739856791548	10.7782960554128
chr11_101505686_101507643	11.8924238460631	11.0082112749015	12.2827690646628	10.3032184969393	11.1457753951076	10.4382358889656	11.1336684472634	10.7392630327797	10.774514939898
chr11_101519103_101521801	12.9044249603542	11.3899723576046	13.2166066864984	10.8105022567283	11.7754032910943	11.2599116436857	11.9421589814025	11.3964079310296	11.4787662463028
chr11_101522141_101522706	8.17698378588885	6.8508191504785	9.99814091875536	5.97024531990088	6.91340515818608	5.98257920082028	7.34238076685199	6.23054608821042	6.22906837671984
chr11_101947661_101948018	8.24291993851824	7.47350313203081	8.60984381034261	7.00174323279202	7.18239093808457	6.95739648490254	7.57248139921429	7.37971637805737	7.41487211650132
chr11_102045790_102046832	10.0720992708912	9.69627003390529	10.5954066463276	9.01867542254328	9.11024197560186	8.95254728167302	9.2833534308232	9.30738368980316	9.12702508461323
chr11_102105972_102107246	12.0253177821327	10.5847350017847	11.8040446138506	10.1587087250547	10.043854934318	10.8700917139318	10.7794956739633	10.4240443979343	10.7361484877425
chr11_102404986_102405592	7.83592813459894	6.78940679610937	7.53852502667453	6.01956213920645	6.51721017213482	6.81168538256831	6.72761302929805	6.68983352098267	6.71301955874008
chr11_102741801_102743265	9.7289846380052	9.4384353340411	10.2898885289777	8.79322039939874	8.69560220534331	8.96311433356365	8.96050772244412	8.92958846987945	8.92345346644677
chr11_102785822_102787079	10.6898693838038	10.0360519488636	11.0035421544443	9.44989430031638	9.50473430331108	9.42718600499738	9.61443832134286	9.74184357925431	9.80981407446132
chr11_103670907_103672030	9.53421069131542	9.3304793470226	10.5009221452742	9.00390243386261	8.78193625564856	8.47241553295237	8.64492881217254	9.17537401562836	8.89585977812726
chr11_103701933_103702689	9.61281475635797	9.30625550778106	10.3344068224903	7.96029508575785	7.39983549381249	8.14100874536723	7.97522852877738	7.28389158731858	8.43336343237793
chr11_103851320_103851962	8.75952685467573	6.60529322206792	8.11368224859265	6.36078036749451	7.04303018547401	6.787874910978	6.76323182180863	6.49637764026111	6.79981742846299
chr11_103993036_103993674	7.63279175872575	7.11091771164311	8.35142828381058	7.0832440863236	6.78430662584922	6.83510158221311	7.02962768667623	6.73430831103069	6.68720678095282
chr11_104083101_104083417	6.66292165628653	5.86780124795597	6.80961304816381	5.33853796390733	5.96192641975041	5.46500800983069	5.94129860217352	5.38551952545029	5.67949173022655
chr11_104309816_104310204	7.00700963225655	5.30390802214057	6.3910055345679	5.37868347277748	5.31177306895747	5.52702604208725	5.4911104183581	5.38551952545029	5.62396144046851
chr11_105317610_105318389	9.06026496464982	7.948278846031	9.11344881018164	7.16032886489378	7.61895614595991	7.60523922058626	7.81623532831343	7.71673658364473	7.80234681840492
chr11_105369046_105370064	9.50383312373786	7.98271091191964	9.54894120702729	7.45906691995592	7.68513252989293	7.67779061282019	8.40930802898302	8.35636763083875	8.15918010126251
chr11_106743624_106744097	7.47676690972873	6.53188098651163	6.83618489373732	5.86585738580838	5.69200415102141	6.02479498594456	5.7103563682602	6.36980657649881	5.80884884232986
chr11_106863104_106864077	10.9464093446478	9.57985875697071	10.8055622531235	9.10426826306908	9.43613244841903	9.5601239088131	9.83605760522268	9.6395866564199	9.51753968017144
chr11_106966593_106966819	6.53175491792998	5.8369017326695	6.60813033907398	5.25409719949518	5.77887562796164	5.365876690532	5.42990788568903	5.34526256706126	5.94912351457254
chr11_107277745_107278587	10.1304225018653	9.59992497125671	10.1965051493352	9.27146848589883	9.00794010332395	8.85945422458048	8.83361920764386	8.08889905716159	8.52271096871466
chr11_107321088_107321588	7.68802998481937	7.75457470930538	7.88028367659418	7.04888550164851	6.24759854259698	7.33010127549853	6.54833126880014	6.53052985994873	7.11162866907636
chr11_107408077_107410003	10.6357489855244	10.0029479372901	10.9098824907539	9.54682310454786	9.42115127224885	9.45177462218901	9.56038204383321	9.78428882177082	9.55152693841107
chr11_107569230_107569789	7.25656073440657	6.95227139139158	8.04190364525717	5.66088011585986	5.72160147619125	6.787874910978	6.58872045738378	6.07562667006537	5.88081891840262
chr11_107638488_107639248	9.50766550088333	9.12731068374337	9.76294411366547	8.46668566361897	8.41776263811161	8.04468262328526	8.77150489668181	8.6825770212802	8.13102473025841
chr11_107645460_107645808	6.78289996081668	6.64060847541692	7.11057062041803	6.37954854507097	6.0333534344951	5.7232475602959	5.85365487419554	6.14417259865392	5.83327215608474
chr11_108042170_108042982	9.17075742374904	8.17954032397615	9.07804692186108	7.72063597108573	7.46832753846437	7.55006781685464	8.32528080220211	7.51239251979692	7.78436424787027
chr11_108056656_108057339	9.50383312373786	7.94129229801202	8.85806906567925	7.85868248737423	6.91340515818608	7.50724840581079	7.98522768618664	7.8428759193044	7.35101797081941
chr11_108271254_108272107	9.79945544420389	7.74657627874119	8.80907226408761	7.16032886489378	6.61199129090384	7.81273284149418	7.88195929312892	7.8428759193044	7.22300837901944
chr11_108683305_108683954	7.69478751760025	8.09396905933598	8.60219269893816	6.45218938915625	7.18239093808457	7.09920330586088	7.23718254411865	6.84648288237433	7.35915746806027
chr11_109292631_109293201	7.54572555101292	6.80501169010515	7.67639783823436	6.41634218626303	6.59663237131282	5.91667920637247	6.31067532637804	5.87390544089667	6.1547531754692
chr11_109444250_109444693	7.27475831242407	7.35203700175616	8.00752626036125	6.61881665388097	6.20733997943989	6.25388459360837	6.93938428772559	6.73430831103069	6.84712302716056
chr11_110112752_110113309	7.79879111479718	6.99362384858519	7.65432042887864	6.69525683526286	6.74316152763435	6.16303132293984	6.19237815838437	5.42451885381091	5.62396144046851
chr11_110154972_110155492	6.59156845660927	6.16790381865363	7.76145839764642	5.52754302796456	5.49873652321933	6.37181253813268	5.7103563682602	5.63629925233447	5.53594214372688
chr11_110340157_110340848	9.31334449465773	8.26030536967397	9.54695106753637	7.73505372403591	8.37393969738178	8.33263458759114	7.51141543060023	6.71963869064275	6.73836827435046
chr11_110633572_110634182	8.62125941231743	8.26030536967397	9.17660614795445	7.92302758873206	7.60382599941866	8.08882961784311	7.97522852877738	7.32299607867197	7.70372564300322
chr11_110847265_110847944	8.63534841020319	8.33677679915228	8.94227209025947	7.88476746396897	7.3732810540832	7.86447672352015	7.51141543060023	7.20231437502571	7.01165673968765
chr11_110993941_110994634	8.51477148336712	7.81700628399621	8.02481772714823	7.10569739429902	6.77072434524412	7.26295114654634	7.22028731287977	6.53052985994873	6.5505228699987
chr11_112058716_112059746	6.9513810182018	7.05997735542318	8.21755655919651	6.82320133323838	6.98557197789645	6.25388459360837	6.37399641399491	6.53052985994873	6.31666490449003
chr11_112065431_112066176	7.00700963225655	7.00714468744897	7.6836820812585	5.99512792219141	6.4673009931239	6.4037450863252	6.22722411092645	6.89940200825363	5.85725666646088
chr11_112453683_112454471	10.3776219532725	9.33846435562095	10.6585072222963	9.66981312443738	8.89781848345529	9.01227619625379	9.11626155372034	9.34332046161408	9.18971627797061
chr11_112548322_112548847	7.42073694640669	5.86780124795597	6.5120849621037	5.20957241168709	5.83377933125678	6.02479498594456	5.68488734654743	5.569511542944	5.56595359537692
chr11_113106616_113107359	7.82365556292451	6.92401819937913	7.02102014466784	5.8104510448169	6.18676092776671	6.62246818936129	6.02359473789729	5.90083090990668	5.97114394086101
chr11_113155584_113156509	11.2107210312089	10.3283309468427	11.3421116941448	10.0217431833357	10.1358514827847	9.91461405864825	9.81242659597325	10.2059134047667	10.0994164874457
chr11_115126540_115126997	7.11213275671224	6.53188098651163	7.69814050492237	6.55452316857542	6.58110362143453	6.1816879011142	6.11991982290273	6.36980657649881	6.05581401072936
chr11_115242937_115243893	10.335126017238	10.2986306280622	10.9352053993541	9.29592683769474	9.17291744221691	9.57225031003083	9.19148802545165	9.68323393421995	9.4124380119575
chr11_115254263_115254775	7.36242236257158	7.07288442038071	6.72676177498329	5.89272342661445	5.88651389056866	5.46500800983069	6.58872045738378	6.29195118580388	6.07618303248103
chr11_115270634_115271453	9.37967649023261	9.12115157935666	9.87029070021644	8.81030523020587	8.11637064041079	7.99398583259411	8.66059373764799	8.32312982346166	7.78436424787027
chr11_115352346_115353632	10.4199187056431	9.93261253692859	10.9129757139439	9.5096664718366	9.32324283418527	9.36878977583548	9.34085052142858	9.60645476367676	9.51572849335567
chr11_116229429_116229799	7.31047208172976	6.45440743212677	7.23514853859563	5.8104510448169	6.43300949020562	6.06573910701626	6.13839620897003	6.33142482466599	6.07618303248103
chr11_116231553_116232044	7.73467750958828	6.8657646516989	7.19482025174991	6.36078036749451	6.22761613157731	6.52463102680754	6.29438292703745	6.33142482466599	6.70017226117395
chr11_116255685_116256434	7.02866511738517	6.49368059283947	7.13210469410122	6.39806688955928	5.69200415102141	6.10548975811948	5.26235685326198	5.6684495826413	5.73276424797198
chr11_116273670_116275104	10.7765829084314	10.6331329312935	11.521525295543	9.91370159245368	9.94708320852256	9.75052186886478	9.86472421971499	10.2162843342087	10.0725673576368
chr11_116351006_116352361	10.5038445088935	10.463439669917	11.0576505094588	9.62031986570106	9.4038371395828	9.64458393374454	9.52489668270189	10.0695634925594	9.61887703172618
chr11_116582679_116583603	10.0367345122399	9.13955050415346	10.3413121101048	8.66759341985859	8.31952783872037	8.50895064744503	8.90373352273978	8.98524959806361	8.83613392958858
chr11_116675181_116676379	10.4401097391298	9.34640538576331	10.3584320780174	8.77593055215816	8.9877414433571	9.58256381979481	8.3564066730796	7.815787356622	7.98133156544723
chr11_117115330_117116044	9.91361232821382	9.23674982877883	10.0691879646141	8.4273454653942	8.41343989291825	8.30795872853986	8.48166062127098	9.11289372580474	8.4524402482419
chr11_117459227_117459854	8.49944553924628	7.96215084042587	8.76521747536334	7.28348729392387	7.48495026269941	6.81168538256831	7.5591343969542	7.87603339715711	7.88340977276805
chr11_117687590_117687841	7.58264814302857	6.7576703043661	7.40372980233712	6.63444051908695	6.14465519682857	6.59520363894206	6.34269679842825	6.67469115701367	6.1547531754692
chr11_117691677_117692247	8.90905678211189	7.14796140064023	9.56279580682255	6.90248730627929	6.93787085428266	7.70959281416079	8.01481437602628	7.03550406693301	7.0724788734426
chr11_117693541_117693947	7.36242236257158	6.11803026723706	6.97403682234475	5.91906263015774	6.05635159717674	5.46500800983069	6.17461877337077	5.73047639202445	5.92673806626129
chr11_117697576_117698124	8.18659030173687	6.23947732402372	7.23514853859563	6.41634218626303	6.20733997943989	6.0038512512724	6.46388225252048	6.59643440942798	6.11603169413309
chr11_117800668_117801901	11.9214369141242	10.4585644826851	11.7169117610015	10.4033915196878	10.141084575512	10.5545516067214	10.582392153216	10.336434960428	10.1770894561124
chr11_117904340_117905055	8.58178862770898	7.94129229801202	9.51269157959039	7.45906691995592	8.19406441277289	7.93607264609157	6.9701070629415	6.87318956241531	7.1590990957524
chr11_118958148_118958573	7.63279175872575	6.93821512565666	7.40372980233712	6.53797864884147	6.3433967780745	6.93593139747383	6.06294464689602	6.35074825939569	6.26477552718106
chr11_119057669_119057985	6.9738946471754	6.41399747399255	7.20500973144712	6.06715145937644	5.63072605828805	5.91667920637247	6.19237815838437	6.25131910344338	6.07618303248103
chr11_119089311_119090946	10.7686214722158	10.2543083277476	11.1312095388635	9.74988537711464	9.47395561638078	9.57052419767153	9.65408208399675	9.89334080731852	9.67675268255793
chr11_119224054_119224482	7.27475831242407	6.32947973703086	6.62351783086685	5.97024531990088	5.72160147619125	6.02479498594456	6.15662694386745	5.69982893142234	5.40829712542069
chr11_119352164_119353392	10.7436580370876	10.3363260155591	11.2612904764494	9.74634057140053	9.62354309784481	9.75812422561127	9.81102440481404	10.0880350283631	9.97049158723024
chr11_119619942_119620675	8.81627522586077	8.66796300029493	9.63389473985498	8.40050844740085	8.18901337906568	7.77115722077046	8.08622157686105	7.96499785584242	8.04812045163235
chr11_119876138_119876356	8.00301489327891	6.58729707883408	7.33124870732899	6.2425049043027	6.39785361088978	6.6089020468263	6.46388225252048	6.25131910344338	6.68720678095282
chr11_119884062_119884628	7.43697064930242	7.03380643149981	7.63189774264259	6.15762600715834	6.4502605386563	6.1816879011142	6.50674371267089	6.71963869064275	6.70017226117395
chr11_119907782_119908558	8.69709721493928	8.70138524357468	9.57261108329248	8.00258629312264	7.78236334286915	7.8924375470218	8.11836881129712	8.36572484970813	8.28799717140181
chr11_120030513_120031169	8.68020858440774	7.34143320828033	8.19228275538769	6.69525683526286	7.16181850793858	6.45031214066358	7.07739247978481	7.36105861685026	7.18684029806534
chr11_120077839_120078716	9.03392635160318	7.71412905871686	9.40912987520604	7.64628970538554	7.71359164130133	7.61198864720482	7.82182870752707	8.10016071849517	7.77831963923485
chr11_120513159_120513485	6.77006180017963	6.14319370255296	6.80961304816381	5.01254588211642	5.69200415102141	5.84738643057817	5.68488734654743	5.34526256706126	5.44143422231815
chr11_120590770_120591113	8.03528511588104	6.55059741298516	7.32192453597239	6.15762600715834	6.41554240279009	6.28861472795967	6.4046070992806	6.33142482466599	5.75861426335412
chr11_120694686_120695756	11.4975373103161	10.2514924389133	11.1891296697677	9.90259786154261	9.95453348163701	9.98368177797154	10.2819776864333	10.278229132283	10.0147594115197
chr11_120811870_120812657	8.44047502476597	7.04695209779507	8.73055063000834	6.36078036749451	6.4502605386563	7.21043073848393	6.99022564322229	6.8192626096362	6.67412087215129
chr11_18830727_18831629	7.86016298690867	6.69197287223422	6.75492240688433	6.15762600715834	6.61199129090384	6.10548975811948	6.26121138266571	6.38860720355162	6.31666490449003
chr11_3192702_3193109	7.94190240560972	7.78612993219125	8.57508912319742	6.71005929459645	6.94994726783873	6.82344193280849	7.69343838503432	7.35163760531889	7.56305215740741
chr11_32334279_32334744	6.46927295248521	6.14319370255296	6.08935216700046	5.78185961304217	5.3899390611307	5.58617968245522	5.29773644189112	5.34526256706126	5.44143422231815
chr11_32486008_32486450	7.91901903780219	6.56906724868597	7.23514853859563	5.86585738580838	6.16586936535812	5.87088402517185	6.54833126880014	6.29195118580388	6.13552913807774
chr11_33094916_33095516	7.35389408359051	6.35109577171023	6.29758431494923	5.56218864972537	5.83377933125678	5.82346846993153	5.9623464051684	6.07562667006537	5.70639770108368
chr11_33103056_33103932	9.13403312181939	7.81700628399621	9.28566385509965	6.92795976610628	7.86710669324102	6.81168538256831	7.82182870752707	6.84648288237433	6.88159269896429
chr11_35017303_35018351	10.1971960619355	9.03204118065192	9.47759830215797	7.44156787950453	7.30933205275207	8.6032017907916	8.77726361115291	8.65994605353983	8.6404894291795
chr11_35611449_35612776	9.11405744476612	8.18546206868284	9.01895640143065	7.77047671581076	7.86076262798943	7.42525645659373	8.07222107400328	8.27427471708699	7.78436424787027
chr11_36571538_36572002	6.50086272254433	6.7576703043661	7.02102014466784	5.72275771591935	6.12310780835212	5.69695849083523	6.26121138266571	5.16954811988446	5.83327215608474
chr11_43377120_43377864	10.0772655242524	9.3358075966196	9.68907522428068	8.14959885134491	8.23384663297802	8.85094393114531	9.09567361380741	8.1659391266874	8.58626181080655
chr11_46943564_46944562	10.2300383050809	9.39825647392778	10.2066245686987	8.12793702459351	8.5885089893678	8.47611104446602	9.1609863270657	8.67130597964159	8.99801820645024
chr11_50235373_50235791	6.70405910557578	6.01246986667965	6.3910055345679	5.20957241168709	5.63072605828805	5.13990628696705	5.80758482872525	5.34526256706126	5.65202177658926
chr11_54006953_54007635	9.56580071516389	8.43942142712621	8.22255846973668	7.44156787950453	7.61141103827838	8.01955773941837	8.18925677210221	7.78119161098713	7.97606306413799
chr11_54409289_54409994	9.53044830778012	7.90584062715697	8.66229295948663	7.45906691995592	7.44302572545568	7.80686668953883	8.1364210523262	7.17047858124124	7.64511879391151
chr11_54411338_54411793	8.04059374507544	7.21927931389386	7.47271376652799	6.88957736104669	6.3433967780745	7.05016580243396	6.75145847659001	6.68983352098267	6.50678004725806
chr11_54625961_54626980	8.6283211375984	7.62964650209382	8.21755655919651	6.60301715984717	6.74316152763435	7.68420771840171	7.44762852733508	6.76319784264255	7.1590990957524
chr11_54845110_54845902	8.71379014454468	6.65793901548741	8.02481772714823	6.26293260002206	6.28671668176849	6.7265314798838	7.51833055115564	6.62826157849994	6.78773956992348
chr11_59952109_59952362	7.10196314795163	6.49368059283947	7.24505495692033	5.37868347277748	6.0333534344951	5.91667920637247	6.46388225252048	6.16627987396257	5.73276424797198
chr11_63225451_63226373	7.24737419400539	8.70138524357468	7.71955848563227	6.55452316857542	6.16586936535812	7.29692086613471	5.9830715749684	6.62826157849994	6.62052566289103
chr11_63346319_63346913	8.83775421001437	6.49368059283947	6.94994909988443	6.22177041514801	6.56540114058194	6.81168538256831	6.50674371267089	6.47898373255728	6.56480555529245
chr11_64251249_64251609	7.26568852236598	7.00714468744897	6.92544544252887	6.15762600715834	5.8066105391694	5.64274524502872	5.7103563682602	6.77742393456312	5.83327215608474
chr11_64713086_64713842	8.12296942591653	8.06855475174268	8.44424559303502	7.72063597108573	7.23255967121113	6.76365638430588	6.95993985169713	7.2538439705507	7.44576088654219
chr11_6503727_6504499	10.6591924970833	9.49429894510112	10.0482388750323	8.94942964580673	9.10757042082212	8.73855671710533	9.29543897042907	9.52326968983248	9.1175011982645
chr11_6504995_6505262	7.70820781312031	7.2872005437804	7.06649990856068	5.66088011585986	6.32475964848203	6.6623985729299	6.61501507761725	6.27178435457824	5.94912351457254
chr11_6505383_6506576	11.0951528810753	10.3665697223762	10.6002121413007	9.02161193690113	8.83782114845951	9.45738986452756	9.71981938543655	9.10454077625226	9.05401316897419
chr11_65954081_65954691	7.17167110276129	6.26253277277325	6.02017170643953	5.45530165211425	5.46350081346845	5.25814670459036	5.75986300959643	6.12170320317361	5.67949173022655
chr11_66215503_66216066	8.51857761712088	7.4637657213006	7.99002421977145	6.82320133323838	6.74316152763435	7.09920330586088	7.29478873072947	6.80545350596424	6.83544408829356
chr11_75086521_75088112	10.7404052525574	9.06128894294605	9.87664278442097	8.72998115468424	8.57309228331454	9.02745896187313	9.05596427819418	8.86511188020788	9.07138303456132
chr11_76296431_76297224	9.13403312181939	8.04268308343152	8.24731044301313	7.51031577049321	6.96192177881431	6.84666594488685	7.53887778175717	7.77417125855461	7.73527909744196
chr11_77007522_77008074	7.32799955961333	5.86780124795597	7.30309159904552	5.66088011585986	5.96192641975041	5.77430457993674	6.22722411092645	6.18803704113129	5.50521186085185
chr11_77127345_77128207	8.98801562275575	8.11273926893744	9.11344881018164	7.41491133197263	8.0621402141142	7.8924375470218	7.75906900798786	8.00749611773334	7.32631755635719
chr11_77556266_77556976	8.57083344542585	7.64694592013082	9.11613635745332	7.40591426644483	6.67180215233691	7.91986441576164	7.7879367642732	7.38895473163408	7.46849755577266
chr11_77704129_77704798	8.81007910284253	8.36834595640454	9.05582093893107	7.87178420074669	7.22266610707997	7.46310880163109	8.30946173316341	7.95882275812206	7.69090731615556
chr11_77710103_77710391	6.88161356458226	6.89519070577744	7.30309159904552	6.58703793849891	5.86040623891418	5.98257920082028	6.31067532637804	5.53477683968868	6.43069082144397
chr11_77744054_77745123	10.1440267960671	9.96046999914225	10.7573299867479	9.31759012625985	9.2256086362149	8.80468682235864	9.13207355005383	9.68323393421995	9.2366584671916
chr11_77828897_77830128	10.6383727138996	10.040952665596	11.0237136910969	9.10149555953079	9.55657557039482	8.81055082423292	9.38298893464885	9.85734635682361	9.19198662281769
chr11_78513899_78514204	7.81747970971684	6.95227139139158	7.98414251672632	6.11313617646134	6.12310780835212	7.21931950801343	6.71553744900006	6.62826157849994	6.31666490449003
chr11_78574466_78575119	9.03392635160318	7.98949941383897	8.64004819077202	7.30301863071384	7.86076262798943	7.66486960609279	7.48341602977268	7.29376854961151	7.78436424787027
chr11_79404286_79405339	9.02057433448365	8.54447187173372	9.72119769597889	8.01444437543079	8.03423808738945	7.72834109589303	8.42773991200753	8.49071434407155	8.05313177705306
chr11_79429047_79429672	8.4564381568965	7.14796140064023	8.29557245278357	6.69525683526286	7.46832753846437	6.86951506435935	7.32669226703007	6.97525163417177	7.02197618009044
chr11_79597129_79597983	9.15617977642663	7.76252880257663	8.46126617850011	7.10569739429902	6.83736716728291	7.45561801979199	7.33455804960355	7.67209932417137	7.41487211650132
chr11_79902673_79903516	8.4917209591563	8.23768857141444	9.33724746504102	7.44156787950453	7.65609721890629	7.7032885359354	8.09548007448031	7.92754278166933	7.96014065841606
chr11_79955163_79956150	9.96747205701005	9.58434210768816	10.2439524067455	8.66759341985859	8.7785804208681	9.12243040492145	9.06540654480295	9.15124667776235	8.85631884978772
chr11_80055612_80056243	7.66067685990508	6.96618980070236	7.04394184622692	6.60301715984717	5.98615593212659	6.21825883319319	6.54833126880014	6.29195118580388	6.50678004725806
chr11_80091313_80091888	7.06054211372086	6.60529322206792	6.78253231474186	5.75263872550098	5.49873652321933	6.0038512512724	6.38938590619881	6.29195118580388	5.70639770108368
chr11_80191047_80192047	9.46099072723833	8.97170260482253	9.70879050087559	8.34996881912955	8.3694831218891	8.46871051191888	8.39439069501489	8.57378415945482	8.44102451886784
chr11_80317110_80318212	9.86664271152539	8.62070329186463	9.67091531844365	7.58390581452801	8.00578360262903	7.79506197327189	9.10256898366152	8.22370235526914	8.35847450824082
chr11_81393238_81393774	7.0393703818465	6.23947732402372	6.92544544252887	5.45530165211425	5.13859605803872	5.58617968245522	6.31067532637804	6.20945550160862	5.70639770108368
chr11_82200338_82201949	10.7541792163675	10.7141084286528	11.3750092148554	9.98009642707474	9.67496447298743	9.49609596345223	10.097616563252	10.0508523329359	10.1042449029727
chr11_82202076_82203293	10.2438878240659	10.1310357445287	10.9397621855555	9.67168320376173	9.2500385293185	8.97882104745296	9.49551680276244	9.84235846581169	9.59334403016601
chr11_83084422_83087199	12.1962002568741	11.020668042282	12.719190026333	9.98762208935692	11.0893703405379	10.5528044585701	11.206390349847	10.6898865366586	10.7023170271954
chr11_83087322_83087768	7.04999564613272	6.23947732402372	9.26643898034425	5.86585738580838	5.77887562796164	4.91145672690525	6.27789656721591	5.90083090990668	6.05581401072936
chr11_83222583_83223888	9.48062247512782	8.97853299399999	9.88138855559996	8.13338314720935	8.28681086142754	8.27013297652671	8.6386148284587	8.74483228433724	8.46000075581957
chr11_83342449_83343546	10.0564885485923	9.67960571742494	10.2598325666628	8.87668814158461	9.12087895627537	9.22914512880202	8.85283423570526	8.77322332270695	9.02883024863944
chr11_84096345_84097136	8.27027871543105	7.52122070110324	8.11368224859265	6.11313617646134	6.30586871105734	7.24565825603215	7.0960582256398	6.31182850775422	6.68720678095282
chr11_84693168_84694523	10.9513413372501	10.5311781854134	11.4332599333972	9.9465089194544	9.78770836633921	9.86900252456578	9.8821888537769	10.2930022566378	10.0363940422543
chr11_84752961_84753628	7.95882886831001	7.1600982805087	7.30309159904552	6.06715145937644	6.59663237131282	6.53903260035431	7.08675595451834	6.68983352098267	6.50678004725806
chr11_85391072_85392071	10.8784924349338	10.1140838016808	11.000637342974	9.83911879831713	9.65315085937807	9.2616048434192	10.0484864247238	9.57052391751566	9.85205139969273
chr11_85770703_85771321	8.3747912612044	7.11091771164311	8.3376662410308	6.04356472219348	6.3433967780745	7.07979063223783	7.23718254411865	7.19178123470024	7.10194170737632
chr11_86085018_86085534	6.35271174059752	6.69197287223422	6.99772270918215	5.49193449130797	5.49873652321933	5.29511704691785	6.15662694386745	5.76042798071335	6.05581401072936
chr11_86782249_86783629	12.3222947934239	11.1096497442819	12.3753795887039	10.7691841561854	10.7378445295229	10.571044818961	11.1892253243387	10.4195636552479	11.0662530489255
chr11_87235963_87238601	12.2688319925603	11.3641374739322	13.073627884676	10.7021578985524	11.424787871686	10.8923675355709	11.6444909831074	11.0873872232435	11.1786675539626
chr11_87275270_87277770	11.8791751510609	10.6014173613613	12.5208448612922	9.87527032575418	11.0100833868821	10.3117119591517	10.987422105563	10.2942265479102	10.601771725113
chr11_87284299_87287473	10.9171783635836	9.59104110689609	11.7677716046635	9.3223603048829	10.0769984122801	9.71502542335431	10.2146451529969	9.60052811572432	9.74790635768588
chr11_87573692_87574524	8.90033452461051	8.13739106044174	8.96630476446385	7.41491133197263	7.29995825151456	7.28003703417851	7.79932322464584	7.57842618204796	7.42265706400587
chr11_87860567_87862186	10.8295858132892	10.5438921578089	11.433798421316	10.0114436868516	9.85931313606405	9.7984985002466	9.92818422012492	10.1090584879165	10.1150501017716
chr11_87939558_87940492	10.5740473631565	9.69212197228541	10.7198463352054	9.49706507844039	9.31631878922967	9.23569580108154	9.5553658559599	9.26803738867771	9.48458507459416
chr11_87952447_87953254	7.38770609575274	6.74153053000166	7.48110753535083	6.52123644307891	6.30586871105734	6.12493994994788	6.52074389923562	6.40715725087645	6.49189001018957
chr11_88299126_88299611	8.12296942591653	7.14796140064023	7.74066138811447	7.14956890187411	6.81108574619864	6.84666594488685	6.71553744900006	6.53052985994873	6.71301955874008
chr11_88921156_88922466	11.3691645228753	10.5065904153193	11.4871757902194	10.1759383469296	10.2780230078892	10.0421395327939	9.82359531705516	10.6125005920713	10.1162456981304
chr11_89347390_89347956	6.92850446239745	6.2160302423062	6.93775017360942	5.66088011585986	5.91212345275853	6.02479498594456	6.00348441960571	6.14417259865392	5.53594214372688
chr11_89747274_89748006	8.61771552385714	8.52593304424586	9.12949944441064	7.66147051304029	7.16181850793858	7.75905385114462	8.04857959041246	6.65938420384131	7.73527909744196
chr11_89793376_89794549	8.88567907869633	8.20308242114192	9.0160812273679	7.10569739429902	7.18239093808457	6.67546082817242	7.87121208526436	8.05457493191975	8.20940897863265
chr11_9151044_9151795	8.29268691846062	7.21927931389386	7.47271376652799	5.69218346466636	5.63072605828805	6.25388459360837	7.05847861526085	6.68983352098267	6.76326966719966
chr11_94067805_94068103	7.88399560803686	6.99362384858519	7.91161749294197	6.76776296982329	6.53345867917658	6.93593139747383	6.78648811597623	6.65938420384131	6.77555759887787
chr11_94387708_94388231	7.97000340283978	6.62306174493893	7.23514853859563	5.91906263015774	6.41554240279009	6.52463102680754	6.43455951250238	5.95311727984354	6.71301955874008
chr11_94390134_94390470	7.01787862109685	6.26253277277325	6.92544544252887	5.66088011585986	5.75054859337279	5.87088402517185	5.54950546439953	6.07562667006537	5.53594214372688
chr11_95178011_95178308	6.50086272254433	5.80527032189358	6.54483655752124	5.37868347277748	4.98966322004763	5.33100383536581	5.89819109020633	5.26058159127056	5.40829712542069
chr11_95374990_95376265	9.81345526034323	9.21088416737943	10.3436065462846	8.81369802076513	8.7785804208681	8.5197328304284	8.66991156968696	9.03591523686359	8.86203441572168
chr11_95439024_95439758	8.73356964575632	7.24228078791507	8.25709321731544	6.53797864884147	7.0653786038777	6.93593139747383	7.17715230733998	6.89940200825363	7.0625207855831
chr11_96796171_96796712	8.32782970705938	6.77362767307556	8.54347585812697	6.66517705471391	6.85032706287663	6.62246818936129	6.54833126880014	6.59643440942798	6.67412087215129
chr11_96803721_96804079	7.02866511738517	6.28520997421767	6.33571036885101	5.69218346466636	6.00995976295526	5.365876690532	5.57773623701635	5.46234547787415	4.96789137257081
chr11_96924470_96925351	9.28459329069366	8.86147003797683	9.78674956271279	8.34528507986515	7.89841333196244	8.29546029719982	8.47812805711095	8.71952272527902	8.33399232949876
chr11_97011257_97013224	10.5417106974247	10.0684131989911	11.3346340508584	9.71947311128494	9.34154602110739	9.18243756967707	9.84841313102351	9.59258783826648	9.90973141645529
chr11_97211104_97212138	10.4209349977666	9.70040619878863	10.5934799570148	8.8799283501818	9.15232691638037	9.33258200596171	9.36780798027372	9.69069172872289	9.29906884220458
chr11_97420834_97421228	7.45302220994268	6.82044623497884	7.74762727082586	6.48713909441215	6.4502605386563	6.08575902517234	6.53460548664742	6.91232864210243	6.59294197315932
chr11_97431621_97432414	10.1513935918597	9.23104187502838	10.0980147446149	8.91193593204836	8.40475526534244	8.6032017907916	9.05596427819418	8.86181106500274	9.0262875874653
chr11_97436216_97436791	9.57313416073762	9.0451135084851	10.110194871875	8.51752106222384	8.13224880122889	8.6032017907916	8.87716865515588	8.46917589725952	8.69595352002358
chr11_97436973_97437307	9.14637879923377	8.24904141073184	9.21220926613256	7.94797968625533	7.84156050785353	7.8813184571275	7.91895358005008	7.99548145728716	8.07792967101675
chr11_97525489_97525709	7.10196314795163	6.45440743212677	7.05526559957288	6.28306280928653	6.10121603023436	5.96096774510113	6.29438292703745	5.76042798071335	6.09625255509484
chr11_97865339_97865905	8.64582545198006	7.42413959909876	7.99588194818936	7.61543714572979	6.98557197789645	6.79983027525205	7.19456320445864	7.2538439705507	7.20503899626378
chr11_97949253_97950019	10.0072635777727	8.51657335540769	9.9642458220489	8.63343720251805	8.57309228331454	8.57246504640889	8.26504070191394	8.98221306771005	8.76469969005756
chr11_98602875_98603742	9.81963404494877	9.536556981068	10.4031161846914	8.8928168168231	8.75486813929109	8.84809596090754	9.06069314312872	9.23525847851823	8.92890936505171
chr11_98826469_98827131	9.88443604920642	9.39059668530712	10.1195977032486	8.44057866706075	8.42207244197608	8.8679145530198	9.20436517889514	8.38885517593173	8.88467264455769
chr11_98843126_98844222	8.86789350946082	8.68477104862535	9.78843501022826	8.10039265819899	8.05660294640803	8.0791356614547	8.19357337689208	8.42957562384578	8.41791785816099
chr11_99091036_99092636	9.83649046716383	9.70453053500524	10.5203206290604	8.76194771753892	8.93144523496278	8.90401264349313	9.05359401520442	9.38529466429094	9.30956140604571
chr12_113514779_113515791	10.3880531632182	9.19923765517867	9.99083987774713	8.57464616303922	8.61509740375975	8.98661067852237	9.6367729405872	8.37502163026423	8.52271096871466
chr12_117440853_117441635	8.33216282402102	8.33144728960651	8.23746069571479	7.378578362173	7.53369080276964	7.09920330586088	6.91852652114316	6.84648288237433	6.98024094525027
chr12_117707220_117707911	8.416193464686	8.36313228102074	8.80241164528434	7.11679262364945	7.0653786038777	7.49998567499008	7.49748418095921	7.7881777901095	7.69733079940326
chr12_117803498_117804323	9.04451962074419	7.52122070110324	7.38595113803879	7.03724568865231	6.77072434524412	7.11835479740085	6.47831591500962	6.65938420384131	6.73836827435046
chr12_117816414_117816822	6.66292165628653	6.35109577171023	6.08935216700046	5.62880875088007	5.63072605828805	5.55694258316388	5.60536313220436	5.30365254530212	5.78396912708738
chr12_118391975_118393076	10.5795187317715	10.1895818836939	10.7650536385545	9.20844328179142	9.15491687322067	9.37473698156213	9.52489668270189	9.43054291376849	9.40658542851593
chr12_120235016_120235517	6.9513810182018	7.04695209779507	7.08870584413888	6.45218938915625	5.77887562796164	6.35556709167083	6.15662694386745	5.6033353896791	6.33353836514506
chr12_20926014_20927434	8.8529026560526	10.0474611599196	10.1020862259142	6.739206053602	6.41554240279009	7.39423645591678	6.56192395382904	6.54729863847208	6.2470373538873
chr12_20996077_20996733	5.80516323614048	6.23947732402372	7.36794861361389	5.52754302796456	5.18428916448547	4.85955446248665	5.39815611069563	5.63629925233447	5.40829712542069
chr12_26555688_26556482	10.2172250279011	9.34640538576331	9.91108782165207	8.72998115468424	8.89781848345529	8.29963851389981	9.17849481134185	9.07918752463503	8.83031449235627
chr12_28250734_28251562	8.75308126405318	8.63374684169835	9.66358683994576	7.89121534530001	8.17375297661891	7.75296366774652	8.57390429525464	7.79513012869563	8.22280875038428
chr12_30919694_30920370	8.10787919790132	7.79391150973296	8.05318246415503	5.97024531990088	6.3433967780745	7.61870643795864	6.93938428772559	6.98750828907718	6.93724187346464
chr12_38527525_38527983	7.47676690972873	6.11803026723706	6.56092969502109	5.25409719949518	5.53302465216509	5.05394077065695	5.78393832218557	6.29195118580388	5.85725666646088
chr12_42832488_42833311	9.75178286770572	9.0385921641401	9.48177152685201	8.04944270152376	7.9649764529693	9.1619473096612	8.7599179529188	8.29401623828045	7.96014065841606
chr12_52174904_52175421	7.91324078274505	6.28520997421767	7.71955848563227	6.13556155640308	5.8066105391694	6.48051540072239	6.9701070629415	5.87390544089667	5.94912351457254
chr12_59887101_59887984	9.97993903614314	9.81927708904612	10.1088465924817	9.07911981262467	8.5338126605752	9.26587810850649	9.59338466071549	8.01346599173002	8.92618399759525
chr12_66429410_66429875	6.83311741912482	6.77362767307556	7.42129015288152	5.56218864972537	6.00995976295526	6.32249485702875	6.60192929443073	5.81837414630569	6.01413869217203
chr12_80819984_80820878	10.3002042050383	9.45811257895716	9.95226699723902	8.61410560760122	8.61509740375975	9.36281793823476	9.39614240825073	7.89556652434712	8.92890936505171
chr12_81626520_81626922	7.81747970971684	7.20763798269549	8.31443296634084	6.57087474257321	6.32475964848203	7.15590204312934	6.84300807892198	6.31182850775422	6.96961267043156
chr12_88807181_88807678	7.50782591445971	7.51180357348609	7.14275085335285	6.48713909441215	5.96192641975041	6.4037450863252	6.79797428164166	6.54729863847208	6.35020913949154
chr12_90899717_90900253	6.85757311221891	5.92754323096719	6.68343767335424	5.69218346466636	5.66172408462695	5.77430457993674	5.85365487419554	5.87390544089667	5.75861426335412
chr13_112704341_112705256	9.23690271849947	9.0385921641401	9.35782922101405	8.31685796433408	7.90459359598966	8.09845865286489	8.34481321213137	8.44731035076834	7.89462547877935
chr13_118191219_118191665	6.36997274795657	5.73965555633426	6.71246783129	5.20957241168709	5.75054859337279	5.69695849083523	5.57773623701635	5.34526256706126	5.14748474574503
chr13_13981562_13982387	8.26575489295977	8.20890823283536	8.58288518823981	7.21294300223197	6.93787085428266	7.11835479740085	7.25388005308463	7.35163760531889	7.4303998710572
chr13_15823140_15823515	6.56198052394257	6.32947973703086	6.35438760223728	5.49193449130797	5.77887562796164	5.67013252698935	5.85365487419554	5.63629925233447	5.50521186085185
chr13_16877104_16877575	6.79562252788372	6.56906724868597	6.06667990093139	5.49193449130797	5.13859605803872	5.98257920082028	5.63241380061021	5.30365254530212	5.22788691696041
chr13_19241385_19242085	8.79760634529669	8.3890138389965	8.07547805237274	7.66147051304029	7.64874558436022	7.21043073848393	7.35789889122424	7.13791540431383	7.82010689173825
chr13_19765927_19766900	7.87212873632122	7.58546183011796	7.81548726043044	5.69218346466636	5.66172408462695	5.18063446494746	5.52064096133666	5.49907537378444	5.75861426335412
chr13_20510364_20510755	6.42050690425904	6.30752161604921	6.63873871387546	5.78185961304217	5.27074898567917	5.09771800974866	5.89819109020633	5.69982893142234	5.37426067145315
chr13_21217097_21217558	6.9850189830072	6.26253277277325	5.60803325074071	5.01254588211642	5.59897184736193	5.46500800983069	5.87610786370832	5.01830014103388	4.81125748507289
chr13_21417356_21417853	7.38770609575274	7.62091786914673	7.8611499111586	5.62880875088007	6.12310780835212	5.64274524502872	5.89819109020633	6.02794010016892	5.88081891840262
chr13_21570474_21571343	8.49944553924628	8.42448360932773	8.81570223528655	7.64628970538554	7.03172287318337	7.12783480578714	7.48341602977268	8.19773351972457	8.00221451630623
chr13_24805420_24805902	7.56799310084854	6.69197287223422	6.47854859984888	5.99512792219141	6.24759854259698	6.33912945614498	6.24432231696421	6.09885901889972	5.47372349927272
chr13_37632793_37634065	9.12158079948245	8.42448360932773	8.86447788005872	7.85868248737423	7.50952792498732	7.22815322952612	7.50446675047433	7.35163760531889	7.23190888888777
chr13_53880564_53880952	6.16712438058979	7.11091771164311	6.02017170643953	5.29704499826192	5.09105624693094	5.98257920082028	5.83081862678664	5.63629925233447	5.30325622761831
chr13_5397553_5398322	9.262080127954	8.96827523280372	8.87721062990408	8.23312409415132	8.06765623569079	8.39253446532885	8.0908582779359	7.47819754431134	7.82010689173825
chr13_58648833_58649386	7.90161407013494	7.24228078791507	7.82210008725357	6.30290440745254	6.58110362143453	6.23618666599301	7.25388005308463	7.0819323127128	6.67412087215129
chr14_25474602_25475477	10.6720539056831	9.48473769137735	10.4281963727639	8.18149186955975	9.26209997180945	8.9149402548043	8.9955059841724	8.98221306771005	8.51909677341684
chr14_28375127_28375998	7.97555824989485	7.59440841866145	7.78872704375359	6.58703793849891	6.22761613157731	6.33912945614498	6.57538616766173	6.18803704113129	6.50678004725806
chr14_31632735_31633282	6.7440299790922	6.95227139139158	6.76879482364295	5.86585738580838	5.69200415102141	5.64274524502872	5.9199173113081	6.47898373255728	6.33353836514506
chr14_32835534_32836133	7.32799955961333	6.16790381865363	6.71246783129	6.04356472219348	5.75054859337279	5.96096774510113	5.75986300959643	5.92722764563287	6.1547531754692
chr14_65633872_65634586	8.12296942591653	8.9579439405387	8.56331532168609	7.09451501467716	6.53345867917658	7.78315936556958	7.5791085592582	7.47819754431134	7.92775651530504
chr14_8147164_8148128	7.98109170637895	9.28161771287671	8.96928086572013	8.23312409415132	7.20267070340411	7.39423645591678	7.97522852877738	7.33260718813332	7.94403982915712
chr15_100743888_100744352	8.8529026560526	7.02053807674743	7.74066138811447	6.57087474257321	6.70078079820256	6.41944088748404	6.66617326344647	7.07046654184759	6.85870639534371
chr15_102583557_102584142	8.75630766387177	7.00714468744897	8.03053562899354	6.36078036749451	6.91340515818608	6.85813659423854	6.89735737823073	6.91232864210243	6.75087387612485
chr15_103013474_103014755	10.5658012019415	9.23389867677055	10.0054051885642	8.81030523020587	9.03631298099327	8.79584582836198	9.56704326665462	9.08768825205091	8.83031449235627
chr15_17593286_17593886	7.28377084453396	7.54910612851954	8.19228275538769	5.52754302796456	6.0789680959429	5.49639419372198	6.02359473789729	5.87390544089667	5.73276424797198
chr15_25422046_25422541	6.88161356458226	6.23947732402372	6.15519771320326	5.37868347277748	5.83377933125678	5.77430457993674	6.00348441960571	5.6033353896791	5.56595359537692
chr15_26091101_26091715	7.7606676834472	6.90967772060439	7.25489307650551	5.69218346466636	6.0333534344951	6.12493994994788	6.62798013601346	5.95311727984354	6.01413869217203
chr15_26303427_26304036	6.02048979719878	6.30752161604921	6.78253231474186	5.72275771591935	6.05635159717674	5.25814670459036	5.57773623701635	5.42451885381091	5.30325622761831
chr15_26336680_26337174	7.94756674555129	7.27610242681369	7.43863753077316	5.49193449130797	5.35147200361754	6.73901526900194	6.65355706225481	5.87390544089667	6.05581401072936
chr15_29889509_29890001	7.15210015462191	5.70558547195743	6.82296136059927	5.56218864972537	5.59897184736193	5.09771800974866	5.39815611069563	5.30365254530212	5.26615527885334
chr15_30585056_30585590	8.29268691846062	8.13126761739006	7.59372908036029	7.4934358704416	6.30586871105734	6.1816879011142	6.44929787947763	6.68983352098267	6.95890423054771
chr15_30597659_30598630	10.3394323927274	8.56731475420365	8.84516528879838	6.55452316857542	6.32475964848203	5.82346846993153	6.61501507761725	6.36980657649881	6.33353836514506
chr15_31653994_31654465	7.01787862109685	6.19217739009439	6.25837900717615	5.8104510448169	6.10121603023436	5.69695849083523	5.68488734654743	5.63629925233447	5.75861426335412
chr15_40926547_40927249	7.54572555101292	7.59440841866145	7.34971646667023	6.46977352347919	6.30586871105734	6.1816879011142	7.31878293769775	6.73430831103069	6.46162560524499
chr15_53046036_53046625	7.33668331217589	7.86949177643862	7.62434489237073	6.50429162934454	6.16586936535812	6.7265314798838	5.9830715749684	6.31182850775422	6.09625255509484
chr15_54028506_54029700	9.56947209961251	9.29535732146701	9.65806593781408	8.51752106222384	8.08951109238476	8.79879885795072	9.01999444738029	8.21337100717824	8.41013247952616
chr15_69180328_69181055	7.84202530364642	6.82044623497884	7.70531542461399	6.13556155640308	6.20733997943989	6.5100798112344	6.93938428772559	5.84642811047017	6.35020913949154
chr15_71558066_71559011	10.5676377602282	9.48713395482192	8.51930198701625	7.06043081653989	7.14094473631901	8.66277483488403	8.49570484273741	8.29401623828045	7.04239298938425
chr15_78540177_78541577	11.1574512990451	10.0458367875825	10.6343470676339	9.31280411317794	9.0193563636313	9.57397435875464	10.2082684204768	9.76675486202959	9.42985456798418
chr15_81127906_81128355	6.84539808202224	7.4637657213006	7.82210008725357	5.66088011585986	5.3899390611307	5.2200149914916	5.36557786315566	5.12128254706188	5.78396912708738
chr15_81247340_81247796	7.42073694640669	6.32947973703086	7.27436818072326	5.56218864972537	5.75054859337279	4.9609991829776	5.68488734654743	5.21592698865429	5.62396144046851
chr15_81798729_81799253	8.82244481862971	7.83973539296119	8.64750134847312	7.16032886489378	7.17214183939117	7.55006781685464	7.48341602977268	7.60242463019877	7.95479373788531
chr15_81799515_81800404	8.93775550870025	8.26590445293982	8.8516316210107	6.50429162934454	6.22761613157731	6.49537571758275	7.14167916523802	8.24921072499128	7.4303998710572
chr15_81911399_81912083	9.18039459896014	8.51187059808314	8.67693422506802	6.60301715984717	7.03172287318337	6.37181253813268	7.12360579181153	6.96288825781162	7.05249249457706
chr15_81961084_81961615	9.75983853444192	9.51323333963415	9.39813178240956	6.92795976610628	7.45150947052175	8.15029575122682	7.50446675047433	7.39813377690708	7.86642025538643
chr15_82181968_82182294	7.57533935966535	7.20763798269549	6.69802749725998	4.83843955316556	5.04148464407199	5.00842569107805	4.88454463263728	4.96309436237387	5.06119475067209
chr15_83247614_83248704	10.5621210558337	9.59326720903524	9.75262024968474	7.91672125365583	7.56528662008041	9.70719181989949	7.5988080898069	8.34221674209541	7.89462547877935
chr15_83828636_83828944	6.14711420411333	6.37238059126393	6.46147382999453	5.45530165211425	5.46350081346845	5.25814670459036	5.57773623701635	5.12128254706188	5.22788691696041
chr15_8401123_8401529	7.26568852236598	6.32947973703086	6.99772270918215	5.45530165211425	6.0333534344951	5.98257920082028	6.49260204355192	5.53477683968868	6.01413869217203
chr15_84135673_84136203	7.56060897758989	7.21927931389386	7.88028367659418	5.91906263015774	6.0333534344951	5.77430457993674	6.9701070629415	6.56386918009133	6.46162560524499
chr15_84687188_84687415	7.95320884154143	7.53987118196558	7.97230639296879	7.06043081653989	6.00995976295526	6.71393622456282	7.21176406059079	7.26393028370763	7.00126181107724
chr15_85352147_85352396	6.67676806016481	5.95644871744437	6.23835138343162	5.41757652267365	5.09105624693094	5.00842569107805	5.57773623701635	5.21592698865429	5.47372349927272
chr15_85709115_85710368	11.1040383014586	10.6222751142509	10.9176031482293	9.76046781539074	9.82558121347119	9.71970524224526	9.81522689515951	10.0950769504395	9.8448567867116
chr15_85735632_85736453	7.56060897758989	7.54910612851954	7.60144456686782	6.43438093967742	6.71504968276267	6.41944088748404	6.67867741136363	6.77742393456312	7.01165673968765
chr15_85768715_85769123	7.71487116671838	6.2160302423062	6.60813033907398	5.45530165211425	4.93533206049918	5.33100383536581	5.80758482872525	4.96309436237387	5.26615527885334
chr15_85801766_85802493	9.33938462544602	7.92012645395849	8.49471535909846	7.07188317640006	7.30933205275207	7.9414350059843	7.5456618670957	7.35163760531889	7.49826191813442
chr15_85824300_85825085	7.66067685990508	7.73853301110982	7.9054051755188	6.86339913768768	6.78430662584922	6.33912945614498	7.15063058300258	6.59643440942798	6.53609317162465
chr15_85836051_85836672	8.27928391451901	6.96618980070236	7.88028367659418	6.48713909441215	6.79775959712186	6.53903260035431	7.2455557210808	6.85989918497792	6.78773956992348
chr15_86107073_86107708	9.39009510241996	8.32609797087619	8.80907226408761	7.28348729392387	7.0653786038777	8.03468530771451	8.01481437602628	7.38895473163408	7.17765309024803
chr15_91196704_91197138	7.25656073440657	6.70868636504298	7.32192453597239	5.78185961304217	5.69200415102141	6.35556709167083	6.46388225252048	5.87390544089667	5.59528228236095
chr15_95182263_95182999	9.6392569684946	8.37871699239112	9.37363657381161	7.82539545059645	8.24848585258062	8.4080955539628	8.3564066730796	7.815787356622	8.42179481522871
chr15_96916154_96916693	7.23812813164475	6.72520403962871	7.14275085335285	5.8104510448169	6.3799372160413	6.6623985729299	5.9623464051684	6.46137063346866	6.03513591764579
chr15_97628522_97629035	7.64680210445872	6.88055407577202	6.74091233053112	6.01956213920645	6.16586936535812	6.16303132293984	6.62798013601346	6.44353256967332	6.39905426514324
chr15_97853622_97853919	7.64680210445872	6.56906724868597	7.13210469410122	6.32246586528313	6.41554240279009	6.64921397360613	6.06294464689602	5.97852007907293	6.43069082144397
chr15_97928954_97929266	6.16712438058979	7.19590084325555	6.17646194374415	5.69218346466636	5.88651389056866	5.43282489347347	5.60536313220436	5.63629925233447	6.09625255509484
chr15_99962572_99963694	9.58587863249172	8.55822103393696	8.85806906567925	7.63863859417083	7.47666303227302	8.10324909637456	8.18492717458361	8.61750929250948	8.05313177705306
chr16_18655588_18656687	9.78847196147409	9.21955771968686	9.70522589389226	7.56787608129366	7.47666303227302	9.12007179853642	8.53703388070813	8.5778144820554	8.47126759380478
chr16_20250279_20250931	8.0458828412845	7.96215084042587	8.66229295948663	6.83672785605897	7.16181850793858	7.63204829603287	7.53887778175717	7.29376854961151	7.43810099520869
chr16_23887879_23888466	6.90525288462862	7.45396160042277	7.8928993496169	5.75263872550098	6.36178707352669	5.67013252698935	6.73958611780005	5.90083090990668	6.49189001018957
chr16_34151616_34152165	6.93998884794258	6.78940679610937	7.57817234917223	6.04356472219348	6.10121603023436	6.5813702920901	6.49260204355192	6.53052985994873	5.80884884232986
chr16_61171646_61172251	7.91324078274505	7.67250984937502	8.44424559303502	6.79575391988386	7.0653786038777	7.32187814830335	7.56582344164433	6.27178435457824	7.0724788734426
chr16_6397139_6397819	7.84202530364642	8.55365254955784	8.08649751264496	5.89272342661445	5.27074898567917	4.55136524669594	5.85365487419554	5.53477683968868	5.65202177658926
chr16_6717590_6718175	7.37090005811123	6.72520403962871	7.14275085335285	6.04356472219348	5.8066105391694	6.25388459360837	6.41966375647734	5.49907537378444	5.59528228236095
chr16_67610935_67611908	10.4199187056431	9.99623497465027	10.5060523544987	9.68470629648053	8.86338829601648	8.96574403493999	9.78697618070961	8.8684051518275	8.77382506371291
chr16_6810738_6811285	7.89576523002986	7.25364395362917	6.75492240688433	5.83844147997935	4.75375427472836	4.68637930090303	5.39815611069563	5.42451885381091	5.01550390972981
chr16_8662020_8662429	6.88161356458226	6.96618980070236	6.88787733320675	5.89272342661445	6.0789680959429	6.02479498594456	6.31067532637804	6.18803704113129	6.13552913807774
chr17_10391170_10391405	6.42050690425904	6.06627110443527	6.5285564870974	5.29704499826192	5.69200415102141	5.43282489347347	5.87610786370832	5.38551952545029	5.73276424797198
chr17_10641273_10641686	7.57533935966535	6.96618980070236	7.52235362028538	6.13556155640308	6.28671668176849	6.73901526900194	6.70335756719235	6.35074825939569	6.73836827435046
chr17_11080744_11081227	7.69478751760025	6.89519070577744	7.18455743121108	5.91906263015774	6.4673009931239	6.33912945614498	6.64082673167777	6.07562667006537	6.17371171986947
chr17_22560708_22561622	9.83801314489734	8.88347372526522	9.57846834121129	8.15496370881391	8.5015988397879	8.31623111521814	8.78013436000507	8.49498363923344	8.63382158128589
chr17_24174955_24175853	10.0446686212692	8.49290445917588	9.43087755385614	8.02620542337681	7.83510230773324	7.9679506435854	7.15952611354526	8.50348444114179	7.71643043067424
chr17_24826140_24827227	9.01788902423121	8.82023601385576	9.1026482323689	7.97857250148855	7.89220636028214	7.8924375470218	8.15424949433427	7.9463923704447	8.19134621869865
chr17_24940891_24941739	8.04059374507544	7.29821306532866	8.18717426806298	6.69525683526286	7.65609721890629	6.63590465966225	6.76323182180863	6.79150820381264	7.03222123666096
chr17_25418997_25419467	8.1179569246192	6.30752161604921	6.87513003016654	6.30290440745254	6.22761613157731	6.10548975811948	5.57773623701635	6.56386918009133	6.07618303248103
chr17_25552230_25553634	9.85766304150405	8.74611033261936	9.47341296469663	8.48808560898516	8.29153050309612	9.17336672362547	8.24022031886074	8.12242284091639	8.20040594950601
chr17_25581888_25582602	10.2644159224724	9.67120078904479	10.3158294614389	8.94014726761468	8.79195711674911	9.49427618533984	9.32128186672661	8.54936245527416	8.94784397921032
chr17_27003780_27004218	6.9513810182018	6.09239570873516	6.44418772071095	5.37868347277748	5.3899390611307	5.58617968245522	5.39815611069563	5.97852007907293	6.05581401072936
chr17_27694626_27694937	7.87212873632122	7.05997735542318	7.57817234917223	6.53797864884147	6.67180215233691	6.1816879011142	6.70335756719235	6.53052985994873	6.84712302716056
chr17_28253176_28253936	8.48395471543126	8.39413477223959	8.66229295948663	7.0832440863236	6.97379611954039	7.97319555434811	7.77068588514542	7.22315009827179	7.52742003781765
chr17_29016822_29017451	9.01250334824737	7.36256269710858	7.99588194818936	7.09451501467716	7.08738135268321	7.00968084669403	7.38843867128205	7.18116970000204	7.54177943290933
chr17_29782193_29783379	10.552879404399	9.95874458237288	10.3286270568394	8.39598656331513	8.7952819758751	9.0198875703822	9.40360515410791	8.88475955336725	9.62392982815651
chr17_30541638_30542118	6.83311741912482	6.83571418016134	6.60813033907398	5.25409719949518	5.31177306895747	5.74902250232019	6.11991982290273	5.6684495826413	5.56595359537692
chr17_32381490_32382633	10.2461832040682	9.16372271538538	9.56476421393918	8.34996881912955	8.34244994806295	8.28285236016745	9.11171179985803	8.75554459270589	8.40622394385898
chr17_32518435_32518908	8.29712698743756	7.41405915928448	7.7751574852443	6.45218938915625	6.74316152763435	6.88080285134228	7.02962768667623	6.88635639834164	7.22300837901944
chr17_32887562_32887930	6.77006180017963	5.52047488930579	6.31677837940989	5.20957241168709	5.49873652321933	5.29511704691785	5.2259162443233	5.38551952545029	5.78396912708738
chr17_34225243_34225540	6.70405910557578	5.95644871744437	6.23835138343162	5.25409719949518	5.49873652321933	5.58617968245522	5.54950546439953	5.78971696468868	5.30325622761831
chr17_3467560_3468268	9.62697757942168	8.68894259555697	9.32800485658787	7.85868248737423	7.74149710302431	7.85881863185466	9.00289630878821	7.80204895465813	8.31743640598023
chr17_4311699_4312342	8.26575489295977	7.57645902954685	7.89916587324254	6.37954854507097	5.88651389056866	5.7232475602959	7.27038446249965	6.83293820004467	6.43069082144397
chr17_46570510_46570946	8.03528511588104	6.93821512565666	7.29358118019429	6.06715145937644	6.26729594697441	6.1816879011142	6.90798146161771	6.87318956241531	6.70017226117395
chr17_46600452_46600919	7.81127717296292	7.38338437768666	7.26466384258904	5.59592700974326	6.12310780835212	5.96096774510113	6.56192395382904	6.99966007711928	6.81179297380037
chr17_46619750_46619955	6.67676806016481	6.51291110189039	6.75492240688433	6.11313617646134	5.13859605803872	5.89397674762636	5.2259162443233	5.81837414630569	5.59528228236095
chr17_46623880_46624838	9.7646504244756	9.57310748725711	9.66174888662428	8.73356822299126	8.33789463950649	8.41965696657777	8.60985430309806	8.96693370545302	8.84192995896366
chr17_49674715_49675278	7.21945428565583	7.17213266356647	6.78253231474186	6.2425049043027	6.30586871105734	6.20009477614992	6.04341185363813	5.78971696468868	5.80884884232986
chr17_50431833_50432697	9.34582183165756	8.54906952648943	9.17144744380882	7.02550979519304	7.97087747455351	7.26295114654634	8.1138201182196	7.92120422110392	6.46162560524499
chr17_51786913_51787565	7.88989247508036	6.30752161604921	6.94994909988443	5.25409719949518	5.42725724492541	5.46500800983069	5.73534177043475	5.38551952545029	5.37426067145315
chr17_52740066_52741105	9.37548787460852	8.0813180592698	9.02468960049979	8.21782807259643	7.61141103827838	7.21931950801343	7.63105057613343	7.46078876041053	6.87019577254558
chr17_55233355_55234423	8.0458828412845	6.7576703043661	7.30309159904552	5.97024531990088	5.66172408462695	6.62246818936129	6.61501507761725	6.80545350596424	6.19241233285937
chr17_56584867_56585192	7.20053272508715	5.98474884015102	6.57684025898192	5.25409719949518	5.42725724492541	5.52702604208725	5.60536313220436	5.6684495826413	5.62396144046851
chr17_64394563_64395168	8.86191586900792	7.48317474140122	8.31910972380075	6.78182775629046	7.63392824483598	7.67779061282019	6.41966375647734	6.9504162550053	7.21405198621385
chr17_67362359_67363139	8.43645643195826	7.1600982805087	7.50599750109413	6.46977352347919	6.43300949020562	6.63590465966225	7.27038446249965	6.83293820004467	7.03222123666096
chr17_68057895_68058581	8.57449443987718	6.41399747399255	7.24505495692033	6.28306280928653	5.83377933125678	6.20009477614992	6.53460548664742	6.5135579045626	5.50521186085185
chr17_69548106_69548411	6.36997274795657	6.55059741298516	6.83618489373732	5.56218864972537	5.56641984965212	5.61477039089999	5.83081862678664	5.90083090990668	6.07618303248103
chr17_71056285_71056830	6.9738946471754	6.43434878379705	6.79613753194556	5.78185961304217	6.12310780835212	6.14411784705025	6.27789656721591	5.81837414630569	5.56595359537692
chr17_71221570_71222913	9.3859366869918	8.35264792979726	9.35782922101405	7.54349007650408	7.70652962585066	7.72211885400329	8.19787706692725	7.51239251979692	8.09746456004926
chr17_71270961_71271897	8.91772656640234	7.72230992262963	8.18204757349602	6.68029723925426	6.88850988025171	6.62246818936129	6.47831591500962	7.26393028370763	6.99079026474339
chr17_73590001_73590934	10.4391068715258	8.01633722906171	7.95436737079715	7.17100819139329	6.70078079820256	8.20479266450271	7.55241397141745	8.29890958893257	7.65835110729666
chr17_74508740_74509326	8.66655365599638	6.41399747399255	7.26466384258904	5.97024531990088	5.49873652321933	5.33100383536581	6.32677844720016	6.5135579045626	6.21086224525659
chr17_75525210_75525716	8.21032960220808	6.92401819937913	7.74762727082586	6.96533081158367	6.26729594697441	6.6089020468263	7.16836645878295	6.27178435457824	6.95890423054771
chr17_75586212_75586600	5.97552293591062	6.28520997421767	6.68343767335424	5.25409719949518	4.93533206049918	4.9609991829776	5.7103563682602	5.87390544089667	5.37426067145315
chr17_76743045_76743853	8.30155339883877	6.06627110443527	7.92396210385921	5.8104510448169	5.49873652321933	5.55694258316388	6.71553744900006	6.77742393456312	6.01413869217203
chr17_80867717_80868269	8.80073467137616	6.06627110443527	6.87513003016654	6.04356472219348	6.78430662584922	6.62246818936129	5.85365487419554	6.14417259865392	6.11603169413309
chr17_8244048_8244542	7.70820781312031	7.20763798269549	7.15331804272011	6.32246586528313	6.41554240279009	6.5100798112344	6.60192929443073	6.83293820004467	6.52151331428217
chr17_83686671_83687931	10.794729164052	9.53424151972541	10.191418692135	8.84387891903275	9.38851482654773	9.20931260701096	9.53682242395101	9.19386446903139	9.25631789163102
chr17_8453283_8453665	6.82072923899972	6.06627110443527	6.17646194374415	5.25409719949518	5.66172408462695	5.55694258316388	5.7103563682602	4.96309436237387	5.85725666646088
chr17_84891537_84892233	7.6043534409705	7.38338437768666	7.43863753077316	6.01956213920645	5.88651389056866	5.46500800983069	6.65355706225481	5.97852007907293	6.98024094525027
chr17_86176199_86176661	7.50782591445971	6.78940679610937	6.74091233053112	6.01956213920645	6.24759854259698	5.87088402517185	6.31067532637804	6.44353256967332	6.33353836514506
chr17_90461480_90462016	7.43697064930242	6.97997307344172	6.40895938186383	5.78185961304217	5.69200415102141	6.12493994994788	6.35843472460396	6.23054608821042	5.78396912708738
chr17_9180883_9181615	8.64930093280435	7.54910612851954	8.52335925186905	6.58703793849891	7.54165533804981	7.11835479740085	7.31878293769775	7.5944697211486	7.30961013295404
chr18_10350592_10351084	7.29272684443852	6.77362767307556	7.16380743930628	5.62880875088007	5.8066105391694	6.63590465966225	6.43455951250238	6.00345506131291	6.01413869217203
chr18_22448790_22449494	8.75630766387177	7.08567544725771	7.88660536500915	6.37954854507097	6.3433967780745	7.08953006722768	7.15952611354526	6.5135579045626	6.47683972795308
chr18_35672021_35672684	8.08237146741638	7.34143320828033	7.33124870732899	6.60301715984717	5.93725475820004	6.5813702920901	7.27038446249965	6.47898373255728	6.85870639534371
chr18_37580897_37581780	7.56060897758989	6.78940679610937	7.39486810112185	6.04356472219348	6.59663237131282	6.12493994994788	5.75986300959643	5.76042798071335	6.11603169413309
chr18_37874250_37875006	5.30509615720242	8.25468441295029	6.62351783086685	5.72275771591935	5.18428916448547	5.09771800974866	5.83081862678664	5.6033353896791	6.05581401072936
chr18_43352523_43354379	10.5342165610826	9.24526960891716	9.41786834690421	8.91193593204836	8.27255833951574	9.05735296922916	9.1609863270657	8.87824004840463	8.67011857461528
chr18_49373040_49373560	6.36997274795657	7.04695209779507	8.26195977376147	6.22177041514801	6.51721017213482	5.79911368737834	6.10119073740637	5.63629925233447	6.52151331428217
chr18_61084608_61085444	8.51857761712088	7.77830593475832	7.98414251672632	6.58703793849891	6.93787085428266	6.46549540136262	7.18588433488525	6.89940200825363	6.76326966719966
chr18_61331449_61331803	7.26568852236598	7.23082640559328	7.58597182704886	6.20071936456522	6.12310780835212	6.62246818936129	6.64082673167777	6.85989918497792	6.33353836514506
chr18_62059687_62060192	7.56799310084854	6.51291110189039	7.55451587523418	5.8104510448169	6.22761613157731	6.0038512512724	6.76323182180863	6.44353256967332	6.07618303248103
chr18_70742805_70743250	6.16712438058979	6.45440743212677	6.56092969502109	5.49193449130797	4.93533206049918	5.93900519315651	5.29773644189112	5.73047639202445	5.22788691696041
chr18_71822511_71823038	7.19097695695637	6.39334454087443	6.69802749725998	5.49193449130797	5.8066105391694	6.16303132293984	6.26121138266571	5.73047639202445	5.26615527885334
chr18_75865204_75865839	8.00301489327891	6.8508191504785	7.63189774264259	6.30290440745254	5.98615593212659	6.35556709167083	6.75145847659001	7.2538439705507	6.17371171986947
chr18_80197917_80198345	7.37932777212438	6.72520403962871	6.93775017360942	6.28306280928653	6.58110362143453	6.0038512512724	6.13839620897003	6.09885901889972	5.99281174916772
chr18_80759520_80759931	6.7175089856054	6.93821512565666	7.03252719216561	5.59592700974326	5.59897184736193	5.43282489347347	5.89819109020633	5.46234547787415	5.73276424797198
chr18_80872836_80873589	7.50012410818565	7.69762601554808	7.66171739906598	6.17934149154603	6.18676092776671	6.04542093488258	6.60192929443073	6.4254635298143	6.35020913949154
chr18_82894830_82895895	10.7582054790041	10.0811571025963	10.3831794456863	9.34363293497932	8.6776967147709	9.79702313902737	9.90208102819053	9.36679014941405	9.20328502336392
chr18_85043917_85044455	6.62054574669723	6.78940679610937	6.97403682234475	5.37868347277748	5.31177306895747	4.80499756707232	6.49260204355192	5.92722764563287	5.40829712542069
chr18_88765363_88765969	9.27563016700772	8.90155691656671	9.46078356706361	5.52754302796456	6.51721017213482	6.7758175446491	7.6374129453737	6.59643440942798	7.55599629298402
chr19_17328540_17329071	6.73083180016027	7.14796140064023	7.55451587523418	5.62880875088007	5.8066105391694	6.06573910701626	6.44929787947763	6.14417259865392	6.63411710770235
chr19_18669659_18670223	8.12296942591653	8.54906952648943	8.66229295948663	6.45218938915625	7.04303018547401	6.92507582913692	7.12360579181153	7.19178123470024	7.24954504910374
chr19_20571921_20572298	6.67676806016481	6.43434878379705	7.03252719216561	6.0903372509042	6.22761613157731	5.365876690532	5.4911104183581	5.81837414630569	5.75861426335412
chr19_21991838_21992299	7.16191922515755	6.03963631367399	6.23835138343162	5.72275771591935	5.88651389056866	5.87088402517185	5.75986300959643	5.6033353896791	5.70639770108368
chr19_24339537_24339889	7.20053272508715	7.18406628688517	7.14275085335285	6.17934149154603	6.43300949020562	6.97854177952391	6.11991982290273	5.84642811047017	6.09625255509484
chr19_25434076_25434517	6.66292165628653	6.97997307344172	7.59372908036029	5.41757652267365	5.69200415102141	5.79911368737834	5.46087877622789	5.42451885381091	6.07618303248103
chr19_31115258_31115906	7.29272684443852	6.89519070577744	6.72676177498329	5.91906263015774	5.46350081346845	6.43496191451881	5.7103563682602	6.20945550160862	5.94912351457254
chr19_31484379_31485271	8.70045131099784	8.82023601385576	8.32377133241252	7.60761911403239	7.30933205275207	8.27438527596752	7.28670023323549	6.65938420384131	6.89289867661991
chr19_42119643_42120403	9.89763846109451	7.64694592013082	8.62879564186899	6.55452316857542	7.16181850793858	8.07426406207228	8.26504070191394	7.4253226218649	7.40704456335096
chr19_45295094_45296168	9.22298197753817	9.37256399481708	9.56476421393918	8.13338314720935	8.31025578324723	8.69800371388891	8.35255255292368	8.01346599173002	8.24048314906596
chr19_46206148_46206591	7.46889570283152	7.11091771164311	7.53046214954749	6.11313617646134	5.83377933125678	7.08953006722768	6.08220158270332	6.44353256967332	6.35020913949154
chr19_46622617_46623067	6.31753249451024	6.28520997421767	6.93775017360942	5.1152102446966	5.18428916448547	5.58617968245522	5.18833856029041	5.46234547787415	5.18836320476892
chr19_47946019_47946428	6.48515705725978	6.14319370255296	6.79613753194556	5.75263872550098	5.3899390611307	5.00842569107805	5.94129860217352	5.42451885381091	6.03513591764579
chr19_48541794_48542451	8.48395471543126	8.45420584363922	8.85806906567925	7.10569739429902	7.51762760527707	7.66486960609279	6.87586725395148	7.73854489692558	7.71643043067424
chr19_55696415_55697340	8.94342730670372	8.75807090826905	8.96033406168173	6.11313617646134	6.26729594697441	6.71393622456282	6.57538616766173	6.4254635298143	6.88159269896429
chr2_101967310_101967672	7.97000340283978	7.35203700175616	7.48945236794879	6.0903372509042	5.72160147619125	6.28861472795967	6.24432231696421	5.87390544089667	6.62052566289103
chr2_10311464_10311878	6.45320617769521	6.69197287223422	6.25837900717615	5.97024531990088	5.49873652321933	5.39979820299614	5.52064096133666	5.73047639202445	5.83327215608474
chr2_103990237_103990881	8.30596623663849	7.98271091191964	8.6212448065852	6.26293260002206	6.0333534344951	6.63590465966225	6.08220158270332	6.00345506131291	6.9152436104021
chr2_104294598_104295898	10.2007508547995	9.51792834496514	9.7663690440741	7.50190069783351	7.07642250820256	7.28850390492905	7.41833975417006	7.23345492991196	6.84712302716056
chr2_104308538_104309374	8.72700660596038	8.86516073053966	9.35782922101405	7.58390581452801	8.14795356093841	7.33827734443397	7.6374129453737	7.98336550420353	7.54177943290933
chr2_107451962_107452949	9.00709747267084	9.25092161932775	8.91783185219313	5.86585738580838	5.72160147619125	6.3056583334286	6.04341185363813	6.02794010016892	6.31666490449003
chr2_113885519_113886232	7.77348834649414	7.78612993219125	7.69092951270368	7.23345688111275	6.81108574619864	6.46549540136262	6.94969928780963	6.18803704113129	6.71301955874008
chr2_114092194_114092550	6.08526891501159	6.03963631367399	6.59257245436585	5.37868347277748	5.13859605803872	5.84738643057817	5.60536313220436	5.42451885381091	5.53594214372688
chr2_117277490_117278011	7.70151336119175	6.99362384858519	7.81548726043044	5.72275771591935	6.16586936535812	6.16303132293984	6.08220158270332	6.44353256967332	6.13552913807774
chr2_118127429_118128571	8.17698378588885	7.76252880257663	7.57033018135093	5.33853796390733	5.8066105391694	6.59520363894206	6.17461877337077	6.09885901889972	6.03513591764579
chr2_118600991_118601510	7.76709233229087	7.87683551595488	8.30503360779807	6.53797864884147	6.78430662584922	6.94670452849143	7.32669226703007	6.7488269817757	6.94811438740929
chr2_119418702_119419260	8.6283211375984	8.51657335540769	8.93010377974704	7.58390581452801	7.65609721890629	6.6089020468263	6.98020198125697	8.17128723772449	7.24954504910374
chr2_119902066_119902512	6.31753249451024	6.72520403962871	7.00941917341139	5.8104510448169	5.56641984965212	5.87088402517185	5.87610786370832	6.12170320317361	6.07618303248103
chr2_119927315_119927816	7.51548651229297	6.60529322206792	6.96204405442033	5.52754302796456	5.91212345275853	6.08575902517234	6.17461877337077	5.90083090990668	5.85725666646088
chr2_120070728_120071216	6.22546499763016	6.95227139139158	7.04394184622692	5.52754302796456	6.16586936535812	6.14411784705025	5.10941897323158	5.21592698865429	5.53594214372688
chr2_120849101_120850151	9.9251195635688	9.67960571742494	9.59589871164181	5.97024531990088	6.3433967780745	6.12493994994788	6.35843472460396	6.38860720355162	6.49189001018957
chr2_122491961_122492573	7.18135671166729	6.8508191504785	7.33124870732899	6.15762600715834	6.56540114058194	6.27135867590682	6.26121138266571	6.00345506131291	6.44624392083173
chr2_122527722_122528879	10.4148264770021	10.4189582218939	10.8706469609587	9.69577610372419	9.37525056202098	9.39828349820677	9.44939210278225	9.88848504952801	9.69126703613274
chr2_122631167_122631703	7.15210015462191	6.8508191504785	7.19482025174991	5.62880875088007	6.05635159717674	5.25814670459036	5.9830715749684	5.63629925233447	5.47372349927272
chr2_124194856_124195554	9.33075673229505	9.38031992219664	9.37588068646539	6.88957736104669	6.61199129090384	6.06573910701626	6.86499869746433	6.56386918009133	7.20503899626378
chr2_124255390_124256134	9.51148771984449	9.23389867677055	9.59589871164181	7.74932802938134	8.02292380078042	8.79879885795072	8.98559289945369	8.05457493191975	8.32159327644194
chr2_124815801_124816531	9.62521481446604	9.39825647392778	9.74222195039209	8.39598656331513	8.54965330356191	7.55006781685464	8.21496421461245	8.7976146896443	8.53707771745504
chr2_126690134_126690516	6.70405910557578	6.53188098651163	6.44418772071095	5.06502266657385	5.3899390611307	5.2200149914916	5.65891391161211	4.90500222035045	5.47372349927272
chr2_129483779_129484214	6.18684730732661	6.47418197612881	6.15519771320326	5.75263872550098	5.53302465216509	5.46500800983069	5.7103563682602	5.26058159127056	5.56595359537692
chr2_129946411_129946988	6.90525288462862	7.51180357348609	7.32192453597239	5.56218864972537	5.96192641975041	6.62246818936129	6.46388225252048	6.02794010016892	6.41496231528783
chr2_130055289_130055713	6.43695234563184	7.09835253151288	6.96204405442033	5.72275771591935	5.69200415102141	5.91667920637247	5.65891391161211	5.95311727984354	6.26477552718106
chr2_130085795_130086411	6.57685246784565	8.15560648923636	7.67639783823436	6.66517705471391	6.48413608962596	6.5813702920901	6.64082673167777	6.6124381006629	6.53609317162465
chr2_130105447_130105877	6.7440299790922	6.83571418016134	6.91303302387953	5.83844147997935	5.83377933125678	5.39979820299614	5.89819109020633	6.14417259865392	6.05581401072936
chr2_131180568_131181035	7.35389408359051	7.80934923694501	8.09743315943255	6.48713909441215	5.98615593212659	6.98899750061459	6.90798146161771	6.73430831103069	6.57894427312607
chr2_132432675_132433870	9.96886261031965	9.28437612933502	9.54096411646867	8.65251277889667	8.31025578324723	8.63989939977685	8.45315440984196	8.50348444114179	8.55836262242449
chr2_136336799_136337411	6.12680787420681	6.32947973703086	6.68343767335424	5.59592700974326	5.69200415102141	5.67013252698935	5.85365487419554	5.6033353896791	5.33926802034765
chr2_155945226_155945695	7.04999564613272	6.28520997421767	7.31253910597998	5.99512792219141	6.43300949020562	5.84738643057817	6.20991129125852	5.30365254530212	5.33926802034765
chr2_157153717_157154641	9.29127925436208	8.44929455450325	8.85485393812854	7.78440465070643	7.82209809705012	7.52881814480939	8.3679074960857	8.28910619099165	7.76003153982646
chr2_160325027_160325869	9.12158079948245	7.27610242681369	8.42702137516462	6.68029723925426	6.28671668176849	6.99937681457032	5.9623464051684	6.68983352098267	6.31666490449003
chr2_166495566_166495801	6.70405910557578	5.70558547195743	6.47854859984888	5.25409719949518	5.35147200361754	5.365876690532	5.18833856029041	5.12128254706188	5.40829712542069
chr2_166687804_166688436	8.99075711733698	8.26590445293982	8.08099833968748	8.02620542337681	7.42590580561161	6.93593139747383	7.83847926862597	7.34215407682478	7.67146241866251
chr2_168504089_168505259	11.0459389038947	10.1295028650724	10.3344068224903	8.42290722839803	9.61039607009435	8.80174584772057	9.88485704879341	9.24795410110895	8.90142094554139
chr2_176990647_176991629	9.17799133823444	8.28808542242411	8.98112419416544	8.26819481350046	8.17885778792755	8.31623111521814	7.68732034057301	7.34215407682478	7.43810099520869
chr2_177493545_177494406	8.26575489295977	7.4637657213006	8.88983186116316	6.92795976610628	6.70078079820256	7.37847041390643	6.88665305667299	6.5802462423476	7.98133156544723
chr2_177660024_177660715	7.18135671166729	6.47418197612881	6.27812052510696	6.06715145937644	5.86040623891418	4.91145672690525	4.88454463263728	5.34526256706126	5.18836320476892
chr2_177757599_177758798	9.35436030994474	8.62506427925972	9.54296252988878	8.44496284116809	8.31952783872037	8.34076674147615	8.0628110831308	8.09454091348183	7.92775651530504
chr2_26193813_26194606	7.90743919022423	8.2433761889385	8.27164378349034	7.23345688111275	7.0653786038777	6.73901526900194	7.01987912383073	7.32299607867197	7.12125017005891
chr2_26518912_26519481	7.32799955961333	7.04695209779507	7.34971646667023	5.99512792219141	6.4673009931239	6.5100798112344	6.13839620897003	6.29195118580388	6.2470373538873
chr2_26879635_26880133	8.82551973706553	7.96903693600248	7.6468850987754	6.30290440745254	6.30586871105734	6.10548975811948	6.53460548664742	6.56386918009133	6.50678004725806
chr2_31306005_31306453	6.62054574669723	8.24904141073184	7.34971646667023	5.86585738580838	5.63072605828805	6.25388459360837	5.94129860217352	6.29195118580388	6.63411710770235
chr2_32456901_32457363	7.72150371120333	7.1600982805087	7.69814050492237	5.69218346466636	5.83377933125678	5.29511704691785	6.29438292703745	6.00345506131291	6.07618303248103
chr2_32458100_32458582	7.78619548932566	7.02053807674743	7.31253910597998	5.25409719949518	5.49873652321933	5.64274524502872	6.13839620897003	6.09885901889972	5.90397448937403
chr2_32597547_32598164	7.12223024407976	7.38338437768666	7.96635156915116	6.68029723925426	6.3433967780745	6.23618666599301	6.86499869746433	6.67469115701367	7.00126181107724
chr2_34890476_34891201	9.16348702652541	8.46883998383458	8.83214491522475	7.12780206791444	6.91340515818608	7.73453646736473	8.00009716721484	8.25928877475063	7.24075421644944
chr2_38531065_38531438	6.88161356458226	6.2160302423062	6.96204405442033	6.04356472219348	5.59897184736193	5.52702604208725	5.78393832218557	5.81837414630569	6.05581401072936
chr2_44955954_44956518	8.78186201467042	8.7816982452608	9.18430975583562	8.24323183383585	7.66341135066436	7.81857511935656	7.9550190192061	7.95262100700074	7.67797339035333
chr2_45080780_45081638	8.23830913324939	8.22048955106134	8.93923963098929	6.79575391988386	7.47666303227302	6.94670452849143	8.10925699065111	6.53052985994873	7.31798827059133
chr2_45809936_45810679	8.63884923165379	7.98949941383897	8.286048681253	6.68029723925426	5.93725475820004	7.28003703417851	6.84300807892198	6.5802462423476	6.41496231528783
chr2_63934934_63935307	6.99605686013136	7.11091771164311	7.99588194818936	6.83672785605897	5.75054859337279	6.27135867590682	6.70335756719235	6.5135579045626	6.21086224525659
chr2_71960419_71961081	8.39564120740272	7.29821306532866	7.78872704375359	6.50429162934454	5.69200415102141	6.90311217780598	7.43305909492089	6.38860720355162	6.67412087215129
chr2_75507563_75508656	7.21002488440875	7.62964650209382	7.9054051755188	6.50429162934454	6.54952088863866	6.52463102680754	7.06796697960596	6.71963869064275	6.2470373538873
chr2_76059799_76060248	6.79562252788372	6.90967772060439	7.07764619436965	5.49193449130797	5.83377933125678	6.33912945614498	6.34269679842825	6.33142482466599	6.05581401072936
chr2_83631722_83632342	7.51548651229297	6.14319370255296	5.67097541339402	5.25409719949518	5.46350081346845	5.33100383536581	5.7103563682602	5.49907537378444	5.73276424797198
chr2_84295006_84295822	7.7798559814986	7.77830593475832	8.10828626228511	6.90248730627929	7.04303018547401	6.92507582913692	7.08675595451834	7.212770283898	6.75087387612485
chr2_84344985_84345637	7.75421414103879	7.91300129997697	8.23251041860364	4.95751520675919	4.87817701160313	4.06580925795594	5.14953833757747	5.34526256706126	5.01550390972981
chr2_91813748_91813996	6.60613181159387	6.55059741298516	6.15519771320326	5.8104510448169	5.42725724492541	5.49639419372198	5.4911104183581	5.95311727984354	5.83327215608474
chr2_92723905_92724504	7.59715480945508	7.14796140064023	7.44723297043362	6.80954422006985	6.50077086602511	6.37181253813268	6.04341185363813	6.09885901889972	6.29958357517814
chr2_94750833_94751513	7.91901903780219	7.67250984937502	7.65432042887864	6.52123644307891	6.30586871105734	6.59520363894206	6.08220158270332	6.00345506131291	6.22906837671984
chr2_96844617_96845106	6.62054574669723	6.32947973703086	7.19482025174991	5.06502266657385	4.75375427472836	4.9609991829776	5.42990788568903	4.70892337784017	4.62675927162875
chr2_97964667_97965127	7.24737419400539	6.03963631367399	7.38595113803879	5.72275771591935	6.43300949020562	6.04542093488258	5.9623464051684	5.97852007907293	5.59528228236095
chr3_101803237_101803692	7.39603560962251	6.77362767307556	6.88787733320675	5.49193449130797	6.26729594697441	6.06573910701626	6.31067532637804	5.97852007907293	5.90397448937403
chr3_101962951_101964072	8.67680696788348	8.65948485488237	8.97817247335403	6.90248730627929	7.31864473604069	6.76365638430588	6.57538616766173	8.17661553658765	7.04239298938425
chr3_102458903_102459554	8.89155915413916	7.51180357348609	8.21253719663517	6.15762600715834	6.77072434524412	7.22815322952612	7.17715230733998	6.20945550160862	6.72575085604134
chr3_103335743_103336512	8.71046699693553	7.85469066281709	8.00171589738153	5.9448965347768	5.66172408462695	6.14411784705025	6.24432231696421	5.6033353896791	6.2470373538873
chr3_103649234_103649764	6.60613181159387	6.65793901548741	6.29758431494923	5.20957241168709	4.93533206049918	5.33100383536581	5.06787055900771	5.46234547787415	5.06119475067209
chr3_104580270_104580621	6.78289996081668	6.55059741298516	6.44418772071095	5.52754302796456	5.96192641975041	5.43282489347347	6.34269679842825	5.49907537378444	5.50521186085185
chr3_117466316_117466898	7.68124046104795	6.80501169010515	8.24239399840823	6.37954854507097	6.12310780835212	6.56739924870588	7.03930985190176	6.44353256967332	6.64757845205382
chr3_126678624_126679167	8.54866986204642	8.17359409882452	8.67328783626963	7.97250582462877	7.41726839463809	7.33010127549853	7.51833055115564	7.0819323127128	7.10194170737632
chr3_54934583_54935350	9.14391810767068	8.20890823283536	8.69502899119794	7.68394455873089	7.45994321128825	7.63204829603287	7.5791085592582	7.7881777901095	7.29270496280289
chr3_60835692_60836208	7.01787862109685	7.24228078791507	7.42999013732849	6.15762600715834	6.36178707352669	6.83510158221311	6.06294464689602	6.35074825939569	6.38296238101686
chr3_62589931_62590632	7.06054211372086	7.52122070110324	8.49471535909846	6.98970919014024	6.91340515818608	6.35556709167083	7.06796697960596	6.35074825939569	6.87019577254558
chr3_66777159_66777985	6.77006180017963	7.41405915928448	8.21755655919651	6.20071936456522	6.18676092776671	5.79911368737834	6.82067039043274	6.38860720355162	6.50678004725806
chr3_91914546_91915206	8.38733743419878	7.57645902954685	8.14036257704939	7.31268503564067	7.00883478586392	7.32187814830335	7.15952611354526	6.89940200825363	7.17765309024803
chr3_93503519_93504109	6.62054574669723	8.11273926893744	5.39832980822125	5.06502266657385	5.09105624693094	4.39241542037611	5.10941897323158	4.96309436237387	5.22788691696041
chr3_94267963_94268589	9.13155124777318	8.27703767722097	8.85485393812854	7.36934900247059	7.72761222120313	7.21931950801343	7.69953044241819	7.63380995119018	7.10194170737632
chr3_94287762_94288511	9.67888282206698	8.56731475420365	9.10535597295171	7.38774852097769	8.01723308291835	7.65183110678364	8.66370638342017	7.82939552561705	8.34628547403853
chr3_94653220_94653588	6.82072923899972	6.06627110443527	6.04362438616316	5.01254588211642	5.46350081346845	5.365876690532	5.14953833757747	5.49907537378444	5.30325622761831
chr3_96231672_96232730	9.14145320860965	8.41443825344018	8.35142828381058	6.20071936456522	7.35530004680119	7.87011260901988	6.87586725395148	6.53052985994873	6.96961267043156
chr3_96233424_96233801	7.20053272508715	5.86780124795597	5.8702247374371	5.20957241168709	5.18428916448547	5.18063446494746	5.36557786315566	5.26058159127056	5.70639770108368
chr3_96269571_96270031	5.77895346980676	7.26491735937185	6.59257245436585	5.06502266657385	5.77887562796164	5.29511704691785	5.36557786315566	5.42451885381091	5.78396912708738
chr3_96361331_96362263	9.43103267413781	9.08363386891742	9.77829265265462	7.09451501467716	8.31952783872037	8.88746427221071	8.3755239743019	7.88908495473947	7.93863253848019
chr3_96473751_96474613	9.80257827966905	8.9579439405387	9.48385361879219	6.41634218626303	6.14465519682857	7.28850390492905	6.89735737823073	7.31331987004729	6.67412087215129
chr3_96718210_96718991	8.70045131099784	9.25092161932775	9.51472953276575	6.22177041514801	6.39785361088978	6.16303132293984	6.56192395382904	6.54729863847208	6.57894427312607
chr3_96835748_96836660	7.56060897758989	6.78940679610937	7.40372980233712	6.17934149154603	6.24759854259698	6.76365638430588	6.41966375647734	6.18803704113129	6.73836827435046
chr3_96861621_96862127	6.20629147713711	7.04695209779507	6.76879482364295	5.52754302796456	5.59897184736193	6.08575902517234	5.73534177043475	5.53477683968868	5.44143422231815
chr3_97764711_97765131	6.51639402968271	6.67505875291429	6.31677837940989	5.66088011585986	5.3899390611307	5.49639419372198	5.87610786370832	5.81837414630569	5.99281174916772
chr3_97989074_97989649	6.69047965692297	7.00714468744897	7.34971646667023	6.15762600715834	6.24759854259698	5.79911368737834	6.44929787947763	5.95311727984354	6.35020913949154
chr3_98230971_98232299	9.36918204765451	9.92025363798657	9.49421922074629	7.16032886489378	6.72917562694074	6.5100798112344	7.22875993924133	9.00632804828613	7.3991739315506
chr4_100151089_100151628	7.57533935966535	6.35109577171023	7.07764619436965	5.49193449130797	6.20733997943989	5.64274524502872	5.46087877622789	5.63629925233447	5.70639770108368
chr4_107352625_107354248	10.1611578225706	9.89160061221256	10.0226916039186	8.77244754509035	8.66321033181538	9.10345260527697	9.21288648753382	9.32666137015961	8.85917946650272
chr4_116874640_116875874	7.93050628445942	7.4341494969811	8.89610126513116	7.03724568865231	7.00883478586392	7.23693258811579	7.55241397141745	7.31331987004729	6.9262853908503
chr4_116882715_116884450	9.31115310473073	7.39368259192882	9.75262024968474	7.43273744045313	8.22893360317122	7.5779190624194	8.11836881129712	7.37041793778215	7.49826191813442
chr4_127658320_127658934	9.27338065234696	8.60312609047734	9.22222215239227	7.6309464289074	7.27146189972855	8.54105798059273	8.25681472383018	7.37971637805737	7.96546775521674
chr4_128750438_128751000	7.74773144259468	6.70868636504298	6.59257245436585	5.33853796390733	5.49873652321933	5.43282489347347	6.38938590619881	6.09885901889972	6.49189001018957
chr4_130023939_130024386	6.02048979719878	7.77043904997618	6.93775017360942	5.41757652267365	5.27074898567917	4.47557807712811	5.52064096133666	6.02794010016892	5.80884884232986
chr4_133972059_133972476	6.67676806016481	5.8369017326695	6.42668480192613	5.29704499826192	5.83377933125678	5.61477039089999	5.60536313220436	5.6033353896791	5.65202177658926
chr4_134995092_134995579	8.05640300807507	6.58729707883408	7.06649990856068	6.26293260002206	6.30586871105734	6.76365638430588	6.35843472460396	6.23054608821042	6.1547531754692
chr4_135505342_135506212	9.92225135034879	8.54906952648943	9.09176611845387	8.13880872287054	8.57696195874845	8.36089834451889	7.88195929312892	8.1872132829037	8.24486802942614
chr4_138620397_138621292	8.74010292325385	7.81700628399621	8.05318246415503	6.75355671440212	7.41726839463809	7.13725212979073	6.75145847659001	7.74574128459563	7.26696591512658
chr4_139782750_139783057	6.77006180017963	6.45440743212677	6.17646194374415	5.69218346466636	5.98615593212659	5.61477039089999	5.73534177043475	5.569511542944	5.78396912708738
chr4_141322261_141323607	9.33075673229505	8.9954686758835	8.31910972380075	6.55452316857542	6.48413608962596	8.15952317179046	6.11991982290273	6.93783366849155	6.38296238101686
chr4_146021007_146021535	6.18684730732661	7.08567544725771	6.04362438616316	5.97024531990088	5.35147200361754	5.09771800974866	5.02476713761194	5.87390544089667	5.56595359537692
chr4_147367855_147368461	7.35389408359051	7.53057630241351	6.59257245436585	5.8104510448169	5.93725475820004	6.73901526900194	5.68488734654743	6.27178435457824	6.05581401072936
chr4_147611978_147612837	8.11292688978045	8.17359409882452	7.34971646667023	6.739206053602	6.82428748784522	6.5100798112344	6.47831591500962	6.70481487760115	6.76326966719966
chr4_147751380_147751895	7.90161407013494	7.02053807674743	7.44723297043362	6.58703793849891	6.96192177881431	6.7265314798838	6.11991982290273	6.36980657649881	6.33353836514506
chr4_148878158_148879993	10.7900173204656	11.1555564054891	10.5494348614043	8.99496540957167	9.0193563636313	8.25299698429992	9.43489785843005	10.0274849267881	10.3887705340336
chr4_54543921_54544434	8.60345212463772	7.59440841866145	8.5394749553048	6.61881665388097	6.83736716728291	7.61198864720482	7.68732034057301	7.12689348698417	6.59294197315932
chr4_6824836_6825325	7.21002488440875	6.93821512565666	6.94994909988443	6.43438093967742	6.0333534344951	6.75138958940259	5.73534177043475	5.81837414630569	5.70639770108368
chr4_94801370_94801995	6.93998884794258	7.91300129997697	8.41833136668737	6.64989271218349	5.98615593212659	6.43496191451881	7.06796697960596	6.71963869064275	6.52151331428217
chr4_97580267_97580643	7.44501893948138	7.1600982805087	7.20500973144712	6.15762600715834	5.83377933125678	6.45031214066358	6.92899374332133	6.05199201809288	5.90397448937403
chr4_99406441_99407161	7.94190240560972	6.82044623497884	7.75455949888204	6.15762600715834	6.58110362143453	6.63590465966225	6.50674371267089	6.5802462423476	7.0625207855831
chr5_110273600_110274370	8.08237146741638	7.36256269710858	7.29358118019429	6.2425049043027	5.72160147619125	6.04542093488258	6.88665305667299	6.84648288237433	6.2470373538873
chr5_110452072_110453248	9.71579341920628	8.72188711077129	9.32103380935133	7.8050463634582	7.78236334286915	7.80686668953883	8.51306965537153	7.50392004270604	8.26227512437563
chr5_110866768_110867389	9.11154090896103	8.45910043618589	8.67693422506802	7.87178420074669	7.10904910171039	7.56406112186507	8.15424949433427	7.97114652919283	7.75388334495347
chr5_112917337_112917715	7.02866511738517	6.83571418016134	7.06649990856068	5.72275771591935	5.56641984965212	5.33100383536581	6.08220158270332	6.09885901889972	6.60680151316609
chr5_114624691_114624990	6.90525288462862	6.06627110443527	6.33571036885101	5.56218864972537	5.8066105391694	5.55694258316388	5.9199173113081	5.81837414630569	5.67949173022655
chr5_115203405_115204468	9.8288528710322	8.6380685747447	9.611217463629	8.4273454653942	7.8023682063233	7.80097646658575	8.17185963520729	8.31349058985891	8.90142094554139
chr5_115971612_115972557	8.68020858440774	7.88414189374021	8.61745449286215	6.79575391988386	7.45994321128825	7.8924375470218	7.69343838503432	7.2538439705507	7.31798827059133
chr5_124460718_124461695	10.6531510374746	9.87522956320041	10.5857473629286	8.86692357119548	8.83782114845951	9.80585275222203	9.92559505756107	9.1806812467489	9.16681398352403
chr5_130096823_130097230	8.39149530845183	6.72520403962871	6.65379664473182	6.06715145937644	6.28671668176849	5.82346846993153	6.22722411092645	6.4254635298143	6.43069082144397
chr5_130206353_130206741	6.22546499763016	5.98474884015102	6.62351783086685	5.1152102446966	5.04148464407199	5.58617968245522	5.57773623701635	5.569511542944	5.53594214372688
chr5_135159688_135160069	8.61416289431864	8.19135953428179	8.63255626735398	6.63444051908695	7.21270344549272	6.96800850019193	7.01987912383073	7.92120422110392	7.10194170737632
chr5_138175323_138175990	8.84686237413286	7.68930273765547	8.34685554186524	6.82320133323838	7.35530004680119	7.17431100983215	7.78220947972504	7.34215407682478	7.05249249457706
chr5_148110678_148111151	6.31753249451024	5.95644871744437	7.06649990856068	5.8104510448169	5.69200415102141	5.87088402517185	5.63241380061021	5.569511542944	5.88081891840262
chr5_149436307_149437132	9.9646869220167	8.62506427925972	9.55885091359126	7.58390581452801	7.72061906001318	8.74162940442726	8.86370029688148	7.914837567999	8.18222906533194
chr5_20109514_20110375	8.54494254090119	8.02296910276726	9.08080122693845	7.24360425674169	6.96192177881431	7.51447448140561	7.61824048725591	7.55401891106854	7.53461773193932
chr5_20772727_20773441	10.7174280481982	8.75010823388848	8.7889973207859	8.07231032103138	7.6264617433907	8.57246504640889	8.38310036258798	8.29890958893257	8.36251468822219
chr5_23926791_23927314	9.13155124777318	8.79723725897116	8.58288518823981	7.51868167425282	7.86076262798943	7.35449046061781	7.87121208526436	7.61033562643592	7.89462547877935
chr5_25391429_25391862	6.59156845660927	6.53188098651163	6.71246783129	5.25409719949518	6.3799372160413	5.18063446494746	5.78393832218557	5.6033353896791	5.40829712542069
chr5_89012175_89012805	9.17075742374904	8.04268308343152	5.99630713547608	7.32228646367455	6.10121603023436	6.28861472795967	5.75986300959643	5.84642811047017	6.05581401072936
chr5_92681948_92682345	6.40386512818195	6.16790381865363	6.78253231474186	5.29704499826192	5.31177306895747	5.82346846993153	5.7103563682602	5.95311727984354	5.94912351457254
chr6_100180271_100180672	6.7440299790922	7.25364395362917	7.56244485041624	6.26293260002206	5.98615593212659	6.71393622456282	6.58872045738378	6.18803704113129	5.85725666646088
chr6_103331839_103332585	7.86615832467683	6.92401819937913	7.99588194818936	6.39806688955928	5.96192641975041	5.96096774510113	6.37399641399491	5.97852007907293	6.26477552718106
chr6_103338428_103338863	6.84539808202224	6.09239570873516	6.79613753194556	5.69218346466636	5.49873652321933	5.79911368737834	6.24432231696421	5.07094090615571	5.53594214372688
chr6_103724220_103724829	8.12296942591653	7.80165112720223	7.88028367659418	6.43438093967742	6.56540114058194	6.37181253813268	7.28670023323549	6.4254635298143	6.28228898639589
chr6_103740796_103741357	7.75421414103879	6.77362767307556	7.04394184622692	6.32246586528313	6.53345867917658	6.41944088748404	6.41966375647734	6.14417259865392	6.44624392083173
chr6_104442544_104443464	10.0031977510655	9.36737010152289	9.92034089008908	8.54636684593797	8.28681086142754	8.51255368636865	9.21500896797509	8.19773351972457	8.71818517221349
chr6_104964198_104964740	8.51477148336712	6.01246986667965	6.76879482364295	5.33853796390733	6.0333534344951	6.14411784705025	5.85365487419554	5.42451885381091	5.37426067145315
chr6_106117631_106118106	7.33668331217589	6.06627110443527	7.17422019378844	6.30290440745254	5.72160147619125	5.89397674762636	5.39815611069563	5.46234547787415	5.14748474574503
chr6_106841556_106842641	10.3079159220974	9.6627465889236	10.1592153955109	9.37611220033337	8.59996417846909	8.83088891264735	9.43489785843005	8.56568951941063	8.96653305195071
chr6_108061609_108062173	8.1179569246192	7.4637657213006	8.05878886142476	7.32228646367455	6.82428748784522	6.85813659423854	6.64082673167777	7.19178123470024	6.94811438740929
chr6_109103712_109104277	8.20561297989746	6.92401819937913	7.02102014466784	6.60301715984717	5.88651389056866	6.53903260035431	6.91852652114316	6.07562667006537	6.46162560524499
chr6_110251617_110252202	8.12796451587609	7.13572024103264	7.28400699732295	6.60301715984717	6.20733997943989	6.53903260035431	6.91852652114316	5.87390544089667	6.44624392083173
chr6_112788615_112789710	10.0380598982564	9.08363386891742	9.05021047832787	7.72063597108573	8.05660294640803	7.87572646276921	8.76282343657231	7.55401891106854	8.11194350294618
chr6_112835184_112836066	10.6101371755629	9.12115157935666	9.34414074616245	8.97994610904049	8.08407844411406	8.65627598124589	8.76572307276052	8.7976146896443	8.23608486380403
chr6_114211500_114212098	8.6869878146631	8.02296910276726	8.23746069571479	7.22323681651123	7.29995825151456	7.08953006722768	7.72364318112156	7.2538439705507	7.49826191813442
chr6_114908259_114908726	7.65375626572509	6.93821512565666	7.14275085335285	6.36078036749451	6.26729594697441	6.67546082817242	5.9623464051684	6.64390895599286	6.5505228699987
chr6_115667628_115668558	8.18659030173687	6.96618980070236	7.39486810112185	6.64989271218349	6.65708611674012	6.98899750061459	6.86499869746433	6.53052985994873	6.71301955874008
chr6_115711982_115712763	10.3607735119494	8.98871826444368	9.73873912319312	8.82718985560433	8.9819180209555	8.87911827543171	8.40186868491947	8.58983821742069	8.44864505370514
chr6_115859012_115859728	7.80504771992632	7.02053807674743	7.12137836061074	6.34175527384791	6.32475964848203	6.64921397360613	6.4046070992806	6.73430831103069	6.50678004725806
chr6_122445081_122446225	10.2813022917164	9.53886873045906	10.2053635169034	8.71191060750876	9.08601784257036	8.97621511990087	9.38487536469006	8.82838026591464	9.32412388303074
chr6_122482752_122483627	7.43697064930242	6.80501169010515	7.20500973144712	5.83844147997935	6.59663237131282	6.33912945614498	6.47831591500962	6.23054608821042	6.31666490449003
chr6_126741908_126742536	7.98660393704452	7.41405915928448	7.52235362028538	6.45218938915625	6.3433967780745	6.10548975811948	6.75145847659001	7.17047858124124	7.01165673968765
chr6_127299548_127299977	6.40386512818195	6.14319370255296	6.5120849621037	5.91906263015774	5.22829432937605	5.67013252698935	5.75986300959643	5.26058159127056	5.83327215608474
chr6_136854615_136856161	10.4510955101394	9.42849509094338	10.1592153955109	8.10594390292685	8.47695653432532	8.7508083413758	9.18933060588547	9.53574694299879	9.30117347262317
chr6_139186850_139187443	7.56799310084854	6.82044623497884	6.75492240688433	5.56218864972537	6.00995976295526	6.35556709167083	6.72761302929805	6.07562667006537	6.01413869217203
chr6_141433702_141434405	9.29571940033174	7.54910612851954	8.55541230345917	7.86524828587793	7.23255967121113	7.67779061282019	7.55241397141745	6.18803704113129	6.66091222276792
chr6_141444003_141444913	8.78818040684511	8.23197837989489	8.64004819077202	7.17100819139329	6.96192177881431	7.11835479740085	7.42571835726798	7.37971637805737	7.48345710096946
chr6_141562893_141563328	6.7175089856054	6.77362767307556	6.57684025898192	5.78185961304217	5.77887562796164	5.7232475602959	6.11991982290273	6.35074825939569	5.73276424797198
chr6_142825031_142825490	7.57533935966535	6.55059741298516	6.98592914252658	5.97024531990088	5.69200415102141	6.4037450863252	5.39815611069563	4.63412250247546	5.40829712542069
chr6_144300317_144301344	10.4117624888028	8.98533116551666	9.6980701387017	7.51031577049321	7.54165533804981	8.83951812104868	8.7599179529188	7.99548145728716	7.52018598424198
chr6_144306056_144306642	8.10281372416914	6.8657646516989	7.05526559957288	6.8501263086666	6.72917562694074	6.53903260035431	6.53460548664742	6.12170320317361	6.43069082144397
chr6_144995784_144996550	9.99366601228932	9.03532039413323	9.26401774551899	8.56259438746245	8.32414156041967	8.41581346994574	8.7423609189089	8.5286898245218	8.48615419666965
chr6_145553768_145554438	7.34531460821419	7.6555179728578	8.56725062676096	6.79575391988386	6.61199129090384	7.00968084669403	6.91852652114316	7.2538439705507	6.72575085604134
chr6_146634342_146635015	9.12407988412872	6.53188098651163	7.76832428776231	6.43438093967742	6.87589629693197	6.83510158221311	6.58872045738378	6.9504162550053	7.04239298938425
chr6_146785448_146786191	10.1912518695998	9.34640538576331	9.31168633845405	8.15496370881391	7.81555155040642	7.85313815751907	8.91422385626483	9.07918752463503	8.73073661844968
chr6_147761373_147762116	9.9854455134921	9.02215853842007	9.75606975553053	7.83880301262167	7.6923004223012	9.06227557806179	8.45674870469559	7.73854489692558	8.34219941485467
chr6_21522844_21523369	7.87212873632122	6.56906724868597	7.55451587523418	6.39806688955928	6.43300949020562	6.27135867590682	6.4046070992806	6.09885901889972	6.5505228699987
chr6_22950946_22951508	7.89576523002986	7.11091771164311	6.80961304816381	6.06715145937644	6.4673009931239	6.45031214066358	6.66617326344647	6.33142482466599	6.29958357517814
chr6_25557635_25558190	6.7175089856054	6.03963631367399	7.95436737079715	5.33853796390733	5.83377933125678	4.9609991829776	5.52064096133666	5.30365254530212	5.97114394086101
chr6_25642007_25642392	6.48515705725978	6.23947732402372	7.40372980233712	4.89961074171685	5.86040623891418	5.18063446494746	5.63241380061021	4.63412250247546	5.83327215608474
chr6_29738733_29739411	7.94756674555129	6.77362767307556	7.05526559957288	6.20071936456522	6.22761613157731	6.25388459360837	6.90798146161771	6.29195118580388	6.43069082144397
chr6_30496562_30497629	8.84686237413286	6.77362767307556	7.60144456686782	6.11313617646134	6.3799372160413	6.23618666599301	7.04892653066899	6.62826157849994	6.03513591764579
chr6_30609736_30610181	7.91324078274505	7.30914131477915	7.24505495692033	6.22177041514801	6.36178707352669	6.787874910978	7.26215611272872	6.5135579045626	6.33353836514506
chr6_34597959_34599088	9.35009739132091	8.71372134231758	8.56725062676096	7.83211488258522	6.85032706287663	7.3625285612608	8.42407236643578	8.15518287306546	7.56305215740741
chr6_37249477_37250498	10.01805008154	9.51323333963415	9.63013987133756	8.46236724005475	8.22400373785156	8.33263458759114	8.48869985490682	8.88150348774418	8.56538825137494
chr6_39384918_39385671	8.93775550870025	8.82403370174354	9.13481018559009	7.6309464289074	7.73457145909637	8.06937589927362	8.53022755627371	7.05890761559077	8.34628547403853
chr6_39412828_39413823	8.98801562275575	8.05567711781861	8.43565924285878	6.95298282628059	7.24238510017389	7.06010945451361	6.99022564322229	7.47819754431134	7.3991739315506
chr6_4852633_4854241	9.19473063251605	9.04836314962967	9.07528734381679	7.45906691995592	7.87971135941532	8.46871051191888	8.25268403132787	8.1388961378486	8.33399232949876
chr6_49720028_49720711	6.90525288462862	6.35109577171023	7.47271376652799	5.25409719949518	5.96192641975041	5.49639419372198	6.4046070992806	5.569511542944	5.99281174916772
chr6_49929752_49931050	10.6348733478676	9.2166723298144	9.21220926613256	8.75843070169971	8.23384663297802	9.15735409495336	8.89581535367836	8.64081146305415	8.74317965827505
chr6_50952819_50953349	6.67676806016481	6.30752161604921	6.60813033907398	5.52754302796456	5.31177306895747	6.21825883319319	5.39815611069563	5.81837414630569	5.33926802034765
chr6_60659850_60660647	10.2484749372164	9.59992497125671	10.14086246682	8.5666228622416	8.93747577697112	8.71373640466786	9.3998786092337	8.21854595554592	9.04901166015718
chr6_70803960_70804401	6.80823160529521	7.20763798269549	7.16380743930628	6.01956213920645	6.28671668176849	6.28861472795967	5.9830715749684	6.35074825939569	6.22906837671984
chr6_72904776_72905318	9.59130625789094	7.92721644122118	8.03623087520508	7.47635455480986	7.66341135066436	7.53593645757635	7.42571835726798	7.17047858124124	8.09260566391492
chr6_79239763_79240191	6.86964434427907	5.80527032189358	6.15519771320326	5.06502266657385	5.31177306895747	4.9609991829776	5.42990788568903	5.69982893142234	5.37426067145315
chr6_79284127_79284650	6.85757311221891	6.37238059126393	6.94994909988443	5.29704499826192	5.77887562796164	5.365876690532	6.04341185363813	5.81837414630569	6.2470373538873
chr6_79458761_79459464	9.16105538969687	7.96903693600248	8.53143964760068	6.41634218626303	6.51721017213482	7.00968084669403	6.99022564322229	7.09330643770773	6.88159269896429
chr6_83336977_83337368	6.73083180016027	6.7576703043661	7.17422019378844	5.99512792219141	5.46350081346845	6.06573910701626	5.60536313220436	6.40715725087645	5.78396912708738
chr6_84538542_84539333	9.062872547708	8.98871826444368	9.32800485658787	7.77047671581076	8.05104426768685	8.0791356614547	8.26093359146275	8.08323497520917	8.14517131538939
chr6_85769077_85769780	9.37758370340135	8.90155691656671	9.2371122849279	8.11147379876011	8.02292380078042	6.6623985729299	8.63227304568634	8.17661553658765	7.98133156544723
chr6_86604295_86604796	7.46889570283152	6.67505875291429	6.56092969502109	6.22177041514801	6.24759854259698	6.25388459360837	6.02359473789729	6.02794010016892	6.19241233285937
chr6_86734967_86735396	6.56198052394257	6.26253277277325	6.29758431494923	5.56218864972537	5.22829432937605	5.25814670459036	5.87610786370832	5.49907537378444	5.22788691696041
chr6_86789065_86789824	9.01788902423121	8.17954032397615	8.50706114838341	5.83844147997935	5.93725475820004	5.33100383536581	6.06294464689602	5.6033353896791	6.05581401072936
chr6_90759804_90760629	10.1279351490056	9.33846435562095	9.69087870093467	8.22804346898631	8.18901337906568	8.29963851389981	8.58050775922877	8.36572484970813	8.1357557375363
chr6_90937769_90939467	11.9791497106199	10.2959000277347	10.9183729462169	9.71947311128494	10.1332277994863	10.4076300279546	10.3976507296023	10.1730151335622	10.2958068802576
chr6_92359671_92360180	8.10281372416914	6.47418197612881	6.57684025898192	5.9448965347768	5.3899390611307	6.70122744920955	6.26121138266571	5.76042798071335	5.92673806626129
chr6_94618102_94618926	9.31553255894109	8.63374684169835	9.3395488891646	8.05519379855173	8.3694831218891	7.64526712168809	7.668808030279	8.70485794786045	8.03298079306923
chr6_95151926_95153192	11.580824232778	10.8299998037877	11.261897122808	10.2739752586575	9.78770836633921	10.5066195730805	10.3910972389204	9.64918820929571	10.0639185683937
chr6_95743693_95744149	7.07101096077662	6.39334454087443	6.47854859984888	5.52754302796456	5.49873652321933	5.84738643057817	6.19237815838437	6.02794010016892	6.03513591764579
chr6_96290596_96291220	8.0616343613788	7.47350313203081	7.42999013732849	6.63444051908695	6.79775959712186	7.417564302411	6.54833126880014	6.05199201809288	6.76326966719966
chr6_97651155_97651724	7.63981404684537	6.69197287223422	6.97403682234475	5.16333065913471	5.31177306895747	5.25814670459036	6.00348441960571	5.92722764563287	5.62396144046851
chr6_98155345_98155907	7.18135671166729	6.77362767307556	7.03252719216561	5.37868347277748	5.13859605803872	6.38787039315599	6.11991982290273	6.07562667006537	5.99281174916772
chr6_99619470_99620231	8.51857761712088	7.73044439809262	8.12441385335664	6.57087474257321	7.35530004680119	6.7758175446491	7.668808030279	7.53751325588184	7.05249249457706
chr7_116155311_116155759	8.82858810764951	8.14348854062022	8.69862082909165	7.63863859417083	7.17214183939117	7.15590204312934	7.82740037853625	8.07183942666117	7.63176321004751
chr7_119597941_119598482	7.86016298690867	6.96618980070236	7.23514853859563	5.69218346466636	5.59897184736193	6.6089020468263	5.9623464051684	6.25131910344338	5.75861426335412
chr7_119931747_119932144	6.73083180016027	5.67060915520282	6.44418772071095	5.75263872550098	5.22829432937605	4.85955446248665	5.60536313220436	5.34526256706126	5.62396144046851
chr7_121286926_121287865	7.77348834649414	7.14796140064023	7.48110753535083	6.01956213920645	5.75054859337279	5.13990628696705	6.20991129125852	6.53052985994873	6.49189001018957
chr7_122434047_122434917	9.02592999280472	8.87251387883412	8.8929699725002	7.61543714572979	7.29052251663738	7.44051777667433	7.39597276020272	8.56568951941063	7.74770869338672
chr7_132399812_132400187	6.69047965692297	6.39334454087443	6.54483655752124	5.41757652267365	5.46350081346845	5.25814670459036	5.02476713761194	5.69982893142234	5.50521186085185
chr7_132761516_132761956	6.26303073514953	6.32947973703086	6.76879482364295	5.1152102446966	5.31177306895747	5.25814670459036	5.63241380061021	5.26058159127056	5.30325622761831
chr7_138914407_138915199	7.47676690972873	7.68930273765547	8.30031080572156	6.61881665388097	6.20733997943989	6.32249485702875	6.85404608403761	6.54729863847208	6.73836827435046
chr7_141604759_141605722	7.71487116671838	7.53987118196558	7.99588194818936	5.9448965347768	6.12310780835212	6.63590465966225	6.08220158270332	6.16627987396257	5.92673806626129
chr7_141741944_141742948	9.46099072723833	8.66373016496706	8.95133137096672	7.42385215508091	7.82861492619941	7.82439371761288	8.36408408992375	8.10016071849517	8.02789859659485
chr7_142513749_142514793	10.0952030676274	8.43445935623741	9.85750198314022	7.69873394543171	7.93510224327641	8.66277483488403	9.12531820660078	8.24414510374128	8.34219941485467
chr7_143781311_143781985	6.82072923899972	7.71412905871686	8.43995881912053	5.72275771591935	5.66172408462695	5.87088402517185	6.10119073740637	6.12170320317361	6.07618303248103
chr7_145074376_145075080	7.62573490094358	7.58546183011796	7.63189774264259	6.06715145937644	6.28671668176849	6.7758175446491	5.9830715749684	6.96288825781162	5.78396912708738
chr7_145075300_145075944	7.72810573175448	7.72230992262963	7.33124870732899	6.43438093967742	6.20733997943989	6.81168538256831	6.29438292703745	6.91232864210243	6.1547531754692
chr7_148691917_148693019	10.4922880739247	8.66796300029493	10.8335828269148	8.45803582494991	8.7952819758751	9.03749267726922	9.33695797997062	9.44605020786682	8.69274937655665
chr7_151587872_151588458	7.42887682578786	7.92721644122118	7.57033018135093	5.86585738580838	5.93725475820004	5.43282489347347	6.06294464689602	5.90083090990668	6.13552913807774
chr7_151593467_151594040	9.37758370340135	8.28257215237867	8.82559034166354	6.43438093967742	6.36178707352669	6.12493994994788	6.27789656721591	6.4254635298143	6.38296238101686
chr7_152436156_152436762	7.30162702403531	7.62091786914673	7.57033018135093	5.86585738580838	6.32475964848203	5.77430457993674	6.13839620897003	6.16627987396257	5.94912351457254
chr7_25853838_25854038	6.75710588184156	6.80501169010515	7.25489307650551	5.25409719949518	5.8066105391694	5.67013252698935	6.08220158270332	5.73047639202445	5.59528228236095
chr7_4774932_4775366	8.02995680836273	7.05997735542318	7.28400699732295	6.13556155640308	5.91212345275853	6.81168538256831	6.83188331474726	6.35074825939569	6.49189001018957
chr7_4863946_4864196	7.13225663872845	6.65793901548741	7.02102014466784	5.72275771591935	6.10121603023436	4.9609991829776	6.06294464689602	5.73047639202445	6.53609317162465
chr7_52225502_52226177	9.0835651151647	8.95101503783048	7.65432042887864	6.82320133323838	7.18239093808457	6.62246818936129	6.99022564322229	8.26929672502933	7.47599687283537
chr7_53115636_53116437	8.11292688978045	9.13650027827109	9.43303438960716	8.44057866706075	7.54957582878348	7.71586950627451	7.5988080898069	8.15518287306546	8.1498560884011
chr7_56705632_56706302	8.25209745518012	6.26253277277325	8.19737316471431	5.75263872550098	6.20733997943989	6.37181253813268	6.47831591500962	7.1157856050842	5.73276424797198
chr7_6822281_6822769	7.6043534409705	6.69197287223422	6.88787733320675	5.45530165211425	5.83377933125678	4.91145672690525	6.49260204355192	6.09885901889972	5.26615527885334
chr7_80447221_80447962	9.99366601228932	9.10563769385427	9.72648256290989	8.09481989854296	8.40039322457238	9.14812352573081	9.18283890757818	8.04294899464464	8.38652047754456
chr7_81582329_81582907	7.52310634356982	7.23082640559328	7.47271376652799	5.52754302796456	6.39785361088978	6.48051540072239	6.71553744900006	6.79150820381264	6.29958357517814
chr7_82464799_82465254	7.61864312924485	6.16790381865363	6.74091233053112	5.25409719949518	4.6853839782647	5.43282489347347	5.42990788568903	5.97852007907293	4.96789137257081
chr7_82982389_82982889	6.66292165628653	7.57645902954685	7.42129015288152	3.4887402094324	3.4887402094324	3.4887402094324	3.4887402094324	3.4887402094324	3.4887402094324
chr7_83072386_83072989	8.66311960280237	7.38338437768666	7.9054051755188	5.56218864972537	5.42725724492541	5.96096774510113	5.54950546439953	6.27178435457824	5.37426067145315
chr7_83332643_83333007	8.0458828412845	7.27610242681369	7.06649990856068	6.75355671440212	6.8631693886924	6.12493994994788	6.61501507761725	6.5802462423476	6.26477552718106
chr7_83771556_83772088	8.09773034243878	7.07288442038071	7.94228237187768	5.97024531990088	5.91212345275853	6.35556709167083	6.44929787947763	6.20945550160862	6.53609317162465
chr7_87264153_87264412	7.0393703818465	6.01246986667965	6.94994909988443	5.86585738580838	5.63072605828805	5.29511704691785	4.88454463263728	5.30365254530212	5.44143422231815
chr8_103331023_103331818	8.57449443987718	8.0813180592698	8.48642563078124	7.43273744045313	6.41554240279009	7.8301888283718	7.7879367642732	7.14885269386435	7.0625207855831
chr8_113493919_113494658	8.84383271174294	6.39334454087443	9.05582093893107	6.17934149154603	6.0789680959429	5.74902250232019	6.56192395382904	6.5802462423476	7.11162866907636
chr8_119845709_119846489	9.23920982958948	8.55822103393696	8.46549006977946	7.00174323279202	6.98557197789645	7.5430195652597	8.28944018197582	7.46951962238506	7.31798827059133
chr8_124694808_124695235	7.6043534409705	6.88055407577202	7.29358118019429	6.71005929459645	6.41554240279009	6.14411784705025	6.37399641399491	6.5135579045626	6.05581401072936
chr8_126140735_126141647	6.9850189830072	7.50232409879746	7.60911873688102	6.8501263086666	6.53345867917658	6.35556709167083	6.43455951250238	6.56386918009133	6.53609317162465
chr8_126283834_126284241	6.38702210948736	6.09239570873516	7.15331804272011	5.83844147997935	5.49873652321933	5.69695849083523	5.89819109020633	5.49907537378444	5.92673806626129
chr8_128421920_128422457	7.11213275671224	7.02053807674743	7.41253692831997	6.11313617646134	6.28671668176849	5.96096774510113	6.46388225252048	6.6124381006629	6.07618303248103
chr8_128919860_128920234	6.62054574669723	6.58729707883408	6.13359892427142	4.83843955316556	5.53302465216509	4.91145672690525	5.75986300959643	5.30365254530212	5.56595359537692
chr8_129394210_129395171	9.30455887954529	8.67639153887572	8.83541105499358	8.13338314720935	7.45150947052175	8.34885320420149	7.65633236944604	7.9020189759545	7.76003153982646
chr8_31262820_31264041	8.84988568001988	9.15470556758184	9.21471901489643	7.14956890187411	7.29052251663738	7.5779190624194	7.51141543060023	7.24368586613964	7.45337998783103
chr8_31739682_31740428	7.10196314795163	7.09835253151288	7.05526559957288	6.58703793849891	5.86040623891418	6.23618666599301	6.13839620897003	6.23054608821042	6.2470373538873
chr8_31973010_31974405	8.66655365599638	7.61213575550459	7.47271376652799	6.22177041514801	6.58110362143453	6.38787039315599	6.57538616766173	6.47898373255728	5.90397448937403
chr8_32023018_32023648	8.51857761712088	8.42448360932773	7.98414251672632	6.82320133323838	6.65708611674012	6.76365638430588	6.53460548664742	6.87318956241531	6.44624392083173
chr8_32122036_32123118	9.64448772448667	7.68093087359102	8.48642563078124	7.00174323279202	6.77072434524412	7.7407052007691	8.2732199191269	6.97525163417177	7.04239298938425
chr8_32141856_32142918	9.10649461900938	8.58533172546633	8.90855883773206	7.81186149324534	8.55358638781713	7.37847041390643	7.35789889122424	7.46078876041053	7.41487211650132
chr8_32297259_32298448	9.94786221809383	9.84938828632263	10.0140742929837	8.84055653385152	8.51779582963111	8.70431742285485	8.64177527993347	8.76970488794499	8.60001131969394
chr8_32686659_32687341	7.22882176242662	7.1600982805087	7.7266273331083	6.39806688955928	6.18676092776671	6.35556709167083	6.27789656721591	5.92722764563287	6.73836827435046
chr8_33290028_33290405	6.40386512818195	6.16790381865363	6.59257245436585	5.49193449130797	5.56641984965212	5.77430457993674	5.65891391161211	5.38551952545029	5.65202177658926
chr8_33466095_33466603	6.84539808202224	7.00714468744897	7.21512692291939	5.16333065913471	5.46350081346845	5.82346846993153	5.52064096133666	4.77848050308224	5.70639770108368
chr8_33485839_33486379	7.73467750958828	6.45440743212677	6.71246783129	5.66088011585986	5.42725724492541	6.27135867590682	6.4046070992806	5.12128254706188	5.92673806626129
chr8_33562781_33563353	7.3192627027771	7.48317474140122	7.6468850987754	5.49193449130797	5.04148464407199	5.18063446494746	5.14953833757747	5.21592698865429	5.26615527885334
chr8_33809546_33810071	7.13225663872845	7.20763798269549	8.06993648737224	6.50429162934454	6.39785361088978	6.02479498594456	6.90798146161771	6.20945550160862	6.82366795815021
chr8_34135314_34135790	7.0393703818465	6.28520997421767	6.69802749725998	5.78185961304217	6.00995976295526	5.18063446494746	5.73534177043475	5.76042798071335	5.26615527885334
chr8_34162511_34163016	7.25656073440657	7.33075013790489	6.90051098336075	6.11313617646134	5.77887562796164	5.09771800974866	5.73534177043475	5.87390544089667	6.2470373538873
chr8_34430946_34431443	7.00700963225655	7.11091771164311	7.29358118019429	5.78185961304217	6.4502605386563	6.02479498594456	6.49260204355192	5.92722764563287	5.73276424797198
chr8_34533988_34534520	7.73467750958828	6.95227139139158	6.69802749725998	5.66088011585986	5.63072605828805	5.39979820299614	5.60536313220436	5.6684495826413	5.67949173022655
chr8_34704033_34704751	8.98251693986773	8.50715243180559	8.76863871992769	5.8104510448169	5.77887562796164	5.93900519315651	6.32677844720016	6.14417259865392	6.21086224525659
chr8_34751864_34753046	9.73553527570103	9.86051986065565	10.2658940692059	8.78287140814495	8.73768862988802	9.00717952469911	8.90109896415682	8.9041429473182	9.02883024863944
chr8_60074651_60075206	8.02460867554783	6.89519070577744	7.6468850987754	6.45218938915625	5.86040623891418	6.28861472795967	7.08675595451834	5.95311727984354	6.66091222276792
chr8_64468191_64468686	7.42073694640669	5.92754323096719	6.93775017360942	5.56218864972537	5.77887562796164	5.96096774510113	6.32677844720016	5.34526256706126	5.62396144046851
chr8_74498135_74498613	6.9850189830072	7.00714468744897	7.06649990856068	5.97024531990088	6.36178707352669	5.82346846993153	6.50674371267089	6.09885901889972	6.3666822123142
chr8_85566313_85566806	6.46927295248521	7.00714468744897	7.73366152057084	5.97024531990088	6.18676092776671	6.04542093488258	6.15662694386745	6.20945550160862	6.62052566289103
chr8_86549724_86550257	8.48395471543126	7.57645902954685	8.08649751264496	7.20257435392359	6.90101217397241	7.10881125364417	7.07739247978481	7.7881777901095	6.60680151316609
chr8_87468407_87468710	6.88161356458226	6.28520997421767	7.14275085335285	5.69218346466636	5.93725475820004	5.58617968245522	5.80758482872525	6.29195118580388	5.70639770108368
chr8_87469217_87470295	8.98526890358969	8.83159918141308	9.85750198314022	7.96641342602654	7.82209809705012	7.85881863185466	8.82252304240889	8.54525160180388	8.36654355930589
chr8_91548003_91548543	8.27478835967529	8.45420584363922	8.36957534406958	7.54349007650408	6.61199129090384	6.62246818936129	7.5791085592582	6.99966007711928	7.96014065841606
chr9_107449322_107449865	8.51857761712088	7.23082640559328	8.75145067281734	6.91528073479303	6.67180215233691	7.42525645659373	7.2455557210808	6.88635639834164	6.66091222276792
chr9_114794810_114795430	6.35271174059752	7.40390716756385	7.25489307650551	5.78185961304217	6.43300949020562	5.64274524502872	5.85365487419554	6.20945550160862	6.1547531754692
chr9_114948240_114949288	9.61991355431079	8.7055090248596	10.1734734999151	8.21782807259643	8.48109298384394	7.64526712168809	7.65633236944604	7.62602781361955	8.0073881821413
chr9_115016425_115017041	7.48459506622563	6.70868636504298	7.7751574852443	6.13556155640308	6.56540114058194	6.56739924870588	6.82067039043274	6.23054608821042	6.43069082144397
chr9_115456561_115457474	7.47676690972873	7.53987118196558	7.9054051755188	6.52123644307891	6.68636598357809	6.10548975811948	6.54833126880014	6.83293820004467	6.22906837671984
chr9_117804687_117805222	7.09172036634692	7.20763798269549	7.7266273331083	6.17934149154603	5.59897184736193	6.12493994994788	5.9623464051684	6.47898373255728	6.17371171986947
chr9_121127624_121128167	6.29960253096963	6.23947732402372	6.80961304816381	4.89961074171685	5.22829432937605	4.9609991829776	5.39815611069563	5.42451885381091	5.22788691696041
chr9_121161368_121161858	6.35271174059752	6.64060847541692	6.71246783129	5.37868347277748	5.31177306895747	5.69695849083523	5.54950546439953	5.92722764563287	5.85725666646088
chr9_122523764_122524201	6.99605686013136	7.48317474140122	7.7819583015673	6.28306280928653	5.8066105391694	6.20009477614992	6.22722411092645	6.35074825939569	5.94912351457254
chr9_21854956_21856715	9.66693762552796	10.1718194597726	10.4129821676685	9.25659180242863	9.18056369398037	8.43492915358031	9.28537473571473	9.09332768013762	9.35484255663089
chr9_22415855_22416314	7.14221294721635	7.07288442038071	6.59257245436585	5.89272342661445	6.32475964848203	5.87088402517185	6.08220158270332	6.20945550160862	6.38296238101686
chr9_27789088_27790466	10.0407070221962	9.66062527228613	10.4697517320847	7.95415058105464	8.2629776197217	9.44047810809586	9.61121923560904	8.87169091430232	8.25359790142831
chr9_27857270_27857915	7.53822543854236	7.79391150973296	8.34685554186524	6.98970919014024	6.53345867917658	6.48051540072239	7.51833055115564	7.17047858124124	6.21086224525659
chr9_28379766_28380357	8.49944553924628	8.61194150428866	8.68419942880816	7.13872706006497	7.40857850642067	7.78315936556958	7.85493894550307	7.48682316931957	7.88902857379358
chr9_37219471_37219963	7.72810573175448	7.58546183011796	8.05878886142476	6.30290440745254	6.77072434524412	6.86951506435935	6.58872045738378	6.44353256967332	6.68720678095282
chr9_41908593_41909649	8.49944553924628	8.14956027784294	8.80907226408761	7.07188317640006	7.16181850793858	7.27151965227281	6.90798146161771	7.0819323127128	6.64757845205382
chr9_48457166_48457806	7.79250711863757	6.93821512565666	7.32192453597239	6.04356472219348	6.28671668176849	6.83510158221311	6.69107152476539	6.35074825939569	6.3666822123142
chr9_50063152_50063660	7.17167110276129	6.8657646516989	7.40372980233712	6.46977352347919	5.98615593212659	6.71393622456282	6.57538616766173	5.87390544089667	5.88081891840262
chr9_50530462_50531194	8.19136960710566	8.86884199479077	8.97225083414727	6.739206053602	7.00883478586392	7.20148622266693	7.97522852877738	8.20296492579291	7.54177943290933
chr9_64234623_64235052	7.21002488440875	6.96618980070236	6.1116543509322	5.69218346466636	5.66172408462695	5.67013252698935	6.35843472460396	5.87390544089667	5.78396912708738
chr9_64354941_64355472	7.61864312924485	7.20763798269549	7.57033018135093	6.20071936456522	6.3433967780745	6.90311217780598	6.26121138266571	6.68983352098267	6.66091222276792
chr9_65047846_65048529	7.56060897758989	6.92401819937913	9.67274163395203	5.41757652267365	6.79775959712186	6.0038512512724	7.14167916523802	6.05199201809288	5.92673806626129
chr9_69670987_69671799	8.78186201467042	7.20763798269549	8.00752626036125	6.11313617646134	5.72160147619125	6.68840304146927	7.26215611272872	7.27394582380633	7.27559726009385
chr9_75848518_75849387	8.33216282402102	8.19135953428179	8.93923963098929	6.96533081158367	7.3732810540832	7.79506197327189	7.96515930408558	6.64390895599286	6.60680151316609
chr9_88961401_88961906	5.97552293591062	7.56739930119585	6.98592914252658	5.78185961304217	5.8066105391694	5.49639419372198	5.14953833757747	5.97852007907293	5.67949173022655
chr9_91259030_91260997	7.21002488440875	10.1156331464372	9.26643898034425	7.30301863071384	7.10904910171039	7.90347121767058	7.45485798384655	7.27394582380633	8.1357557375363
chr9_96889826_96890519	7.45302220994268	7.34143320828033	7.66171739906598	6.36078036749451	6.54952088863866	6.49537571758275	6.83188331474726	6.70481487760115	6.21086224525659
chrX_130893210_130894179	8.98251693986773	8.05567711781861	8.74103855007904	7.33182379092312	7.11976055011103	7.92528750359111	8.2732199191269	7.44316558333422	7.09218837621275
chrX_148632235_148632894	7.81127717296292	7.04695209779507	7.54654276652451	5.86585738580838	6.26729594697441	6.06573910701626	6.82067039043274	6.38860720355162	6.3666822123142
chrX_163836204_163836993	9.47476096371348	8.49290445917588	8.00752626036125	6.8501263086666	6.14465519682857	7.53593645757635	7.78220947972504	6.98750828907718	7.01165673968765
chrX_166317218_166318213	9.17558406442532	8.90514648397292	8.27646145668745	7.591853928622	7.92297642586263	7.86447672352015	7.58570520731542	7.96499785584242	7.86071212169119
chrX_166324826_166325393	8.16245262945306	7.44408984149988	6.94994909988443	6.83672785605897	6.48413608962596	6.55328766364626	6.53460548664742	6.20945550160862	6.53609317162465
chrX_47784111_47784582	6.53175491792998	6.49368059283947	7.02102014466784	5.41757652267365	5.98615593212659	6.0038512512724	6.26121138266571	6.00345506131291	5.88081891840262
chrX_59068012_59068750	7.20053272508715	6.7576703043661	7.03252719216561	5.41757652267365	5.88651389056866	5.18063446494746	5.9830715749684	5.92722764563287	5.80884884232986
chrX_70436897_70437754	9.4147968492715	8.58533172546633	9.23957909033502	5.45530165211425	5.66172408462695	4.68637930090303	5.75986300959643	5.69982893142234	5.47372349927272
chr1_103798597_103799793	6.0640161600773	7.14796140064023	5.81628054276502	8.86692357119548	7.59620060164654	7.04015213413574	6.83188331474726	6.62826157849994	6.5505228699987
chr1_106799923_106800433	5.54804637919433	6.26253277277325	5.31989792620888	7.13872706006497	6.67180215233691	6.56739924870588	5.42990788568903	5.84642811047017	6.07618303248103
chr1_122142158_122142890	6.50086272254433	6.56906724868597	6.83618489373732	7.96029508575785	8.89161932553689	8.03969265674875	7.27856565501107	7.52918854435938	7.81421124764868
chr1_12266076_12266945	5.00144276602302	5.15297624115817	4.75974633304687	6.28306280928653	5.86040623891418	7.73453646736473	5.52064096133666	5.63629925233447	5.59528228236095
chr1_12610476_12611316	5.00144276602302	5.30390802214057	5.3597329296812	5.16333065913471	5.88651389056866	8.0791356614547	5.52064096133666	5.78971696468868	5.10513845734613
chr1_12708005_12708865	5.97552293591062	6.32947973703086	5.84352479652255	6.20071936456522	7.09825645490993	7.63867294503405	6.19237815838437	6.02794010016892	6.26477552718106
chr1_128552754_128553339	6.43695234563184	6.96618980070236	6.33571036885101	7.33182379092312	7.92905212835522	8.4080955539628	6.54833126880014	6.16627987396257	7.0625207855831
chr1_133281009_133281407	4.58173177536939	5.48003651914593	5.14610260053397	5.66088011585986	6.32475964848203	5.87088402517185	4.72324086912928	4.70892337784017	4.96789137257081
chr1_14208573_14209402	6.31753249451024	6.8657646516989	6.21802887655353	7.87178420074669	9.05861589391755	7.78315936556958	6.70335756719235	6.53052985994873	6.9152436104021
chr1_146202193_146202491	5.37944017097015	5.09809576643333	4.69108770418092	6.739206053602	5.46350081346845	6.41944088748404	5.14953833757747	5.21592698865429	5.30325622761831
chr1_148652787_148653474	4.58173177536939	5.15297624115817	4.94206223522307	5.49193449130797	8.04546401113151	7.28850390492905	4.88454463263728	4.90500222035045	5.10513845734613
chr1_153846352_153847111	6.28143744524401	6.82044623497884	6.3910055345679	8.60238087103656	8.74114095908517	8.0296604542102	6.67867741136363	7.35163760531889	7.13080710030558
chr1_154344525_154345163	6.14711420411333	6.70868636504298	5.8702247374371	7.06043081653989	7.81555155040642	7.55708155615669	6.52074389923562	6.46137063346866	6.75087387612485
chr1_154437511_154437913	4.58173177536939	5.09809576643333	4.61727215096542	5.25409719949518	5.42725724492541	6.88080285134228	5.06787055900771	4.63412250247546	5.22788691696041
chr1_16119996_16120744	6.40386512818195	6.09239570873516	5.57538066593436	6.76776296982329	6.97379611954039	7.7407052007691	6.24432231696421	5.87390544089667	6.44624392083173
chr1_163664997_163665464	5.51606691697811	5.35032747146286	5.3597329296812	6.26293260002206	6.3799372160413	7.24565825603215	5.7103563682602	5.95311727984354	5.50521186085185
chr1_166728403_166729299	6.29960253096963	6.11803026723706	6.21802887655353	7.53526826684203	7.89841333196244	8.15952317179046	6.32677844720016	7.37971637805737	7.01165673968765
chr1_170321691_170322639	5.37944017097015	6.14319370255296	5.76005985681329	6.96533081158367	6.79775959712186	7.11835479740085	5.65891391161211	6.27178435457824	6.2470373538873
chr1_180929896_180930430	5.26616912808035	5.89800418391875	5.39832980822125	6.52123644307891	6.70078079820256	7.47797375523352	6.10119073740637	6.20945550160862	6.21086224525659
chr1_182320524_182321347	7.91901903780219	7.54910612851954	6.66869515834605	8.18149186955975	9.22314272321009	9.35280958009748	6.9701070629415	8.13342597908049	7.62503846514086
chr1_182437222_182438034	7.16191922515755	6.8508191504785	6.15519771320326	8.60238087103656	8.08951109238476	8.18233600268634	6.88665305667299	7.29376854961151	7.12125017005891
chr1_186272568_186273407	6.02048979719878	7.29821306532866	7.54654276652451	9.12898548388059	9.68753835496744	8.29546029719982	7.94480665989155	7.76711639507971	8.26659419068597
chr1_187974252_187974675	5.57924959816094	5.09809576643333	5.19196274601221	5.9448965347768	5.91212345275853	6.75138958940259	5.18833856029041	5.34526256706126	5.30325622761831
chr1_188410730_188411416	5.14124240779771	5.59771617405278	5.63988422258532	6.69525683526286	6.30586871105734	7.49268591230163	5.54950546439953	5.87390544089667	6.3666822123142
chr1_191566861_191567338	4.84174864344608	5.77286877079547	5.27873100350262	7.50190069783351	5.66172408462695	7.91986441576164	5.80758482872525	5.90083090990668	6.05581401072936
chr1_24499864_24500220	5.1843514134771	4.69631338070272	5.14610260053397	6.53797864884147	6.32475964848203	5.67013252698935	5.36557786315566	4.90500222035045	5.73276424797198
chr1_24556877_24557548	5.14124240779771	6.23947732402372	6.3910055345679	7.591853928622	8.13224880122889	5.87088402517185	5.65891391161211	5.63629925233447	5.88081891840262
chr1_24567615_24567992	5.54804637919433	5.63467253403528	5.3597329296812	6.66517705471391	7.16181850793858	5.74902250232019	5.75986300959643	5.26058159127056	5.33926802034765
chr1_36118199_36118525	5.14124240779771	5.73965555633426	5.57538066593436	6.34175527384791	5.56641984965212	7.08953006722768	5.10941897323158	5.38551952545029	5.47372349927272
chr1_38390848_38391633	5.66858898571634	6.39334454087443	5.70134525822238	6.48713909441215	6.85032706287663	7.3863751663766	6.00348441960571	6.23054608821042	5.99281174916772
chr1_40307270_40307636	5.57924959816094	5.30390802214057	5.47213426968616	5.99512792219141	6.41554240279009	6.3056583334286	5.52064096133666	5.6033353896791	5.33926802034765
chr1_40501525_40502217	5.34282636793505	5.30390802214057	5.47213426968616	5.9448965347768	5.66172408462695	8.06937589927362	5.39815611069563	5.6684495826413	5.30325622761831
chr1_43824692_43825166	5.66858898571634	5.63467253403528	5.70134525822238	7.02550979519304	6.79775959712186	6.75138958940259	6.34269679842825	6.36980657649881	5.97114394086101
chr1_46089055_46089495	5.66858898571634	6.11803026723706	5.89640311512656	6.79575391988386	7.64135605803944	6.45031214066358	5.75986300959643	6.23054608821042	5.80884884232986
chr1_55585506_55586181	5.54804637919433	5.63467253403528	5.09838605827147	6.52123644307891	5.77887562796164	8.04468262328526	5.9830715749684	5.73047639202445	6.1547531754692
chr1_60473584_60473971	5.14124240779771	5.86780124795597	5.50748365609677	6.26293260002206	6.30586871105734	6.41944088748404	5.29773644189112	5.42451885381091	5.62396144046851
chr1_66416102_66416449	5.48326720388815	5.52047488930579	5.81628054276502	6.11313617646134	6.3433967780745	6.90311217780598	5.33212305407683	5.6033353896791	5.53594214372688
chr1_72879178_72880680	6.88161356458226	7.30914131477915	7.24505495692033	8.27313585595986	8.76168299242983	8.39253446532885	7.27038446249965	7.86946286779322	7.90575428160328
chr1_77532517_77533103	5.69705946163763	5.8369017326695	5.39832980822125	5.9448965347768	6.32475964848203	7.5916442499584	5.57773623701635	5.26058159127056	5.78396912708738
chr1_81900373_81901007	4.78276587068285	5.25566299305174	5.09838605827147	5.91906263015774	5.49873652321933	7.07979063223783	5.26235685326198	4.90500222035045	5.01550390972981
chr1_82236588_82237182	5.60971689191453	6.56906724868597	6.49541729028108	7.61543714572979	8.14273767330247	7.80097646658575	6.19237815838437	7.02365622961537	6.66091222276792
chr1_84224294_84224787	5.30509615720242	5.95644871744437	5.27873100350262	8.03787101791143	6.51721017213482	6.5813702920901	4.97996317988123	5.38551952545029	5.22788691696041
chr1_88022588_88022980	5.54804637919433	5.48003651914593	5.43577203022183	7.00174323279202	6.90101217397241	6.53903260035431	5.68488734654743	6.6124381006629	5.70639770108368
chr1_88454425_88454770	4.9507478176975	5.09809576643333	5.23612614606138	5.97024531990088	5.83377933125678	6.67546082817242	4.97996317988123	5.6684495826413	5.50521186085185
chr1_88925121_88925751	6.63481337303581	6.32947973703086	6.47854859984888	7.44156787950453	7.76887015971732	7.30528850861733	6.47831591500962	6.97525163417177	6.82366795815021
chr1_91353541_91354021	5.99819270610715	6.49368059283947	6.02017170643953	8.68992242743898	7.0542482903548	7.00968084669403	6.29438292703745	6.83293820004467	6.5505228699987
chr1_92918674_92920140	7.67441864012727	7.79391150973296	6.82296136059927	8.43177006178802	8.24848585258062	9.58256381979481	7.7879367642732	7.46078876041053	7.89462547877935
chr1_94026816_94027680	6.28143744524401	6.67505875291429	6.19740228294851	7.4934358704416	8.29153050309612	8.88190564850506	7.13267114469383	7.64924862283596	7.05249249457706
chr10_102122291_102122716	4.72020111501789	4.69631338070272	4.61727215096542	5.29704499826192	5.31177306895747	6.6089020468263	4.83349167411087	4.96309436237387	5.26615527885334
chr10_107404041_107404405	4.9507478176975	5.30390802214057	4.5371768641632	5.66088011585986	5.69200415102141	6.89200141454603	5.39815611069563	5.26058159127056	5.18836320476892
chr10_107609988_107610670	6.26303073514953	6.2160302423062	5.23612614606138	6.75355671440212	7.0542482903548	7.98881639320996	6.13839620897003	6.67469115701367	6.26477552718106
chr10_107822470_107822868	5.14124240779771	5.30390802214057	5.23612614606138	5.75263872550098	6.05635159717674	6.73901526900194	5.54950546439953	5.21592698865429	5.33926802034765
chr10_110952812_110954549	9.34582183165756	9.03204118065192	8.95733940886758	10.7542621708401	11.5593686999127	10.7937453307588	7.89793080037204	9.85568870638185	9.63898285579288
chr10_111235856_111236195	4.65345381277193	5.30390802214057	4.69108770418092	7.79131825772889	7.6264617433907	5.09771800974866	4.66324494776609	4.90500222035045	5.59528228236095
chr10_111238435_111239433	6.64893770336947	7.58546183011796	7.65432042887864	9.5180066354501	8.37393969738178	8.37680331775631	6.22722411092645	6.93783366849155	7.0625207855831
chr10_112542859_112543542	4.78276587068285	5.35032747146286	4.94206223522307	5.83844147997935	5.86040623891418	6.27135867590682	5.29773644189112	5.30365254530212	5.10513845734613
chr10_116176949_116177785	5.34282636793505	5.8369017326695	6.23835138343162	6.15762600715834	6.56540114058194	8.50533857043596	6.04341185363813	6.14417259865392	5.97114394086101
chr10_117973087_117973765	6.7175089856054	6.39334454087443	5.94727895696042	6.86339913768768	7.09825645490993	7.61198864720482	6.13839620897003	6.36980657649881	6.13552913807774
chr10_118920751_118921220	5.2259549236102	5.59771617405278	5.27873100350262	6.11313617646134	6.00995976295526	6.35556709167083	5.60536313220436	5.16954811988446	5.56595359537692
chr10_119189212_119189892	6.36997274795657	6.23947732402372	6.33571036885101	6.98970919014024	7.92297642586263	7.16513625034745	6.58872045738378	6.5802462423476	6.64757845205382
chr10_120072819_120073747	7.21945428565583	8.04919478252054	7.9054051755188	9.07347118000865	10.3921496802418	9.27438682789654	7.20318956678709	8.61358868104649	8.26659419068597
chr10_120128452_120129072	5.72492594317681	6.41399747399255	5.97201507023533	7.11679262364945	7.6706883626264	7.21043073848393	5.65891391161211	6.35074825939569	6.39905426514324
chr10_122127852_122128250	4.58173177536939	5.39507095829312	5.39832980822125	7.01367619826504	6.4673009931239	6.3056583334286	5.2259162443233	6.02794010016892	5.33926802034765
chr10_123189809_123190156	4.89761793557942	5.30390802214057	4.99660617683287	5.89272342661445	6.70078079820256	5.7232475602959	5.14953833757747	5.01830014103388	5.50521186085185
chr10_12414465_12415065	5.77895346980676	6.01246986667965	5.23612614606138	6.46977352347919	5.69200415102141	7.87011260901988	5.54950546439953	5.78971696468868	5.67949173022655
chr10_124722351_124722898	6.53175491792998	6.30752161604921	6.72676177498329	7.11679262364945	7.9942421769518	7.09920330586088	6.20991129125852	6.09885901889972	6.38296238101686
chr10_12507664_12508246	5.51606691697811	5.35032747146286	5.14610260053397	5.78185961304217	6.14465519682857	7.9679506435854	5.4911104183581	5.69982893142234	5.62396144046851
chr10_127034155_127034962	6.43695234563184	6.80501169010515	6.13359892427142	7.36005966544505	7.51762760527707	8.11278236890512	6.69107152476539	6.88635639834164	7.03222123666096
chr10_127369576_127369921	4.9507478176975	5.43826905184329	5.23612614606138	5.97024531990088	6.62718414794038	6.33912945614498	5.46087877622789	5.53477683968868	5.47372349927272
chr10_127878779_127879126	4.65345381277193	5.25566299305174	5.14610260053397	6.69525683526286	6.94994726783873	5.87088402517185	5.42990788568903	5.01830014103388	5.30325622761831
chr10_128405110_128405721	5.85608465925464	5.67060915520282	5.14610260053397	6.22177041514801	6.91340515818608	7.11835479740085	6.10119073740637	5.6033353896791	5.65202177658926
chr10_13737492_13738241	6.7440299790922	6.88055407577202	6.21802887655353	7.0832440863236	7.17214183939117	7.8813184571275	6.44929787947763	6.27178435457824	6.29958357517814
chr10_16194978_16195541	6.99605686013136	6.03963631367399	5.70134525822238	7.16032886489378	7.78236334286915	7.55708155615669	6.44929787947763	5.49907537378444	6.33353836514506
chr10_17295619_17296411	5.04995465835486	5.70558547195743	5.27873100350262	5.86585738580838	6.14465519682857	6.63590465966225	5.26235685326198	5.46234547787415	5.18836320476892
chr10_17651973_17652409	5.34282636793505	6.09239570873516	5.60803325074071	6.36078036749451	6.90101217397241	6.64921397360613	5.57773623701635	5.95311727984354	6.03513591764579
chr10_17858762_17859611	5.14124240779771	5.30390802214057	5.63988422258532	6.96533081158367	6.61199129090384	5.96096774510113	5.42990788568903	5.01830014103388	5.67949173022655
chr10_18872542_18873171	4.78276587068285	5.04049531932479	4.88467928094931	5.69218346466636	4.87817701160313	7.33010127549853	4.93328899299065	5.26058159127056	5.14748474574503
chr10_19933985_19934595	6.02048979719878	5.8369017326695	5.99630713547608	7.20257435392359	6.72917562694074	6.68840304146927	6.4046070992806	6.31182850775422	5.94912351457254
chr10_21503345_21503756	5.09649476165399	5.43826905184329	5.57538066593436	5.91906263015774	6.0333534344951	6.90311217780598	5.65891391161211	5.30365254530212	5.10513845734613
chr10_22018000_22018468	5.41500950691206	5.52047488930579	5.57538066593436	6.53797864884147	6.64221458329793	6.53903260035431	5.9623464051684	5.97852007907293	5.70639770108368
chr10_25259113_25259714	6.28143744524401	6.03963631367399	6.04362438616316	6.8501263086666	6.79775959712186	7.13725212979073	5.60536313220436	6.14417259865392	5.83327215608474
chr10_25295244_25296220	5.69705946163763	6.37238059126393	6.33571036885101	7.38774852097769	7.51762760527707	8.33670640825449	6.47831591500962	6.18803704113129	6.38296238101686
chr10_27107239_27107767	6.69047965692297	5.73965555633426	5.76005985681329	7.51031577049321	7.47666303227302	7.67134466273639	6.57538616766173	6.05199201809288	6.46162560524499
chr10_27372475_27372944	4.89761793557942	5.15297624115817	4.69108770418092	5.75263872550098	5.66172408462695	6.45031214066358	5.06787055900771	5.12128254706188	5.14748474574503
chr10_29064981_29065374	4.72020111501789	5.39507095829312	4.94206223522307	6.36078036749451	6.3433967780745	6.94670452849143	5.33212305407683	5.16954811988446	4.91815147574556
chr10_3219822_3220225	4.84174864344608	5.52047488930579	4.61727215096542	7.03724568865231	6.61199129090384	6.28861472795967	4.97996317988123	5.12128254706188	5.40829712542069
chr10_3221100_3221601	6.43695234563184	6.26253277277325	5.57538066593436	7.45906691995592	6.77072434524412	7.37847041390643	5.75986300959643	6.35074825939569	6.29958357517814
chr10_3232252_3233157	7.36242236257158	7.31998658470893	6.5120849621037	8.70095846843366	8.3694831218891	9.12478515848525	7.48341602977268	7.86286213751356	7.74150735520038
chr10_3320662_3321402	5.51606691697811	5.63467253403528	5.54188080366652	8.74782784659627	7.46832753846437	8.88190564850506	6.10119073740637	5.90083090990668	5.70639770108368
chr10_33903503_33904021	5.26616912808035	5.77286877079547	5.78846761110906	6.2425049043027	7.29052251663738	6.7758175446491	5.42990788568903	6.33142482466599	5.99281174916772
chr10_36969780_36970302	5.04995465835486	5.80527032189358	5.43577203022183	6.98970919014024	7.45994321128825	6.43496191451881	5.9830715749684	6.31182850775422	6.19241233285937
chr10_38627715_38628620	7.42073694640669	7.05997735542318	6.76879482364295	7.65390020115277	8.557508759764	8.71060358159439	7.39597276020272	7.33260718813332	7.66492174891844
chr10_43798773_43799329	5.00144276602302	5.35032747146286	5.09838605827147	5.45530165211425	5.49873652321933	7.20148622266693	5.26235685326198	5.30365254530212	4.96789137257081
chr10_5081415_5082120	6.45320617769521	6.28520997421767	5.57538066593436	7.87178420074669	8.51376363012398	7.32187814830335	5.52064096133666	6.46137063346866	5.83327215608474
chr10_58577120_58578101	5.97552293591062	6.74153053000166	5.92208120897917	6.82320133323838	7.20267070340411	8.23565444028261	6.31067532637804	6.18803704113129	6.68720678095282
chr10_5864475_5865113	5.2259549236102	5.35032747146286	5.09838605827147	6.739206053602	6.97379611954039	7.46310880163109	5.65891391161211	5.42451885381091	5.40829712542069
chr10_59410387_59410615	6.02048979719878	6.14319370255296	6.17646194374415	7.03724568865231	7.6264617433907	6.79983027525205	6.04341185363813	6.35074825939569	6.39905426514324
chr10_6007124_6007422	6.0640161600773	5.55967450384104	5.47213426968616	6.76776296982329	7.09825645490993	7.42525645659373	6.49260204355192	5.30365254530212	6.35020913949154
chr10_6036150_6036898	4.65345381277193	5.70558547195743	5.57538066593436	7.58390581452801	7.0653786038777	6.02479498594456	5.83081862678664	5.49907537378444	5.85725666646088
chr10_6060366_6060900	6.56198052394257	6.03963631367399	6.15519771320326	7.88476746396897	7.64135605803944	7.47797375523352	6.82067039043274	6.6124381006629	6.05581401072936
chr10_61222191_61223067	5.34282636793505	6.06627110443527	5.27873100350262	7.04888550164851	6.51721017213482	8.19585202565142	5.54950546439953	6.67469115701367	6.47683972795308
chr10_62202475_62203363	6.51639402968271	6.39334454087443	5.97201507023533	7.88476746396897	7.49318978973227	7.28850390492905	6.94969928780963	6.98750828907718	6.39905426514324
chr10_6238337_6239027	8.14284652071339	7.2872005437804	7.22517285603994	9.21358794052772	7.98843651898798	9.29125508581689	6.77490782526488	6.36980657649881	7.92775651530504
chr10_62590876_62591692	5.60971689191453	5.73965555633426	5.94727895696042	6.2425049043027	7.391038697518	7.23693258811579	6.00348441960571	6.23054608821042	6.17371171986947
chr10_62687010_62687566	5.1843514134771	5.73965555633426	5.70134525822238	6.57087474257321	7.27146189972855	6.63590465966225	5.73534177043475	6.38860720355162	5.47372349927272
chr10_6276769_6277335	5.69705946163763	6.11803026723706	5.73102916900279	6.68029723925426	7.9107473822132	6.7265314798838	5.73534177043475	6.23054608821042	6.35020913949154
chr10_65816752_65817450	4.84174864344608	6.26253277277325	5.92208120897917	6.98970919014024	7.03172287318337	7.51447448140561	5.80758482872525	5.97852007907293	6.35020913949154
chr10_6650518_6651184	6.31753249451024	7.17213266356647	6.15519771320326	7.48492069187276	7.71359164130133	7.76511829622662	6.93938428772559	6.87318956241531	6.76326966719966
chr10_66513536_66514288	5.72492594317681	5.86780124795597	5.04862699844248	7.68394455873089	7.72761222120313	7.48534873522426	5.36557786315566	5.53477683968868	5.56595359537692
chr10_66516067_66516678	5.44959905080258	5.55967450384104	5.31989792620888	6.41634218626303	6.70078079820256	5.98257920082028	5.63241380061021	5.569511542944	5.90397448937403
chr10_66750524_66751151	5.2259549236102	5.73965555633426	5.8702247374371	6.22177041514801	6.3433967780745	7.70959281416079	5.9623464051684	5.63629925233447	6.07618303248103
chr10_67356308_67356636	4.50395163884461	4.69631338070272	4.82406928026495	5.89272342661445	6.30586871105734	6.41944088748404	4.93328899299065	4.55293622148161	4.81125748507289
chr10_67416879_67417800	6.66292165628653	7.36256269710858	6.98592914252658	10.2046353506012	10.050822910463	10.131475467485	6.86499869746433	6.56386918009133	6.60680151316609
chr10_67567159_67568219	6.77006180017963	6.14319370255296	6.69802749725998	7.44156787950453	6.87589629693197	7.94677742559096	6.29438292703745	6.5135579045626	6.28228898639589
chr10_6905258_6905792	5.97552293591062	6.2160302423062	5.67097541339402	6.78182775629046	6.53345867917658	7.09920330586088	6.06294464689602	5.26058159127056	5.80884884232986
chr10_6943599_6944311	6.62054574669723	6.2160302423062	6.66869515834605	8.52167743426597	8.44343002695398	8.61330331337566	6.41966375647734	6.14417259865392	6.3666822123142
chr10_69888961_69889627	5.30509615720242	5.77286877079547	5.54188080366652	5.91906263015774	6.77072434524412	7.74684752543994	5.87610786370832	6.05199201809288	5.88081891840262
chr10_70261865_70262452	5.2259549236102	5.80527032189358	5.31989792620888	5.69218346466636	6.32475964848203	7.67779061282019	5.80758482872525	5.07094090615571	5.67949173022655
chr10_73831883_73832203	5.77895346980676	5.73965555633426	5.54188080366652	6.06715145937644	6.68636598357809	6.45031214066358	5.60536313220436	5.46234547787415	5.80884884232986
chr10_74566799_74567192	5.34282636793505	5.63467253403528	5.84352479652255	6.22177041514801	6.72917562694074	7.14660760321208	5.63241380061021	5.92722764563287	6.28228898639589
chr10_74967485_74967945	5.09649476165399	5.59771617405278	5.09838605827147	5.25409719949518	5.98615593212659	7.07979063223783	5.02476713761194	4.63412250247546	4.91815147574556
chr10_76559877_76561023	7.46889570283152	7.64694592013082	7.54654276652451	8.04366850364541	8.79195711674911	8.5268763601844	7.11448236265989	8.00150134271945	7.3991739315506
chr10_7661379_7661684	5.26616912808035	5.04049531932479	4.88467928094931	6.17934149154603	6.4502605386563	5.67013252698935	5.33212305407683	5.21592698865429	4.86603899965141
chr10_76705109_76705644	6.36997274795657	6.23947732402372	6.37281708651559	8.12247019830287	7.0542482903548	6.86951506435935	6.69107152476539	6.16627987396257	6.44624392083173
chr10_77822878_77823582	5.34282636793505	5.59771617405278	5.78846761110906	6.17934149154603	6.50077086602511	7.27151965227281	5.87610786370832	5.84642811047017	6.01413869217203
chr10_78184760_78185154	4.72020111501789	4.61113840469238	4.88467928094931	5.16333065913471	5.93725475820004	6.79983027525205	4.66324494776609	4.84362900624899	4.75344266646299
chr10_8067056_8067726	6.31753249451024	6.30752161604921	5.94727895696042	6.72470795671584	7.19256687640351	7.78912300773463	6.50674371267089	6.16627987396257	6.62052566289103
chr10_8083853_8084510	5.97552293591062	5.80527032189358	5.60803325074071	8.21269304310331	8.31025578324723	6.64921397360613	5.87610786370832	7.03550406693301	5.62396144046851
chr10_8110861_8111818	7.3192627027771	6.70868636504298	6.23835138343162	7.64628970538554	7.47666303227302	8.33670640825449	6.60192929443073	6.54729863847208	6.70017226117395
chr10_82276758_82277394	5.00144276602302	5.67060915520282	5.54188080366652	6.06715145937644	6.50077086602511	7.28003703417851	5.52064096133666	5.73047639202445	5.22788691696041
chr10_82640748_82641380	7.63279175872575	6.8508191504785	7.04394184622692	7.79131825772889	8.45188512869708	9.01481778956945	7.55241397141745	7.48682316931957	7.56305215740741
chr10_83247799_83249021	7.5306858430541	7.26491735937185	7.49774883598614	8.38233505280478	8.95838614435591	8.13166137721507	7.42571835726798	7.98336550420353	7.75388334495347
chr10_83879462_83879914	5.2259549236102	5.86780124795597	6.17646194374415	7.18160809526125	7.28102401582689	6.96800850019193	5.39815611069563	6.38860720355162	6.49189001018957
chr10_84908081_84909139	6.89348251302189	7.77830593475832	7.63941100631315	8.70826913805682	9.31400336520936	8.72620001177616	7.41092288958972	8.38885517593173	8.10713336990171
chr10_85202193_85202779	4.89761793557942	5.55967450384104	5.09838605827147	5.45530165211425	6.41554240279009	8.20479266450271	5.68488734654743	5.95311727984354	5.70639770108368
chr10_8557540_8557951	4.72020111501789	5.92754323096719	5.60803325074071	7.20257435392359	7.72061906001318	6.08575902517234	5.83081862678664	5.63629925233447	5.88081891840262
chr10_85586842_85587164	5.26616912808035	5.67060915520282	4.94206223522307	6.20071936456522	6.30586871105734	6.20009477614992	5.18833856029041	5.78971696468868	5.37426067145315
chr10_86342648_86343774	5.51606691697811	6.2160302423062	5.84352479652255	6.58703793849891	7.25214333608444	7.60523922058626	5.9830715749684	6.25131910344338	6.2470373538873
chr10_88068777_88069317	5.2259549236102	5.86780124795597	6.29758431494923	7.29328635452422	8.42636938193194	6.21825883319319	6.15662694386745	6.09885901889972	6.66091222276792
chr10_89945499_89946318	5.90513914669062	6.55059741298516	6.13359892427142	7.55979345192971	8.2629776197217	6.56739924870588	6.35843472460396	5.92722764563287	6.9262853908503
chr10_91979618_91980210	4.84174864344608	4.51744901867873	4.69108770418092	5.06502266657385	5.56641984965212	7.22815322952612	5.10941897323158	5.01830014103388	5.30325622761831
chr10_94048564_94049224	5.54804637919433	5.98474884015102	6.06667990093139	7.27362051645218	7.54957582878348	6.25388459360837	5.78393832218557	6.16627987396257	6.13552913807774
chr10_95242138_95242734	4.65345381277193	5.52047488930579	5.50748365609677	5.9448965347768	5.88651389056866	7.09920330586088	5.60536313220436	5.34526256706126	5.18836320476892
chr10_95263315_95263922	6.16712438058979	5.73965555633426	5.97201507023533	6.76776296982329	7.0653786038777	6.99937681457032	6.04341185363813	6.09885901889972	6.63411710770235
chr10_95586296_95586741	4.41856050969652	4.77470972632688	4.94206223522307	5.01254588211642	5.42725724492541	7.21931950801343	4.66324494776609	5.42451885381091	4.81125748507289
chr10_95650718_95651266	4.89761793557942	5.77286877079547	5.14610260053397	5.72275771591935	5.77887562796164	7.37847041390643	5.52064096133666	4.96309436237387	5.06119475067209
chr10_95701595_95701935	5.04995465835486	5.43826905184329	5.14610260053397	5.99512792219141	5.83377933125678	6.10548975811948	5.2259162443233	5.34526256706126	5.26615527885334
chr10_96090944_96091698	7.15210015462191	7.04695209779507	6.96204405442033	8.30243102774065	8.55358638781713	8.15952317179046	6.89735737823073	7.09330643770773	7.21405198621385
chr10_96979099_96979537	4.41856050969652	4.91568964948103	4.88467928094931	5.33853796390733	6.10121603023436	7.14660760321208	5.36557786315566	5.49907537378444	5.33926802034765
chr10_99018549_99019393	7.09172036634692	7.38338437768666	7.82868259318242	8.70826913805682	8.15315060034074	8.66601329960989	7.62465984199029	7.53751325588184	7.78436424787027
chr10_99623655_99624262	4.89761793557942	5.70558547195743	5.50748365609677	5.69218346466636	6.12310780835212	7.30528850861733	5.36557786315566	5.46234547787415	5.10513845734613
chr10_99750377_99750842	4.72020111501789	5.15297624115817	5.04862699844248	5.29704499826192	5.83377933125678	7.03006744226452	5.2259162443233	5.07094090615571	5.44143422231815
chr11_10928086_10928659	4.89761793557942	5.20541955457825	5.09838605827147	7.92302758873206	7.86710669324102	8.0791356614547	5.4911104183581	5.26058159127056	5.26615527885334
chr11_10956875_10957404	4.78276587068285	4.29214174538023	4.5371768641632	6.46977352347919	6.36178707352669	7.3625285612608	4.77984183942461	4.46372875765056	4.62675927162875
chr11_12373489_12374066	5.00144276602302	5.52047488930579	5.57538066593436	6.55452316857542	5.88651389056866	6.91413653059505	5.42990788568903	5.53477683968868	5.22788691696041
chr11_16861478_16861952	4.65345381277193	4.77470972632688	4.99660617683287	5.45530165211425	7.21270344549272	5.61477039089999	5.02476713761194	5.42451885381091	5.14748474574503
chr11_20130089_20130544	7.11213275671224	6.56906724868597	6.04362438616316	7.8782905040064	8.17885778792755	7.35449046061781	6.41966375647734	7.19178123470024	6.52151331428217
chr11_21932133_21932739	6.26303073514953	5.8369017326695	5.19196274601221	7.22323681651123	6.757010192825	7.30528850861733	6.19237815838437	5.46234547787415	5.94912351457254
chr11_22099848_22100283	4.78276587068285	5.77286877079547	4.61727215096542	6.75355671440212	7.02032490240681	6.5813702920901	5.4911104183581	5.63629925233447	5.26615527885334
chr11_22865426_22865828	6.02048979719878	5.70558547195743	5.54188080366652	6.71005929459645	6.24759854259698	7.21043073848393	5.65891391161211	5.95311727984354	5.59528228236095
chr11_24555929_24556412	5.85608465925464	5.59771617405278	5.57538066593436	6.20071936456522	6.82428748784522	7.3863751663766	5.73534177043475	5.01830014103388	5.47372349927272
chr11_24563666_24564259	6.12680787420681	5.63467253403528	5.47213426968616	7.96641342602654	7.45994321128825	8.23128594232184	5.52064096133666	5.97852007907293	5.37426067145315
chr11_26389841_26390519	6.67676806016481	6.09239570873516	6.15519771320326	6.940526461524	7.24238510017389	7.37847041390643	6.20991129125852	6.64390895599286	6.3666822123142
chr11_26413644_26414049	5.1843514134771	5.25566299305174	5.3597329296812	5.75263872550098	6.20733997943989	6.21825883319319	5.06787055900771	5.30365254530212	5.22788691696041
chr11_30267218_30268131	8.47222623807019	7.93427160865265	7.69092951270368	9.23651438040979	9.28592429830666	8.51614773240875	7.71163747753565	8.08889905716159	8.13102473025841
chr11_30385609_30386112	5.75221554016381	5.39507095829312	5.04862699844248	7.8050463634582	7.94712656973784	6.53903260035431	5.36557786315566	6.59643440942798	6.13552913807774
chr11_31068960_31070353	6.88161356458226	6.43434878379705	6.40895938186383	7.19212976287281	8.19406441277289	8.73547746244269	6.38938590619881	6.9504162550053	6.49189001018957
chr11_31919835_31920957	7.31047208172976	6.28520997421767	6.19740228294851	8.73714638229512	9.02785960752914	9.05735296922916	6.56192395382904	6.70481487760115	6.41496231528783
chr11_32006144_32006779	6.02048979719878	6.14319370255296	5.63988422258532	6.48713909441215	6.68636598357809	7.21043073848393	6.04341185363813	5.81837414630569	5.94912351457254
chr11_32116942_32117145	6.08526891501159	5.86780124795597	6.17646194374415	6.68029723925426	7.11976055011103	6.52463102680754	5.7103563682602	5.73047639202445	5.53594214372688
chr11_32624830_32625533	5.26616912808035	5.70558547195743	5.81628054276502	5.62880875088007	6.41554240279009	7.10881125364417	5.4911104183581	5.26058159127056	5.22788691696041
chr11_35787052_35787521	6.79562252788372	6.43434878379705	6.29758431494923	7.74220862805736	8.00578360262903	7.42525645659373	6.22722411092645	6.59643440942798	6.29958357517814
chr11_35922561_35923469	5.90513914669062	6.09239570873516	5.50748365609677	7.44156787950453	7.58082698349916	7.95740303571461	6.06294464689602	5.95311727984354	5.65202177658926
chr11_35939661_35940330	5.60971689191453	6.23947732402372	5.8702247374371	8.47099117349829	8.27732488296854	8.56900900556243	6.08220158270332	5.78971696468868	6.03513591764579
chr11_35971422_35972159	5.85608465925464	6.35109577171023	5.89640311512656	7.82539545059645	7.87342285521931	7.88688876243045	6.32677844720016	6.36980657649881	6.21086224525659
chr11_36033960_36034545	6.0640161600773	6.69197287223422	6.57684025898192	7.41491133197263	7.60382599941866	7.28850390492905	6.41966375647734	6.40715725087645	6.71301955874008
chr11_36085328_36086360	7.86615832467683	7.57645902954685	7.7819583015673	8.54636684593797	8.99931817262351	8.22690413911679	7.31082957197669	7.57033653946488	7.72902368407865
chr11_36364088_36364761	6.29960253096963	6.83571418016134	7.63189774264259	8.86365395536999	8.68846669372343	8.45379434349953	6.77490782526488	7.67209932417137	7.58401361053099
chr11_42968025_42968306	4.32318552748231	5.15297624115817	4.69108770418092	6.43438093967742	6.16586936535812	5.365876690532	5.18833856029041	5.16954811988446	4.86603899965141
chr11_44203478_44204235	5.48326720388815	6.06627110443527	5.81628054276502	7.06043081653989	6.53345867917658	8.26159049059971	6.34269679842825	6.00345506131291	6.26477552718106
chr11_46479578_46480178	5.26616912808035	4.84753948160137	5.19196274601221	6.63444051908695	6.70078079820256	7.14660760321208	5.4911104183581	5.84642811047017	5.50521186085185
chr11_46481801_46482108	4.08283472392641	4.97983316355127	4.44919285698406	6.28306280928653	6.3799372160413	5.93900519315651	4.88454463263728	5.07094090615571	4.55653392645598
chr11_46930962_46931790	6.12680787420681	6.32947973703086	6.33571036885101	7.79819872270403	7.45150947052175	6.90311217780598	6.27789656721591	7.1157856050842	6.29958357517814
chr11_48105743_48106124	5.00144276602302	5.04049531932479	5.23612614606138	6.52123644307891	6.26729594697441	6.75138958940259	5.29773644189112	5.38551952545029	5.10513845734613
chr11_52172023_52172381	6.29960253096963	6.26253277277325	5.73102916900279	7.55166495939867	7.57307787226447	7.31360741266905	5.83081862678664	7.0117088042754	6.70017226117395
chr11_52758215_52758744	6.33523357043731	5.98474884015102	6.31677837940989	6.61881665388097	6.8631693886924	7.67779061282019	6.19237815838437	5.92722764563287	6.35020913949154
chr11_53634742_53635475	6.64893770336947	7.18406628688517	6.79613753194556	8.07231032103138	8.11103871888447	8.36489109469313	6.56192395382904	7.51239251979692	7.33459856210471
chr11_5465566_5466081	4.78276587068285	5.59771617405278	5.19196274601221	6.45218938915625	5.96192641975041	6.6623985729299	5.46087877622789	5.569511542944	5.47372349927272
chr11_5479539_5479841	5.00144276602302	5.15297624115817	5.04862699844248	6.13556155640308	6.22761613157731	5.25814670459036	4.5992849791234	4.77848050308224	5.18836320476892
chr11_55823012_55823542	5.34282636793505	6.56906724868597	5.50748365609677	8.44057866706075	7.85439041067539	7.46310880163109	6.08220158270332	5.95311727984354	6.75087387612485
chr11_55921379_55921815	5.69705946163763	5.92754323096719	5.70134525822238	6.57087474257321	6.85032706287663	6.48051540072239	6.02359473789729	5.97852007907293	5.94912351457254
chr11_57313947_57314333	4.65345381277193	4.97983316355127	4.75974633304687	6.34175527384791	6.59663237131282	6.21825883319319	4.77984183942461	5.07094090615571	4.69213825916628
chr11_57413980_57414907	7.65375626572509	8.16162738918314	7.43863753077316	9.02454248075231	9.11024197560186	8.97882104745296	7.48341602977268	8.43402982887393	8.16381953766399
chr11_57497625_57497935	5.54804637919433	5.67060915520282	5.63988422258532	6.22177041514801	6.58110362143453	6.20009477614992	5.46087877622789	5.63629925233447	5.56595359537692
chr11_57540977_57541689	6.5469491911206	7.09835253151288	6.3910055345679	8.73356822299126	9.13930687119433	9.25731887478065	6.73958611780005	7.05890761559077	6.57894427312607
chr11_57845957_57846641	6.46927295248521	7.11091771164311	6.27812052510696	7.75641228048703	7.60382599941866	7.29692086613471	6.58872045738378	6.70481487760115	6.57894427312607
chr11_58213741_58214120	5.2259549236102	5.20541955457825	4.75974633304687	6.66517705471391	6.99725099883897	6.37181253813268	5.26235685326198	5.63629925233447	5.22788691696041
chr11_58214293_58214583	4.78276587068285	5.30390802214057	5.04862699844248	6.43438093967742	6.10121603023436	6.02479498594456	5.33212305407683	5.30365254530212	5.40829712542069
chr11_58215419_58216116	7.16191922515755	6.32947973703086	6.66869515834605	7.60761911403239	7.93510224327641	7.417564302411	6.50674371267089	6.98750828907718	6.90411517062504
chr11_58409774_58410149	4.08283472392641	4.97983316355127	4.5371768641632	5.59592700974326	6.61199129090384	6.02479498594456	4.45619275637608	4.36400170284407	4.3035924439328
chr11_58872121_58872491	4.72020111501789	5.52047488930579	5.14610260053397	5.89272342661445	6.54952088863866	6.27135867590682	5.2259162443233	5.26058159127056	4.86603899965141
chr11_60143935_60144323	5.09649476165399	4.91568964948103	5.09838605827147	6.98970919014024	7.09825645490993	6.64921397360613	5.33212305407683	4.84362900624899	5.26615527885334
chr11_60752471_60752782	5.41500950691206	5.43826905184329	5.14610260053397	6.30290440745254	6.05635159717674	6.14411784705025	5.65891391161211	5.07094090615571	5.56595359537692
chr11_61023718_61024193	5.66858898571634	5.30390802214057	5.04862699844248	6.60301715984717	6.91340515818608	5.58617968245522	5.46087877622789	5.26058159127056	5.56595359537692
chr11_62077034_62077560	5.92901080239033	6.35109577171023	5.81628054276502	6.60301715984717	7.82209809705012	7.15590204312934	6.02359473789729	5.69982893142234	6.43069082144397
chr11_63896186_63896583	5.09649476165399	5.30390802214057	4.23806736512361	7.42385215508091	6.8631693886924	5.49639419372198	4.93328899299065	5.95311727984354	5.65202177658926
chr11_64080720_64081804	5.80516323614048	5.89800418391875	6.1116543509322	7.79131825772889	8.88227029911703	7.9306901958753	6.02359473789729	6.12170320317361	5.78396912708738
chr11_65231772_65232049	4.58173177536939	4.51744901867873	4.44919285698406	5.91906263015774	6.56540114058194	5.33100383536581	4.97996317988123	4.96309436237387	4.62675927162875
chr11_6673315_6673773	4.78276587068285	5.43826905184329	4.88467928094931	7.35070955915636	6.43300949020562	6.70122744920955	5.54950546439953	5.46234547787415	5.47372349927272
chr11_67517370_67518100	7.21002488440875	6.89519070577744	7.12137836061074	8.59451101678554	8.32874053849589	8.20479266450271	6.49260204355192	8.04294899464464	7.25828206135306
chr11_67566676_67567267	5.09649476165399	5.52047488930579	5.14610260053397	7.01367619826504	7.20267070340411	7.64526712168809	5.46087877622789	5.12128254706188	5.59528228236095
chr11_6863587_6864102	4.78276587068285	5.04049531932479	4.23806736512361	5.06502266657385	5.56641984965212	6.6623985729299	5.02476713761194	5.12128254706188	4.62675927162875
chr11_69189106_69189593	6.73083180016027	6.26253277277325	6.65379664473182	8.02620542337681	7.68513252989293	7.9306901958753	6.87586725395148	6.35074825939569	7.30961013295404
chr11_75873277_75873983	5.88083609176975	6.60529322206792	6.35438760223728	8.22804346898631	7.47666303227302	8.15952317179046	6.24432231696421	7.36105861685026	7.08236774753743
chr11_75914697_75915298	6.40386512818195	6.35109577171023	6.19740228294851	7.8050463634582	7.41726839463809	7.27151965227281	6.57538616766173	6.09885901889972	7.19596868102855
chr11_76103678_76104446	8.1179569246192	7.60329949742767	8.00752626036125	8.90876697565384	8.88850971766025	9.08179960503811	8.04380427741803	7.52081515794105	7.7661535049573
chr11_76558037_76558466	6.24437561486065	5.80527032189358	5.54188080366652	7.26368506978214	7.52568172674325	6.75138958940259	5.68488734654743	6.18803704113129	5.97114394086101
chr11_78733717_78734242	5.83086678809884	5.59771617405278	6.13359892427142	6.30290440745254	6.88850988025171	6.79983027525205	5.83081862678664	5.87390544089667	5.88081891840262
chr11_86504867_86505495	5.26616912808035	5.95644871744437	5.70134525822238	7.00174323279202	5.46350081346845	7.44808781831276	5.68488734654743	5.34526256706126	5.30325622761831
chr11_8848123_8848373	5.63948530847514	5.95644871744437	5.3597329296812	6.60301715984717	6.65708611674012	6.5813702920901	4.97996317988123	5.12128254706188	5.73276424797198
chr11_89658548_89659565	6.91692633112245	6.51291110189039	6.98592914252658	8.16030862869211	8.00002447551982	7.94677742559096	6.62798013601346	6.67469115701367	6.09625255509484
chr11_89890647_89891371	7.5306858430541	7.14796140064023	7.12137836061074	7.98461367373422	8.10568695292298	8.0093835104001	6.91852652114316	7.19178123470024	6.83544408829356
chr11_89930927_89931515	5.00144276602302	5.86780124795597	5.76005985681329	7.0832440863236	6.62718414794038	7.03006744226452	5.57773623701635	5.69982893142234	5.62396144046851
chr11_90455794_90456396	6.16712438058979	6.41399747399255	6.37281708651559	8.97692337556074	8.73768862988802	6.73901526900194	5.9830715749684	6.4254635298143	6.41496231528783
chr11_92604663_92605022	4.65345381277193	4.69631338070272	4.82406928026495	6.52123644307891	6.43300949020562	6.1816879011142	4.83349167411087	4.36400170284407	4.91815147574556
chr11_9327363_9328029	5.72492594317681	5.43826905184329	5.84352479652255	6.45218938915625	7.16181850793858	6.06573910701626	5.73534177043475	5.69982893142234	5.56595359537692
chr11_94432020_94432400	5.72492594317681	5.55967450384104	5.97201507023533	6.90248730627929	6.85032706287663	6.12493994994788	5.63241380061021	5.84642811047017	5.62396144046851
chr11_96683889_96684552	8.2475160144748	6.51291110189039	7.05526559957288	9.74811406335882	7.41726839463809	8.60657684294349	6.88665305667299	7.04725398630639	6.78773956992348
chr12_100185966_100187084	6.0640161600773	6.60529322206792	6.68343767335424	8.03787101791143	8.00578360262903	7.9679506435854	6.65355706225481	6.93783366849155	6.70017226117395
chr12_100452395_100452967	5.34282636793505	5.35032747146286	6.08935216700046	7.31268503564067	7.44302572545568	6.55328766364626	5.80758482872525	5.92722764563287	5.99281174916772
chr12_100924588_100925384	5.77895346980676	6.26253277277325	5.97201507023533	8.27805998941543	7.89220636028214	7.40205476203391	5.85365487419554	5.92722764563287	6.28228898639589
chr12_105430590_105431313	5.97552293591062	6.09239570873516	5.81628054276502	6.8501263086666	7.17214183939117	7.18342709112944	6.57538616766173	6.02794010016892	6.1547531754692
chr12_106226277_106226545	5.41500950691206	5.43826905184329	5.3597329296812	6.22177041514801	6.16586936535812	6.7758175446491	5.60536313220436	5.46234547787415	5.44143422231815
chr12_106747596_106748150	5.41500950691206	5.8369017326695	5.54188080366652	7.85208652942661	7.40857850642067	6.6623985729299	5.83081862678664	6.05199201809288	5.90397448937403
chr12_106795358_106796138	6.56198052394257	6.7576703043661	6.33571036885101	7.58390581452801	7.63392824483598	7.9144207771499	7.01006323278136	6.67469115701367	7.10194170737632
chr12_107232453_107232888	5.63948530847514	5.80527032189358	5.19196274601221	6.17934149154603	6.16586936535812	7.16513625034745	5.68488734654743	5.569511542944	5.47372349927272
chr12_107970764_107971160	4.89761793557942	5.73965555633426	5.43577203022183	6.76776296982329	6.757010192825	6.04542093488258	5.63241380061021	5.53477683968868	5.30325622761831
chr12_108447136_108447450	4.65345381277193	4.97983316355127	5.14610260053397	6.36078036749451	6.24759854259698	5.43282489347347	4.83349167411087	5.21592698865429	5.06119475067209
chr12_108829335_108829545	4.72020111501789	4.84753948160137	4.69108770418092	5.99512792219141	6.24759854259698	5.87088402517185	5.29773644189112	4.96309436237387	4.3035924439328
chr12_112332133_112332498	5.34282636793505	5.59771617405278	4.88467928094931	6.87654871911587	6.51721017213482	6.21825883319319	5.54950546439953	6.12170320317361	5.53594214372688
chr12_120402408_120403929	6.9513810182018	7.18406628688517	6.87513003016654	7.94797968625533	8.58082126462896	7.90347121767058	7.37325033454083	7.60242463019877	7.51291519924855
chr12_13511425_13512502	7.07101096077662	7.09835253151288	6.91303302387953	7.91038711084123	8.64120388099151	8.00426925905267	7.27856565501107	7.39813377690708	7.38330149985598
chr12_15897319_15897956	6.24437561486065	6.19217739009439	6.15519771320326	6.69525683526286	6.88850988025171	7.60523922058626	6.19237815838437	6.09885901889972	6.19241233285937
chr12_29747301_29748111	6.36997274795657	6.03963631367399	5.76005985681329	9.09593410109528	8.73075905359113	7.9144207771499	6.57538616766173	6.29195118580388	6.31666490449003
chr12_30635767_30636307	5.30509615720242	5.70558547195743	5.63988422258532	6.68029723925426	6.82428748784522	7.17431100983215	5.9623464051684	5.69982893142234	5.70639770108368
chr12_30650205_30650758	4.84174864344608	6.11803026723706	5.73102916900279	7.24360425674169	6.67180215233691	6.62246818936129	5.83081862678664	5.76042798071335	5.59528228236095
chr12_31042424_31042972	5.1843514134771	6.06627110443527	5.63988422258532	6.52123644307891	6.4673009931239	7.57100684768368	5.54950546439953	5.46234547787415	5.56595359537692
chr12_33724619_33724914	5.63948530847514	5.8369017326695	5.73102916900279	7.56787608129366	6.65708611674012	6.28861472795967	6.27789656721591	5.42451885381091	6.01413869217203
chr12_36579753_36580237	4.58173177536939	5.20541955457825	4.94206223522307	5.89272342661445	5.63072605828805	7.21931950801343	5.36557786315566	4.96309436237387	5.18836320476892
chr12_36753793_36754223	5.2259549236102	5.15297624115817	4.35086228891288	5.78185961304217	5.93725475820004	6.45031214066358	5.36557786315566	5.46234547787415	5.01550390972981
chr12_38621723_38622183	4.89761793557942	5.39507095829312	4.82406928026495	6.2425049043027	6.0333534344951	6.86951506435935	4.97996317988123	4.46372875765056	4.81125748507289
chr12_38714524_38715307	5.48326720388815	5.63467253403528	5.43577203022183	6.60301715984717	6.59663237131282	6.45031214066358	5.4911104183581	5.73047639202445	5.99281174916772
chr12_40313660_40314456	6.99605686013136	6.39334454087443	7.30309159904552	8.10594390292685	7.78906265874033	8.42731331168897	7.03930985190176	6.68983352098267	6.53609317162465
chr12_41374158_41374504	4.08283472392641	4.61113840469238	4.35086228891288	6.940526461524	6.56540114058194	6.21825883319319	4.97996317988123	4.96309436237387	5.01550390972981
chr12_4458507_4458826	5.1843514134771	5.15297624115817	5.04862699844248	6.76776296982329	6.72917562694074	6.23618666599301	5.18833856029041	5.78971696468868	5.83327215608474
chr12_52983107_52984416	6.84539808202224	6.32947973703086	6.5120849621037	7.35070955915636	7.08738135268321	8.44627790547437	6.71553744900006	6.67469115701367	6.87019577254558
chr12_53534999_53535350	5.30509615720242	5.25566299305174	4.75974633304687	5.45530165211425	4.98966322004763	7.48534873522426	5.14953833757747	4.84362900624899	5.06119475067209
chr12_53919556_53920211	4.84174864344608	5.70558547195743	5.54188080366652	5.99512792219141	5.96192641975041	7.40205476203391	5.68488734654743	5.569511542944	5.33926802034765
chr12_55389018_55389356	5.34282636793505	5.35032747146286	6.04362438616316	6.60301715984717	6.85032706287663	6.46549540136262	5.94129860217352	6.00345506131291	5.88081891840262
chr12_72589553_72589922	3.4887402094324	4.51744901867873	3.4887402094324	6.30290440745254	6.53345867917658	6.64921397360613	4.05419750138826	4.11231350842439	4.06870406934783
chr12_74943002_74943930	6.90525288462862	7.38338437768666	7.42129015288152	7.69873394543171	8.15832892765912	8.44250491942441	6.83188331474726	7.30357766554489	6.89289867661991
chr12_75321662_75322039	3.4887402094324	4.41259548805634	4.23806736512361	5.9448965347768	5.66172408462695	6.94670452849143	4.1791164886927	3.93137530374311	4.19671524778837
chr12_76381466_76381905	3.4887402094324	5.04049531932479	4.23806736512361	6.30290440745254	6.39785361088978	6.6623985729299	4.45619275637608	4.55293622148161	4.81125748507289
chr12_76942150_76942809	6.48515705725978	6.64060847541692	6.75492240688433	8.31685796433408	8.54570944822032	7.65836517722278	6.19237815838437	7.23345492991196	6.78773956992348
chr12_76980542_76981068	6.16712438058979	6.35109577171023	5.47213426968616	7.24360425674169	6.4673009931239	7.50724840581079	5.9623464051684	5.69982893142234	5.88081891840262
chr12_76998743_76999167	5.48326720388815	5.52047488930579	5.14610260053397	6.91528073479303	6.36178707352669	7.70959281416079	5.78393832218557	4.90500222035045	5.65202177658926
chr12_77741574_77742048	5.88083609176975	5.92754323096719	5.67097541339402	6.80954422006985	6.56540114058194	7.82439371761288	5.87610786370832	6.16627987396257	5.80884884232986
chr12_78082801_78083404	5.00144276602302	5.52047488930579	5.43577203022183	7.27362051645218	7.11976055011103	7.3705217108592	5.7103563682602	5.53477683968868	5.78396912708738
chr12_79056620_79057604	7.39603560962251	8.0876574736518	7.76832428776231	8.97994610904049	8.83135784661482	8.93654999632122	7.9241615505224	8.25425857379264	8.15452565077325
chr12_81954536_81955281	5.44959905080258	5.73965555633426	5.43577203022183	6.55452316857542	6.77072434524412	7.22815322952612	5.94129860217352	5.78971696468868	5.88081891840262
chr12_86596946_86597684	5.69705946163763	6.19217739009439	6.40895938186383	9.18244094253961	7.41726839463809	7.78912300773463	6.31067532637804	6.9504162550053	7.02197618009044
chr12_87300746_87301305	5.04995465835486	5.89800418391875	5.78846761110906	6.37954854507097	6.43300949020562	8.10324909637456	6.17461877337077	5.6684495826413	6.35020913949154
chr12_90372884_90373568	6.0640161600773	5.86780124795597	5.76005985681329	8.59055990489363	7.85439041067539	6.70122744920955	5.83081862678664	6.09885901889972	5.78396912708738
chr12_91299433_91300503	6.28143744524401	6.39334454087443	5.97201507023533	7.54349007650408	7.92905212835522	7.80686668953883	6.17461877337077	6.36980657649881	6.64757845205382
chr12_91932592_91933163	4.21385001998628	4.61113840469238	4.99660617683287	5.62880875088007	5.22829432937605	6.94670452849143	5.26235685326198	4.55293622148161	4.75344266646299
chr12_92031215_92031531	5.57924959816094	5.39507095829312	4.75974633304687	6.0903372509042	5.72160147619125	6.46549540136262	4.97996317988123	4.90500222035045	5.06119475067209
chr12_92308961_92309336	5.1843514134771	5.55967450384104	5.92208120897917	6.2425049043027	7.00883478586392	6.38787039315599	5.83081862678664	5.42451885381091	5.90397448937403
chr12_93083815_93084196	5.88083609176975	5.73965555633426	6.40895938186383	7.97250582462877	7.762075692915	6.79983027525205	5.9199173113081	5.26058159127056	6.11603169413309
chr12_97001659_97002254	5.37944017097015	5.70558547195743	4.82406928026495	8.53407505137969	8.70976806525337	8.54105798059273	5.26235685326198	5.38551952545029	5.50521186085185
chr12_9905171_9905647	5.41500950691206	5.39507095829312	5.70134525822238	6.50429162934454	6.99725099883897	6.95739648490254	5.4911104183581	6.38860720355162	5.73276424797198
chr12_9985224_9986394	5.14124240779771	5.77286877079547	5.81628054276502	5.91906263015774	6.28671668176849	8.0644710596485	5.78393832218557	5.87390544089667	5.90397448937403
chr13_100161120_100162102	7.70151336119175	7.03380643149981	6.49541729028108	8.72278011257833	8.36052836066042	8.96574403493999	7.83847926862597	7.30357766554489	7.71009210266615
chr13_100370438_100371125	3.4887402094324	4.69631338070272	4.75974633304687	8.16563375907198	7.63392824483598	6.27135867590682	5.63241380061021	5.26058159127056	5.18836320476892
chr13_100402545_100403215	5.85608465925464	6.11803026723706	6.17646194374415	8.06092197948321	8.6776967147709	7.49268591230163	6.61501507761725	6.44353256967332	6.50678004725806
chr13_101363906_101364702	5.00144276602302	5.09809576643333	5.04862699844248	7.7060718415483	7.46832753846437	7.40205476203391	5.63241380061021	4.63412250247546	5.30325622761831
chr13_103436293_103437225	7.73467750958828	7.18406628688517	7.05526559957288	8.54636684593797	8.37838251724881	8.9149402548043	7.79364128553175	7.36105861685026	7.65835110729666
chr13_111750320_111750750	4.58173177536939	5.09809576643333	4.82406928026495	6.28306280928653	5.04148464407199	6.76365638430588	5.52064096133666	5.21592698865429	4.81125748507289
chr13_112726205_112727505	7.16191922515755	7.4637657213006	8.06437347944844	8.89602100281468	10.2049449712113	7.46310880163109	7.34238076685199	8.22884033921281	7.59093316379253
chr13_112904940_112905550	6.35271174059752	6.69197287223422	6.59257245436585	8.00258629312264	7.57307787226447	7.09920330586088	6.46388225252048	7.212770283898	6.5505228699987
chr13_113560636_113561416	5.44959905080258	5.98474884015102	5.70134525822238	7.10569739429902	6.94994726783873	7.80686668953883	5.46087877622789	4.90500222035045	5.44143422231815
chr13_114086377_114086748	5.48326720388815	5.39507095829312	5.19196274601221	6.30290440745254	6.4502605386563	5.79911368737834	5.29773644189112	5.53477683968868	5.44143422231815
chr13_114520219_114520644	4.72020111501789	4.51744901867873	4.61727215096542	5.56218864972537	4.93533206049918	7.3625285612608	5.06787055900771	4.46372875765056	5.06119475067209
chr13_13918782_13919264	5.09649476165399	5.59771617405278	5.60803325074071	6.41634218626303	6.85032706287663	6.1816879011142	5.63241380061021	5.90083090990668	5.88081891840262
chr13_15181422_15181719	4.50395163884461	4.69631338070272	4.44919285698406	6.17934149154603	6.56540114058194	5.67013252698935	5.26235685326198	5.38551952545029	5.53594214372688
chr13_15956810_15957259	5.14124240779771	5.25566299305174	5.47213426968616	6.36078036749451	6.22761613157731	6.95739648490254	5.18833856029041	5.49907537378444	5.67949173022655
chr13_16853135_16853682	5.09649476165399	5.52047488930579	4.99660617683287	6.11313617646134	5.35147200361754	7.59845785674262	5.33212305407683	5.16954811988446	5.56595359537692
chr13_18702264_18702591	4.72020111501789	5.04049531932479	5.27873100350262	6.39806688955928	6.74316152763435	5.25814670459036	4.93328899299065	5.6684495826413	4.91815147574556
chr13_28945932_28946727	6.91692633112245	6.90967772060439	6.71246783129	8.61410560760122	9.00794010332395	7.95210005326772	6.26121138266571	7.41631698073573	7.71009210266615
chr13_29023616_29024022	5.77895346980676	6.14319370255296	5.14610260053397	7.42385215508091	6.24759854259698	6.71393622456282	5.63241380061021	5.53477683968868	6.2470373538873
chr13_33159916_33160352	4.89761793557942	5.30390802214057	4.88467928094931	5.52754302796456	5.3899390611307	6.89200141454603	5.10941897323158	4.77848050308224	5.30325622761831
chr13_34424611_34425036	5.75221554016381	5.59771617405278	5.23612614606138	5.9448965347768	6.05635159717674	6.92507582913692	5.14953833757747	5.49907537378444	5.56595359537692
chr13_38502047_38502865	5.37944017097015	5.86780124795597	6.08935216700046	6.34175527384791	6.88850988025171	7.85313815751907	5.80758482872525	6.02794010016892	6.22906837671984
chr13_39994460_39995089	5.34282636793505	5.67060915520282	5.47213426968616	6.87654871911587	6.4673009931239	7.16513625034745	5.75986300959643	5.26058159127056	6.5505228699987
chr13_41532141_41532467	4.89761793557942	5.25566299305174	5.04862699844248	6.01956213920645	5.49873652321933	6.73901526900194	5.29773644189112	4.77848050308224	5.14748474574503
chr13_43359077_43359338	4.21385001998628	5.52047488930579	4.99660617683287	6.41634218626303	5.63072605828805	6.5100798112344	5.46087877622789	4.84362900624899	5.26615527885334
chr13_45514357_45514949	5.90513914669062	6.39334454087443	6.84928600218761	8.25326905761705	7.60382599941866	7.63204829603287	6.26121138266571	6.09885901889972	6.70017226117395
chr13_45843978_45844448	5.09649476165399	5.20541955457825	5.54188080366652	5.75263872550098	5.27074898567917	8.0296604542102	5.02476713761194	5.38551952545029	5.65202177658926
chr13_53910908_53911499	5.00144276602302	5.52047488930579	4.94206223522307	7.19212976287281	7.40857850642067	7.9414350059843	5.36557786315566	5.63629925233447	5.53594214372688
chr13_5713366_5714037	5.26616912808035	6.06627110443527	5.67097541339402	6.92795976610628	7.21270344549272	7.29692086613471	5.57773623701635	6.31182850775422	5.85725666646088
chr13_57269054_57269871	5.34282636793505	6.03963631367399	5.67097541339402	8.36392927501317	8.43065353470536	7.83596064140254	6.24432231696421	5.6684495826413	5.44143422231815
chr13_58445640_58446163	5.04995465835486	5.15297624115817	5.3597329296812	7.69135831528919	7.31864473604069	5.98257920082028	5.75986300959643	5.53477683968868	4.91815147574556
chr13_59296128_59296542	5.37944017097015	6.11803026723706	5.99630713547608	7.61543714572979	7.29052251663738	6.99937681457032	6.24432231696421	5.6684495826413	6.43069082144397
chr13_60044919_60045381	5.37944017097015	5.43826905184329	5.63988422258532	7.4934358704416	7.47666303227302	7.04015213413574	5.73534177043475	5.34526256706126	5.99281174916772
chr13_6190950_6191501	5.14124240779771	5.95644871744437	5.23612614606138	5.9448965347768	5.66172408462695	7.75296366774652	5.26235685326198	5.42451885381091	5.56595359537692
chr13_62950485_62951083	5.72492594317681	6.2160302423062	5.94727895696042	8.24825919849964	8.25333267778065	7.85313815751907	6.56192395382904	6.05199201809288	5.73276424797198
chr13_64474995_64475396	5.66858898571634	5.43826905184329	5.67097541339402	7.0832440863236	7.20267070340411	6.92507582913692	6.19237815838437	5.76042798071335	5.99281174916772
chr13_64544538_64545064	5.63948530847514	5.92754323096719	5.89640311512656	6.97757231656455	6.67180215233691	6.99937681457032	6.11991982290273	5.42451885381091	5.80884884232986
chr13_67515732_67516157	5.1843514134771	5.15297624115817	4.88467928094931	6.52123644307891	6.00995976295526	6.90311217780598	5.14953833757747	5.12128254706188	5.01550390972981
chr13_68876471_68877210	4.89761793557942	6.03963631367399	5.31989792620888	8.44496284116809	8.72030179016657	7.46310880163109	6.31067532637804	5.6033353896791	6.26477552718106
chr13_69049453_69049939	4.84174864344608	6.14319370255296	5.09838605827147	7.10569739429902	7.17214183939117	6.33912945614498	6.02359473789729	5.07094090615571	5.88081891840262
chr13_69167866_69168827	4.78276587068285	6.2160302423062	5.73102916900279	10.7569067033697	10.4085157863111	9.36481130024547	6.47831591500962	5.73047639202445	6.9262853908503
chr13_93342559_93343140	4.32318552748231	4.97983316355127	5.3597329296812	5.45530165211425	6.87589629693197	7.49268591230163	5.29773644189112	4.46372875765056	5.01550390972981
chr13_94607583_94608093	6.12680787420681	6.11803026723706	6.04362438616316	6.95298282628059	7.45994321128825	7.09920330586088	6.41966375647734	6.70481487760115	6.2470373538873
chr13_94620515_94621029	4.72020111501789	5.43826905184329	4.94206223522307	6.61881665388097	7.0542482903548	6.94670452849143	5.10941897323158	5.21592698865429	4.81125748507289
chr13_94948255_94949201	7.53822543854236	8.02296910276726	6.91303302387953	9.19809855716803	9.65863527344776	9.22036433975294	8.53703388070813	8.19773351972457	8.67986105606089
chr13_98616045_98616431	5.00144276602302	5.25566299305174	4.88467928094931	6.55452316857542	6.10121603023436	7.29692086613471	5.52064096133666	4.90500222035045	5.40829712542069
chr13_9984593_9985378	6.18684730732661	6.32947973703086	5.81628054276502	6.91528073479303	7.0542482903548	6.94670452849143	6.04341185363813	6.25131910344338	6.39905426514324
chr14_106668851_106669198	4.72020111501789	5.52047488930579	4.69108770418092	5.78185961304217	6.0333534344951	6.3056583334286	4.88454463263728	4.90500222035045	5.37426067145315
chr14_121511456_121511833	5.30509615720242	5.80527032189358	5.97201507023533	6.36078036749451	6.78430662584922	7.01991069726086	5.73534177043475	6.07562667006537	5.90397448937403
chr14_12715791_12716704	6.04242693105143	6.96618980070236	6.5120849621037	7.53526826684203	7.71359164130133	7.3863751663766	6.34269679842825	6.98750828907718	6.81179297380037
chr14_14193677_14194145	5.90513914669062	5.92754323096719	5.60803325074071	7.23345688111275	6.32475964848203	7.18342709112944	6.04341185363813	6.09885901889972	5.78396912708738
chr14_14920790_14921588	6.12680787420681	6.2160302423062	5.60803325074071	7.20257435392359	7.66341135066436	7.52166427265774	5.60536313220436	7.09330643770773	6.31666490449003
chr14_17265670_17266230	5.72492594317681	6.41399747399255	6.37281708651559	7.59975820038852	7.54165533804981	8.15029575122682	5.9199173113081	7.30357766554489	6.87019577254558
chr14_28189295_28189655	4.32318552748231	4.97983316355127	4.94206223522307	5.89272342661445	5.04148464407199	6.49537571758275	5.10941897323158	4.90500222035045	4.81125748507289
chr14_30922838_30923361	5.48326720388815	5.95644871744437	6.08935216700046	6.87654871911587	6.30586871105734	7.48534873522426	6.02359473789729	6.16627987396257	5.67949173022655
chr14_34180428_34181656	6.28143744524401	7.44408984149988	6.94994909988443	8.60629973107802	6.94994726783873	9.47595096739651	7.56582344164433	7.212770283898	7.10194170737632
chr14_34491736_34492216	4.50395163884461	5.39507095829312	5.39832980822125	6.83672785605897	6.71504968276267	7.3625285612608	5.54950546439953	5.30365254530212	5.14748474574503
chr14_34810060_34811089	7.99209510474062	8.13739106044174	8.84840208206141	10.3841338137845	9.04471706611008	8.93654999632122	7.82740037853625	8.48643235271221	8.60001131969394
chr14_34879016_34879696	6.16712438058979	6.41399747399255	5.89640311512656	8.04944270152376	7.33708993116125	8.72620001177616	6.02359473789729	6.5135579045626	6.26477552718106
chr14_35143530_35144448	5.88083609176975	6.97997307344172	6.46147382999453	8.25826153300249	7.78236334286915	8.71998168658729	7.68117608505746	7.12689348698417	7.09218837621275
chr14_35408816_35409681	5.72492594317681	6.82044623497884	6.42668480192613	7.65390020115277	7.0542482903548	7.83596064140254	6.32677844720016	6.53052985994873	6.73836827435046
chr14_35422523_35422999	4.9507478176975	5.39507095829312	5.50748365609677	7.04888550164851	6.16586936535812	6.49537571758275	5.39815611069563	5.01830014103388	5.47372349927272
chr14_37724684_37725324	4.9507478176975	5.67060915520282	5.31989792620888	6.96533081158367	6.0333534344951	6.55328766364626	5.9199173113081	5.26058159127056	5.80884884232986
chr14_44040289_44040857	4.08283472392641	4.14748621852302	4.102817507454	6.97757231656455	6.0333534344951	6.04542093488258	4.28345982846667	4.70892337784017	4.06870406934783
chr14_44389649_44390578	4.08283472392641	4.61113840469238	3.92458443249229	8.05519379855173	7.45150947052175	8.49444765372102	4.05419750138826	4.11231350842439	4.55653392645598
chr14_44502606_44503562	5.48326720388815	4.91568964948103	4.94206223522307	8.46668566361897	7.97675436156379	8.94723455876722	5.26235685326198	4.70892337784017	4.75344266646299
chr14_44510588_44511292	3.4887402094324	3.4887402094324	4.102817507454	6.79575391988386	6.71504968276267	7.06010945451361	4.28345982846667	3.4887402094324	4.06870406934783
chr14_44561547_44561974	5.00144276602302	4.77470972632688	5.23612614606138	6.66517705471391	6.53345867917658	6.68840304146927	5.10941897323158	5.12128254706188	5.62396144046851
chr14_47585809_47586318	4.41856050969652	4.97983316355127	4.88467928094931	5.56218864972537	4.93533206049918	7.59845785674262	5.29773644189112	4.84362900624899	5.26615527885334
chr14_55669035_55669345	5.60971689191453	5.52047488930579	5.09838605827147	7.62321276380585	7.89220636028214	7.3863751663766	5.87610786370832	5.07094090615571	5.78396912708738
chr14_57495846_57496459	3.4887402094324	5.09809576643333	4.75974633304687	5.89272342661445	6.8631693886924	6.73901526900194	4.83349167411087	4.63412250247546	4.96789137257081
chr14_64673123_64673590	4.72020111501789	6.19217739009439	5.50748365609677	6.52123644307891	6.72917562694074	7.73453646736473	5.54950546439953	5.69982893142234	6.19241233285937
chr14_67464775_67465663	7.25656073440657	6.8508191504785	7.41253692831997	8.06092197948321	7.86076262798943	9.18017520334516	6.87586725395148	7.71673658364473	7.35101797081941
chr14_67524955_67525292	4.21385001998628	5.35032747146286	5.04862699844248	5.45530165211425	6.36178707352669	6.25388459360837	5.06787055900771	4.70892337784017	4.69213825916628
chr14_67902246_67902835	4.58173177536939	5.25566299305174	5.50748365609677	5.99512792219141	5.86040623891418	7.17431100983215	5.46087877622789	4.46372875765056	5.59528228236095
chr15_102592106_102592723	7.66067685990508	6.67505875291429	7.29358118019429	7.97857250148855	8.20911196171359	8.26586807311705	7.28670023323549	6.7488269817757	7.48345710096946
chr15_103326376_103327346	6.45320617769521	6.88055407577202	6.54483655752124	7.69873394543171	7.92905212835522	8.90126774433981	6.91852652114316	7.55401891106854	7.54177943290933
chr15_12793533_12794079	5.66858898571634	6.19217739009439	5.76005985681329	6.739206053602	6.96192177881431	6.94670452849143	5.87610786370832	6.54729863847208	6.05581401072936
chr15_25232466_25233115	5.77895346980676	5.89800418391875	5.63988422258532	6.34175527384791	6.32475964848203	7.00968084669403	5.87610786370832	5.46234547787415	5.90397448937403
chr15_25325925_25326408	5.44959905080258	5.80527032189358	5.54188080366652	6.17934149154603	6.48413608962596	7.44808781831276	6.10119073740637	5.90083090990668	5.80884884232986
chr15_33056487_33057038	4.84174864344608	5.25566299305174	5.3597329296812	5.45530165211425	5.69200415102141	7.34640689571948	5.39815611069563	5.07094090615571	5.33926802034765
chr15_34145389_34145840	6.90525288462862	6.28520997421767	6.35438760223728	7.44156787950453	7.39983549381249	7.84170934417289	6.80936787005082	6.83293820004467	6.71301955874008
chr15_37349368_37349774	7.55318659477099	7.20763798269549	6.86226697338622	9.25908193433566	8.03423808738945	8.14100874536723	7.10530009855045	6.71963869064275	7.41487211650132
chr15_37391607_37392166	7.74121932203185	7.45396160042277	6.46147382999453	8.57464616303922	7.84156050785353	8.69800371388891	6.86499869746433	7.50392004270604	7.12125017005891
chr15_50658116_50658576	6.02048979719878	6.14319370255296	5.99630713547608	7.09451501467716	6.77072434524412	7.28003703417851	5.89819109020633	6.23054608821042	6.26477552718106
chr15_52759815_52760319	5.44959905080258	5.30390802214057	5.54188080366652	6.41634218626303	6.26729594697441	7.57100684768368	5.78393832218557	5.87390544089667	6.31666490449003
chr15_52932949_52933419	5.80516323614048	6.09239570873516	5.43577203022183	6.78182775629046	6.26729594697441	6.7758175446491	5.63241380061021	5.92722764563287	5.85725666646088
chr15_5487385_5487791	4.78276587068285	5.30390802214057	5.23612614606138	5.49193449130797	5.75054859337279	6.64921397360613	5.14953833757747	4.84362900624899	5.22788691696041
chr15_57399406_57400257	5.83086678809884	6.35109577171023	5.97201507023533	7.01367619826504	7.02032490240681	8.15029575122682	6.53460548664742	6.62826157849994	6.60680151316609
chr15_61363637_61364004	4.65345381277193	4.84753948160137	4.61727215096542	5.49193449130797	5.56641984965212	7.01991069726086	5.29773644189112	4.96309436237387	5.26615527885334
chr15_62400669_62401386	6.42050690425904	6.55059741298516	5.70134525822238	8.55855461240166	7.3732810540832	8.33263458759114	6.56192395382904	6.83293820004467	6.72575085604134
chr15_6442443_6442827	5.1843514134771	5.20541955457825	4.75974633304687	5.72275771591935	5.3899390611307	6.96800850019193	4.77984183942461	5.34526256706126	5.10513845734613
chr15_77646149_77647100	9.26661097223459	9.44090972460284	8.74798831944252	11.2006890545795	10.6237925651231	9.96803410330083	8.96807922574309	9.52535674369582	9.84917785982071
chr15_80648814_80649238	5.97552293591062	6.8508191504785	5.92208120897917	7.2536799811463	7.29052251663738	7.16513625034745	6.24432231696421	6.68983352098267	6.07618303248103
chr15_93342729_93343419	6.18684730732661	6.30752161604921	6.27812052510696	8.59845131913881	8.44343002695398	8.11752540814082	6.08220158270332	6.07562667006537	6.53609317162465
chr15_93358546_93359023	5.54804637919433	4.97983316355127	5.14610260053397	7.20257435392359	7.61141103827838	7.67134466273639	5.26235685326198	5.01830014103388	5.59528228236095
chr15_94132685_94133190	5.1843514134771	5.52047488930579	5.31989792620888	7.12780206791444	7.0542482903548	7.72834109589303	5.75986300959643	5.38551952545029	5.65202177658926
chr15_94133416_94134066	6.45320617769521	5.92754323096719	5.63988422258532	7.45034415071576	7.07642250820256	7.98362829113786	5.94129860217352	6.05199201809288	6.21086224525659
chr15_94401893_94402332	5.30509615720242	5.43826905184329	4.75974633304687	6.739206053602	7.56528662008041	6.6623985729299	5.80758482872525	5.81837414630569	5.33926802034765
chr15_94556306_94556506	5.00144276602302	5.04049531932479	5.09838605827147	5.59592700974326	5.98615593212659	6.04542093488258	4.83349167411087	5.26058159127056	4.75344266646299
chr15_94556702_94557893	8.90615522465522	7.66403908073521	7.80216951204897	9.28619323018944	8.49752096428986	10.442016363275	8.51651762974337	7.40725427711528	7.0625207855831
chr15_94969161_94969569	5.37944017097015	5.30390802214057	5.60803325074071	6.739206053602	6.59663237131282	6.83510158221311	5.85365487419554	5.38551952545029	5.62396144046851
chr15_95632469_95633521	6.80823160529521	6.99362384858519	7.23514853859563	8.84055653385152	9.06137964917612	8.79288673411475	7.02962768667623	7.54578985919266	7.12125017005891
chr15_98830897_98832119	7.53822543854236	7.68093087359102	7.40372980233712	8.70095846843366	9.11290858832191	8.54458167086886	7.4403623569993	7.51239251979692	7.40704456335096
chr16_11729827_11730292	5.34282636793505	5.30390802214057	5.47213426968616	6.43438093967742	7.10904910171039	6.33912945614498	5.26235685326198	5.81837414630569	5.80884884232986
chr16_11739615_11740014	5.00144276602302	5.25566299305174	5.43577203022183	6.91528073479303	6.3433967780745	6.16303132293984	4.97996317988123	5.26058159127056	5.50521186085185
chr16_12050658_12051054	5.09649476165399	5.67060915520282	5.04862699844248	5.99512792219141	6.30586871105734	6.7265314798838	5.54950546439953	4.84362900624899	5.47372349927272
chr16_15195184_15195933	5.2259549236102	5.73965555633426	5.50748365609677	5.97024531990088	6.39785361088978	7.7407052007691	5.9199173113081	5.84642811047017	5.83327215608474
chr16_15948250_15948988	5.72492594317681	6.03963631367399	5.81628054276502	6.97757231656455	7.22266610707997	7.89796497728438	5.75986300959643	6.53052985994873	6.35020913949154
chr16_18860136_18860840	5.77895346980676	6.41399747399255	5.54188080366652	6.95298282628059	6.59663237131282	7.21931950801343	5.9830715749684	6.05199201809288	6.35020913949154
chr16_26211436_26211946	5.00144276602302	5.09809576643333	4.82406928026495	5.52754302796456	4.87817701160313	7.40205476203391	4.77984183942461	5.16954811988446	5.18836320476892
chr16_29882454_29883224	6.73083180016027	7.20763798269549	7.33124870732899	8.8928168168231	8.81507160672418	8.93654999632122	7.49748418095921	8.42510759484903	8.09746456004926
chr16_31238533_31239208	6.1061960483922	6.14319370255296	6.3910055345679	6.58703793849891	7.27146189972855	7.33010127549853	6.00348441960571	6.09885901889972	6.47683972795308
chr16_31412389_31412982	6.53175491792998	6.49368059283947	6.3910055345679	6.91528073479303	7.81555155040642	7.20148622266693	6.13839620897003	6.05199201809288	5.83327215608474
chr16_33130787_33131305	5.72492594317681	5.70558547195743	5.27873100350262	6.32246586528313	6.05635159717674	7.42525645659373	6.04341185363813	5.69982893142234	5.44143422231815
chr16_33493292_33493786	7.86016298690867	7.1600982805087	7.23514853859563	8.19196763767018	8.49343150733132	8.5793523467046	7.63105057613343	6.88635639834164	7.55599629298402
chr16_37728703_37729103	5.69705946163763	5.09809576643333	4.75974633304687	6.2425049043027	6.16586936535812	7.22815322952612	5.63241380061021	4.84362900624899	5.40829712542069
chr16_37874956_37875288	4.9507478176975	4.77470972632688	4.69108770418092	6.20071936456522	6.24759854259698	6.04542093488258	5.54950546439953	5.01830014103388	5.62396144046851
chr16_38095313_38095913	5.44959905080258	6.01246986667965	5.19196274601221	7.378578362173	5.86040623891418	6.90311217780598	5.63241380061021	5.78971696468868	5.65202177658926
chr16_38129774_38130188	5.04995465835486	5.55967450384104	5.60803325074071	7.38774852097769	6.87589629693197	5.91667920637247	5.18833856029041	6.23054608821042	5.01550390972981
chr16_38651725_38652391	6.08526891501159	6.47418197612881	5.92208120897917	7.59975820038852	6.72917562694074	7.78315936556958	6.34269679842825	5.6033353896791	6.70017226117395
chr16_40653589_40654035	5.69705946163763	5.52047488930579	5.39832980822125	7.35070955915636	6.30586871105734	6.12493994994788	5.9199173113081	5.69982893142234	5.99281174916772
chr16_41179616_41180061	5.00144276602302	5.86780124795597	5.39832980822125	6.96533081158367	6.53345867917658	6.3056583334286	6.00348441960571	5.569511542944	5.85725666646088
chr16_42319910_42320426	5.69705946163763	5.70558547195743	5.43577203022183	6.64989271218349	6.32475964848203	6.5813702920901	5.94129860217352	5.30365254530212	5.62396144046851
chr16_43082163_43082516	4.78276587068285	5.04049531932479	4.94206223522307	6.34175527384791	6.43300949020562	6.20009477614992	4.72324086912928	5.26058159127056	5.59528228236095
chr16_45036927_45037432	5.44959905080258	4.97983316355127	4.99660617683287	6.20071936456522	5.98615593212659	6.10548975811948	4.5992849791234	5.46234547787415	5.40829712542069
chr16_45077633_45078152	5.00144276602302	5.20541955457825	4.99660617683287	6.20071936456522	5.27074898567917	7.52166427265774	5.65891391161211	5.38551952545029	5.40829712542069
chr16_45121062_45121784	6.83311741912482	7.70590127119768	7.37697821329798	8.88638699221945	8.08951109238476	7.81273284149418	7.19456320445864	7.20231437502571	7.50560730509406
chr16_45146644_45147211	6.18684730732661	6.2160302423062	5.89640311512656	7.66147051304029	7.25214333608444	6.33912945614498	6.00348441960571	5.6033353896791	6.52151331428217
chr16_45641050_45641637	6.51639402968271	6.64060847541692	6.25837900717615	7.65390020115277	7.02032490240681	7.29692086613471	6.02359473789729	6.56386918009133	6.77555759887787
chr16_46349436_46349868	4.21385001998628	4.77470972632688	5.14610260053397	5.69218346466636	5.09105624693094	6.75138958940259	5.10941897323158	5.01830014103388	4.81125748507289
chr16_48570439_48570889	6.20629147713711	5.43826905184329	5.39832980822125	6.71005929459645	6.4502605386563	6.52463102680754	5.4911104183581	5.87390544089667	5.50521186085185
chr16_48738502_48739169	4.32318552748231	4.91568964948103	5.23612614606138	5.97024531990088	5.66172408462695	7.75296366774652	5.18833856029041	5.01830014103388	5.47372349927272
chr16_49288945_49289800	6.20629147713711	6.14319370255296	5.63988422258532	7.07188317640006	6.32475964848203	7.67134466273639	5.42990788568903	6.02794010016892	6.3666822123142
chr16_49620432_49620779	5.26616912808035	5.20541955457825	5.57538066593436	5.9448965347768	5.77887562796164	6.41944088748404	5.29773644189112	4.90500222035045	5.14748474574503
chr16_49951443_49952607	5.83086678809884	6.56906724868597	6.56092969502109	7.01367619826504	6.51721017213482	8.20479266450271	6.34269679842825	5.97852007907293	6.19241233285937
chr16_52060819_52061694	7.07101096077662	6.67505875291429	7.14275085335285	7.96641342602654	7.21270344549272	8.19585202565142	6.83188331474726	6.88635639834164	6.90411517062504
chr16_53753996_53754426	5.51606691697811	5.43826905184329	5.23612614606138	5.66088011585986	5.72160147619125	6.99937681457032	5.02476713761194	5.16954811988446	5.18836320476892
chr16_54263946_54264292	5.37944017097015	5.09809576643333	4.99660617683287	5.33853796390733	6.05635159717674	6.55328766364626	5.02476713761194	4.77848050308224	5.06119475067209
chr16_55277327_55278120	6.96268246587687	6.56906724868597	5.97201507023533	7.81864442083471	7.21270344549272	7.44808781831276	6.49260204355192	6.71963869064275	6.73836827435046
chr16_56608216_56608588	4.65345381277193	4.91568964948103	4.82406928026495	5.41757652267365	5.46350081346845	6.59520363894206	4.77984183942461	5.01830014103388	5.26615527885334
chr16_58510251_58510702	5.26616912808035	5.25566299305174	5.14610260053397	6.78182775629046	6.41554240279009	6.28861472795967	5.46087877622789	5.84642811047017	5.47372349927272
chr16_59392841_59393562	6.35271174059752	6.23947732402372	5.76005985681329	6.63444051908695	6.68636598357809	7.9414350059843	6.19237815838437	6.00345506131291	6.21086224525659
chr16_6180929_6181528	5.77895346980676	6.37238059126393	6.56092969502109	7.43273744045313	7.84798978915198	7.18342709112944	6.69107152476539	6.62826157849994	6.83544408829356
chr16_65819116_65819514	4.65345381277193	5.20541955457825	5.23612614606138	5.8104510448169	5.31177306895747	7.74684752543994	5.18833856029041	5.16954811988446	5.22788691696041
chr16_66370088_66370765	6.90525288462862	7.66403908073521	7.66171739906598	8.20753961824068	7.9649764529693	8.82220771599629	7.28670023323549	6.79150820381264	7.59093316379253
chr16_66922965_66923412	5.00144276602302	4.69631338070272	4.5371768641632	5.62880875088007	5.22829432937605	7.30528850861733	4.93328899299065	4.55293622148161	5.10513845734613
chr16_66997749_66998228	6.08526891501159	6.16790381865363	6.40895938186383	7.62321276380585	6.88850988025171	6.52463102680754	5.68488734654743	6.05199201809288	6.33353836514506
chr16_76575440_76575800	4.9507478176975	5.80527032189358	5.3597329296812	7.03724568865231	6.82428748784522	5.79911368737834	5.33212305407683	5.63629925233447	5.94912351457254
chr16_78057807_78058054	4.65345381277193	5.09809576643333	5.04862699844248	6.22177041514801	5.66172408462695	5.58617968245522	5.10941897323158	5.12128254706188	5.22788691696041
chr16_78060685_78061159	4.72020111501789	5.15297624115817	4.99660617683287	5.66088011585986	5.77887562796164	7.07979063223783	5.2259162443233	5.01830014103388	5.22788691696041
chr16_80538298_80538965	6.24437561486065	6.43434878379705	6.37281708651559	7.22323681651123	7.14094473631901	6.787874910978	5.29773644189112	5.6033353896791	5.65202177658926
chr16_84919794_84920595	5.60971689191453	5.80527032189358	5.89640311512656	6.76776296982329	6.3799372160413	7.18342709112944	5.87610786370832	6.27178435457824	6.1547531754692
chr16_85048450_85049073	7.21945428565583	6.96618980070236	7.04394184622692	8.72998115468424	7.93510224327641	7.13725212979073	6.84300807892198	6.64390895599286	7.0625207855831
chr16_85148842_85149529	6.48515705725978	6.06627110443527	5.67097541339402	7.4934358704416	7.66341135066436	8.69166221178997	7.11448236265989	6.46137063346866	7.08236774753743
chr16_86403777_86404337	6.08526891501159	5.77286877079547	6.56092969502109	7.8050463634582	7.26183530145285	7.33827734443397	6.20991129125852	6.25131910344338	6.9262853908503
chr16_87001246_87002349	7.18135671166729	7.47350313203081	7.79546401445764	8.91193593204836	8.39601792568075	8.04965532802142	7.84398681916116	7.19178123470024	7.77224946437473
chr16_87575915_87576284	4.84174864344608	5.20541955457825	5.43577203022183	6.22177041514801	5.77887562796164	6.20009477614992	5.2259162443233	5.07094090615571	5.06119475067209
chr16_90456718_90457382	5.72492594317681	6.78940679610937	6.15519771320326	9.1452312753239	8.3469908842633	6.64921397360613	5.63241380061021	7.35163760531889	6.73836827435046
chr16_90911563_90912508	6.89348251302189	6.93821512565666	6.82296136059927	7.57591336569038	8.50972010799773	7.46310880163109	6.24432231696421	6.49637764026111	6.56480555529245
chr16_91863192_91863464	5.09649476165399	5.09809576643333	4.82406928026495	5.9448965347768	5.18428916448547	6.6089020468263	5.14953833757747	4.96309436237387	5.22788691696041
chr16_92620835_92621341	5.2259549236102	5.55967450384104	5.63988422258532	5.9448965347768	5.77887562796164	7.66486960609279	5.46087877622789	5.42451885381091	5.44143422231815
chr16_92624143_92624614	6.46927295248521	6.47418197612881	6.27812052510696	7.23345688111275	6.53345867917658	7.85881863185466	5.83081862678664	6.25131910344338	6.3666822123142
chr16_92645546_92645874	5.04995465835486	5.52047488930579	5.39832980822125	6.75355671440212	6.0789680959429	6.10548975811948	5.29773644189112	5.73047639202445	5.40829712542069
chr16_92828199_92828662	6.22546499763016	5.8369017326695	6.23835138343162	6.92795976610628	6.67180215233691	6.97854177952391	6.20991129125852	5.69982893142234	6.07618303248103
chr16_93107097_93107964	5.48326720388815	6.16790381865363	5.47213426968616	6.30290440745254	5.96192641975041	8.15029575122682	5.9199173113081	5.53477683968868	5.83327215608474
chr16_93264390_93264659	4.89761793557942	5.43826905184329	4.94206223522307	5.75263872550098	5.93725475820004	5.98257920082028	4.97996317988123	4.77848050308224	5.33926802034765
chr16_94431215_94431762	6.84539808202224	6.45440743212677	6.31677837940989	7.94178217275433	7.59620060164654	7.72211885400329	6.50674371267089	6.56386918009133	7.00126181107724
chr16_95461190_95461556	5.34282636793505	5.8369017326695	5.39832980822125	6.80954422006985	5.8066105391694	6.5813702920901	5.54950546439953	5.49907537378444	5.53594214372688
chr16_96686844_96687276	5.75221554016381	6.32947973703086	6.42668480192613	7.63863859417083	6.39785361088978	6.97854177952391	5.9623464051684	5.6684495826413	5.83327215608474
chr16_96944258_96944598	5.88083609176975	6.16790381865363	5.89640311512656	7.48492069187276	7.31864473604069	6.35556709167083	5.87610786370832	6.07562667006537	5.73276424797198
chr16_97131913_97132310	6.33523357043731	5.77286877079547	5.67097541339402	7.06043081653989	6.54952088863866	6.75138958940259	5.65891391161211	6.14417259865392	6.09625255509484
chr16_97318287_97318754	6.35271174059752	5.80527032189358	5.57538066593436	7.11679262364945	6.757010192825	7.07979063223783	5.83081862678664	6.46137063346866	6.21086224525659
chr16_97431647_97432105	5.57924959816094	5.48003651914593	5.60803325074071	6.83672785605897	5.91212345275853	6.81168538256831	5.36557786315566	5.76042798071335	5.97114394086101
chr16_97450625_97451032	4.58173177536939	4.84753948160137	4.94206223522307	7.06043081653989	6.22761613157731	6.81168538256831	5.54950546439953	5.26058159127056	4.96789137257081
chr16_97748044_97748271	4.41856050969652	4.97983316355127	4.94206223522307	6.28306280928653	5.56641984965212	5.67013252698935	5.02476713761194	5.34526256706126	4.96789137257081
chr16_97889174_97889486	5.26616912808035	5.20541955457825	5.54188080366652	6.48713909441215	6.3433967780745	5.7232475602959	5.36557786315566	5.21592698865429	5.59528228236095
chr16_98118986_98119720	5.48326720388815	5.77286877079547	5.31989792620888	6.37954854507097	5.93725475820004	7.417564302411	5.57773623701635	5.6684495826413	5.56595359537692
chr17_12485795_12486125	5.41500950691206	5.63467253403528	5.54188080366652	6.22177041514801	7.18239093808457	6.79983027525205	6.04341185363813	6.09885901889972	5.75861426335412
chr17_12644052_12644480	5.48326720388815	5.20541955457825	5.3597329296812	6.15762600715834	6.53345867917658	6.33912945614498	5.46087877622789	5.81837414630569	5.53594214372688
chr17_12984187_12984764	7.39603560962251	7.35203700175616	7.20500973144712	8.26323674519991	7.90459359598966	8.44627790547437	7.25388005308463	6.92513848678074	7.57007343953241
chr17_24831251_24831587	5.75221554016381	5.8369017326695	5.54188080366652	7.50190069783351	7.58082698349916	5.2200149914916	5.39815611069563	5.42451885381091	5.85725666646088
chr17_26681493_26681917	5.77895346980676	5.52047488930579	5.04862699844248	6.22177041514801	6.53345867917658	6.38787039315599	5.06787055900771	5.73047639202445	5.59528228236095
chr17_27377190_27378491	7.12223024407976	6.89519070577744	6.49541729028108	9.99958206677156	9.95304650256286	8.96047982522134	7.12360579181153	7.1157856050842	7.25828206135306
chr17_28146644_28146890	5.54804637919433	5.80527032189358	5.39832980822125	6.37954854507097	6.4502605386563	6.76365638430588	5.80758482872525	5.90083090990668	5.78396912708738
chr17_30517509_30517972	5.69705946163763	5.55967450384104	5.19196274601221	6.32246586528313	6.77072434524412	6.93593139747383	5.42990788568903	5.53477683968868	5.44143422231815
chr17_32013532_32014686	7.37090005811123	7.57645902954685	7.81548726043044	8.26819481350046	8.53778918673071	8.87632550041068	6.94969928780963	7.30357766554489	7.33459856210471
chr17_32179216_32180020	5.99819270610715	6.65793901548741	5.84352479652255	7.29328635452422	6.65708611674012	7.44808781831276	5.89819109020633	6.18803704113129	6.28228898639589
chr17_32264068_32264715	5.85608465925464	6.53188098651163	5.70134525822238	7.60761911403239	7.61141103827838	8.02461797297043	5.89819109020633	6.4254635298143	6.01413869217203
chr17_3362459_3362841	4.58173177536939	4.84753948160137	4.99660617683287	6.22177041514801	6.24759854259698	5.87088402517185	4.37456001258456	4.96309436237387	5.01550390972981
chr17_34117893_34118796	4.21385001998628	4.84753948160137	4.5371768641632	9.61644139668207	9.47395561638078	9.75812422561127	4.5992849791234	4.36400170284407	4.96789137257081
chr17_34417326_34418303	5.99819270610715	6.23947732402372	5.92208120897917	8.40050844740085	8.91930791466808	8.88746427221071	5.63241380061021	6.31182850775422	6.29958357517814
chr17_34477717_34478163	4.72020111501789	4.84753948160137	4.82406928026495	6.66517705471391	6.20733997943989	6.53903260035431	5.42990788568903	5.16954811988446	5.70639770108368
chr17_34529148_34529529	4.72020111501789	5.63467253403528	4.61727215096542	5.99512792219141	6.51721017213482	6.41944088748404	5.7103563682602	5.01830014103388	5.14748474574503
chr17_34574428_34574900	5.37944017097015	5.39507095829312	5.3597329296812	6.30290440745254	6.3433967780745	6.62246818936129	5.2259162443233	5.92722764563287	5.67949173022655
chr17_35698191_35698556	5.83086678809884	5.48003651914593	5.70134525822238	7.56787608129366	7.58853441027249	7.09920330586088	5.65891391161211	6.09885901889972	5.59528228236095
chr17_3596965_3598414	6.31753249451024	6.78940679610937	6.49541729028108	7.04888550164851	7.29052251663738	9.1058385388183	6.89735737823073	6.7488269817757	6.78773956992348
chr17_36141456_36141768	4.78276587068285	5.35032747146286	4.75974633304687	6.0903372509042	6.16586936535812	5.82346846993153	5.02476713761194	5.16954811988446	4.75344266646299
chr17_36172293_36172537	5.00144276602302	4.69631338070272	4.35086228891288	6.06715145937644	6.20733997943989	5.98257920082028	5.14953833757747	4.55293622148161	5.10513845734613
chr17_36238586_36239516	4.08283472392641	3.4887402094324	4.35086228891288	9.18767906552082	9.30470430488335	8.38075225154308	4.05419750138826	4.11231350842439	4.3035924439328
chr17_36247266_36248804	6.43695234563184	5.20541955457825	5.84352479652255	7.87178420074669	7.65609721890629	8.47241553295237	5.9623464051684	6.07562667006537	5.67949173022655
chr17_36251112_36251494	5.51606691697811	5.20541955457825	5.50748365609677	5.9448965347768	6.53345867917658	6.35556709167083	4.93328899299065	4.90500222035045	5.37426067145315
chr17_36258232_36258869	5.41500950691206	5.30390802214057	4.69108770418092	7.78440465070643	7.58853441027249	8.24868090682852	4.93328899299065	5.12128254706188	5.01550390972981
chr17_36361995_36362688	3.4887402094324	3.4887402094324	3.92458443249229	7.82539545059645	8.40475526534244	7.65183110678364	3.4887402094324	3.4887402094324	3.4887402094324
chr17_36445752_36446310	5.1843514134771	4.41259548805634	5.39832980822125	7.62321276380585	8.45188512869708	7.42525645659373	4.88454463263728	4.55293622148161	4.96789137257081
chr17_36521672_36522313	5.95246704268322	5.8369017326695	6.02017170643953	7.63863859417083	8.23384663297802	6.46549540136262	5.33212305407683	5.63629925233447	5.90397448937403
chr17_36526722_36527208	5.48326720388815	5.8369017326695	6.31677837940989	7.00174323279202	7.07642250820256	6.37181253813268	5.80758482872525	5.90083090990668	5.47372349927272
chr17_36544962_36545494	6.1061960483922	5.98474884015102	6.35438760223728	7.32228646367455	6.48413608962596	6.99937681457032	6.10119073740637	6.29195118580388	6.2470373538873
chr17_36962501_36963323	6.48515705725978	6.28520997421767	6.1116543509322	7.81864442083471	8.41776263811161	7.53593645757635	6.76323182180863	6.5135579045626	6.94811438740929
chr17_40509556_40510119	4.21385001998628	3.95654885150233	4.75974633304687	7.20257435392359	6.50077086602511	8.10324909637456	4.72324086912928	4.36400170284407	4.48040658055817
chr17_44375950_44376728	6.90525288462862	6.39334454087443	6.5120849621037	7.55979345192971	7.54957582878348	7.57100684768368	6.13839620897003	6.35074825939569	6.77555759887787
chr17_44637113_44637863	5.57924959816094	6.03963631367399	5.92208120897917	6.64989271218349	6.53345867917658	7.89796497728438	5.9199173113081	6.14417259865392	5.97114394086101
chr17_44797120_44797473	5.26616912808035	5.25566299305174	4.5371768641632	5.8104510448169	5.72160147619125	6.3056583334286	4.83349167411087	5.21592698865429	5.30325622761831
chr17_45058145_45058576	6.14711420411333	5.09809576643333	5.60803325074071	6.52123644307891	6.70078079820256	6.28861472795967	5.36557786315566	5.46234547787415	5.70639770108368
chr17_45110483_45110825	5.04995465835486	5.70558547195743	4.99660617683287	5.62880875088007	6.64221458329793	6.04542093488258	5.10941897323158	4.70892337784017	5.30325622761831
chr17_45835212_45835855	5.57924959816094	6.23947732402372	6.17646194374415	7.94797968625533	8.01151974394901	7.09920330586088	6.19237815838437	6.62826157849994	6.63411710770235
chr17_45891113_45892016	8.60703123849287	7.08567544725771	7.11057062041803	8.81708284131274	8.82811529151072	9.1779092810378	7.38086467236898	7.39813377690708	7.80829129065981
chr17_47131610_47132348	7.5899198339233	6.83571418016134	7.46427047954078	8.84719366156562	7.87342285521931	8.11752540814082	7.14167916523802	7.14885269386435	7.28417673396857
chr17_47441341_47441756	5.57924959816094	5.70558547195743	5.73102916900279	6.87654871911587	7.02032490240681	7.50724840581079	6.19237815838437	6.71963869064275	6.3666822123142
chr17_48569750_48570171	7.39603560962251	6.39334454087443	6.78253231474186	7.89121534530001	7.77563260906985	7.66486960609279	5.94129860217352	6.54729863847208	6.07618303248103
chr17_49791384_49792361	8.18179506363255	8.0876574736518	7.7266273331083	9.07629826324234	9.1048939056151	8.75385503747382	7.28670023323549	8.47350943915504	8.19588321654624
chr17_50250275_50250801	4.65345381277193	5.04049531932479	4.88467928094931	5.41757652267365	5.22829432937605	6.99937681457032	4.83349167411087	5.26058159127056	5.18836320476892
chr17_5105613_5106321	6.64893770336947	6.41399747399255	6.35438760223728	7.54349007650408	7.46832753846437	7.74684752543994	5.9830715749684	6.56386918009133	6.46162560524499
chr17_51133064_51133539	5.44959905080258	5.86780124795597	5.04862699844248	6.8501263086666	6.85032706287663	5.96096774510113	5.42990788568903	5.49907537378444	6.05581401072936
chr17_5466700_5467105	4.89761793557942	4.91568964948103	5.47213426968616	6.57087474257321	6.50077086602511	6.28861472795967	5.33212305407683	5.49907537378444	4.86603899965141
chr17_5550973_5551589	5.95246704268322	5.86780124795597	5.97201507023533	6.71005929459645	7.64135605803944	6.56739924870588	6.41966375647734	6.16627987396257	5.83327215608474
chr17_5657433_5657744	4.58173177536939	5.09809576643333	4.75974633304687	5.8104510448169	5.98615593212659	6.14411784705025	4.83349167411087	4.77848050308224	5.01550390972981
chr17_6406254_6406469	4.65345381277193	4.41259548805634	5.14610260053397	5.91906263015774	5.42725724492541	6.28861472795967	4.53061002564111	5.26058159127056	5.14748474574503
chr17_64148425_64148819	4.50395163884461	5.25566299305174	4.82406928026495	5.59592700974326	5.35147200361754	6.86951506435935	5.02476713761194	5.07094090615571	4.91815147574556
chr17_6466948_6467658	3.4887402094324	3.4887402094324	3.4887402094324	7.73505372403591	7.71359164130133	7.90347121767058	3.4887402094324	3.4887402094324	3.4887402094324
chr17_6469654_6470092	3.4887402094324	3.4887402094324	3.4887402094324	7.0832440863236	7.21270344549272	6.64921397360613	3.4887402094324	3.4887402094324	3.4887402094324
chr17_6519793_6520368	3.4887402094324	3.4887402094324	3.4887402094324	7.18160809526125	7.04303018547401	7.13725212979073	3.4887402094324	3.4887402094324	3.4887402094324
chr17_67079390_67080109	6.0640161600773	6.65793901548741	6.17646194374415	7.18160809526125	7.87342285521931	6.76365638430588	6.08220158270332	6.40715725087645	6.50678004725806
chr17_67132908_67133814	8.49944553924628	8.36834595640454	8.21755655919651	9.10149555953079	9.09143627307573	9.32850221379786	8.39439069501489	7.23345492991196	8.18679486542802
chr17_67740203_67741041	6.46927295248521	6.19217739009439	6.59257245436585	7.09451501467716	7.9107473822132	7.55006781685464	6.56192395382904	6.46137063346866	6.21086224525659
chr17_68778157_68778652	5.88083609176975	5.70558547195743	5.54188080366652	8.5133526585367	8.10568695292298	8.20479266450271	5.65891391161211	6.83293820004467	6.19241233285937
chr17_70353085_70353476	5.1843514134771	5.25566299305174	4.94206223522307	6.11313617646134	6.0789680959429	6.56739924870588	5.46087877622789	5.07094090615571	5.06119475067209
chr17_71185961_71186629	7.42073694640669	6.06627110443527	6.5120849621037	8.90876697565384	7.11976055011103	8.08399080967423	6.19237815838437	6.38860720355162	6.3666822123142
chr17_7165076_7166291	8.34079011518785	7.99625599875116	8.3284178902378	9.26899967439527	8.97899746242119	9.02745896187313	7.73554924468031	7.84956894942263	7.46849755577266
chr17_72366420_72367350	9.25980935504784	7.88414189374021	8.01907698802856	10.2739752586575	9.98249865797032	9.25731887478065	8.60985430309806	7.8428759193044	8.85058052344282
chr17_7278924_7279166	4.84174864344608	4.84753948160137	3.4887402094324	6.28306280928653	6.24759854259698	6.1816879011142	4.28345982846667	4.55293622148161	4.55653392645598
chr17_73095180_73095548	4.65345381277193	5.20541955457825	4.88467928094931	6.17934149154603	6.91340515818608	6.1816879011142	4.97996317988123	5.6684495826413	5.14748474574503
chr17_73136848_73137317	5.1843514134771	5.77286877079547	5.60803325074071	7.35070955915636	6.8631693886924	6.02479498594456	5.02476713761194	5.6033353896791	5.70639770108368
chr17_74172880_74173720	6.20629147713711	6.62306174493893	6.68343767335424	8.23312409415132	7.86076262798943	8.61665480513045	7.18588433488525	6.6124381006629	6.29958357517814
chr17_74291109_74291553	4.89761793557942	5.52047488930579	5.23612614606138	6.41634218626303	6.3433967780745	7.07979063223783	4.97996317988123	5.63629925233447	5.47372349927272
chr17_75448853_75449258	5.26616912808035	5.35032747146286	5.14610260053397	5.72275771591935	5.93725475820004	6.45031214066358	5.33212305407683	4.96309436237387	5.30325622761831
chr17_75933578_75934343	5.95246704268322	5.92754323096719	5.73102916900279	7.59975820038852	8.61509740375975	6.48051540072239	5.87610786370832	5.95311727984354	6.2470373538873
chr17_76039723_76041078	6.45320617769521	6.78940679610937	6.75492240688433	8.41845526625333	8.61132897789303	6.787874910978	6.58872045738378	7.18116970000204	7.35101797081941
chr17_81941448_81942370	6.63481337303581	7.02053807674743	6.49541729028108	7.53526826684203	7.29052251663738	8.08399080967423	6.91852652114316	6.47898373255728	6.78773956992348
chr17_82004409_82005300	6.56198052394257	6.2160302423062	6.08935216700046	6.97757231656455	7.10904910171039	7.79506197327189	6.60192929443073	6.29195118580388	6.63411710770235
chr17_84372766_84373252	6.18684730732661	6.2160302423062	5.99630713547608	6.86339913768768	6.77072434524412	7.01991069726086	5.9199173113081	5.6033353896791	6.3666822123142
chr17_84389744_84390156	5.51606691697811	6.14319370255296	5.97201507023533	6.98970919014024	6.50077086602511	8.03969265674875	6.00348441960571	6.27178435457824	6.70017226117395
chr17_85146344_85147020	5.97552293591062	6.03963631367399	5.63988422258532	6.940526461524	7.39983549381249	6.4037450863252	5.9199173113081	5.95311727984354	5.94912351457254
chr17_85341947_85342677	6.04242693105143	5.30390802214057	5.89640311512656	7.22323681651123	6.85032706287663	8.53752564712789	5.83081862678664	5.90083090990668	5.47372349927272
chr17_87877821_87878391	7.26568852236598	6.49368059283947	6.46147382999453	8.34528507986515	8.60755066651588	7.81273284149418	7.02962768667623	6.89940200825363	6.83544408829356
chr17_87921793_87922457	5.80516323614048	5.8369017326695	5.50748365609677	7.28348729392387	6.92569075976562	7.3625285612608	6.02359473789729	5.6033353896791	5.47372349927272
chr17_88140783_88141026	5.1843514134771	5.15297624115817	5.14610260053397	6.2425049043027	6.51721017213482	6.27135867590682	5.06787055900771	5.34526256706126	5.62396144046851
chr17_88806606_88806923	5.04995465835486	4.97983316355127	5.23612614606138	5.86585738580838	5.66172408462695	6.33912945614498	4.77984183942461	5.46234547787415	4.81125748507289
chr18_11015564_11016392	6.91692633112245	6.56906724868597	6.08935216700046	8.11698250981157	7.762075692915	7.5916442499584	6.49260204355192	7.19178123470024	6.5505228699987
chr18_14271623_14272182	5.04995465835486	5.35032747146286	4.75974633304687	5.75263872550098	5.27074898567917	7.3863751663766	5.2259162443233	5.26058159127056	5.47372349927272
chr18_33451816_33452304	4.72020111501789	5.30390802214057	4.88467928094931	6.72470795671584	6.71504968276267	5.82346846993153	5.36557786315566	6.00345506131291	5.30325622761831
chr18_34667787_34668135	4.72020111501789	5.48003651914593	4.94206223522307	5.49193449130797	5.22829432937605	7.40205476203391	4.93328899299065	5.30365254530212	5.14748474574503
chr18_38913672_38914773	6.20629147713711	6.70868636504298	6.27812052510696	7.56787608129366	7.82861492619941	7.49268591230163	6.57538616766173	6.83293820004467	7.02197618009044
chr18_39190240_39191084	7.02866511738517	7.6555179728578	7.43863753077316	8.38689995673934	8.83782114845951	8.36489109469313	7.69953044241819	7.64155006954754	7.62503846514086
chr18_39959864_39960324	4.72020111501789	5.43826905184329	5.27873100350262	5.20957241168709	5.56641984965212	7.24565825603215	4.88454463263728	4.77848050308224	4.75344266646299
chr18_46511074_46511424	5.48326720388815	5.55967450384104	5.67097541339402	6.61881665388097	6.26729594697441	6.5100798112344	5.46087877622789	5.81837414630569	5.73276424797198
chr18_49908513_49909221	6.59156845660927	6.06627110443527	6.21802887655353	7.61543714572979	7.81555155040642	7.11835479740085	6.62798013601346	6.91232864210243	6.50678004725806
chr18_53427277_53428161	6.67676806016481	6.45440743212677	5.84352479652255	7.51031577049321	7.86710669324102	8.63660162158359	6.86499869746433	7.23345492991196	6.82366795815021
chr18_54501954_54502528	5.41500950691206	5.73965555633426	5.78846761110906	6.78182775629046	6.22761613157731	7.26295114654634	5.7103563682602	5.81837414630569	6.3666822123142
chr18_57996831_57997385	5.04995465835486	5.30390802214057	4.94206223522307	5.49193449130797	5.3899390611307	7.09920330586088	5.29773644189112	4.96309436237387	5.14748474574503
chr18_58141189_58141819	5.54804637919433	6.03963631367399	5.89640311512656	6.0903372509042	6.59663237131282	8.26159049059971	6.02359473789729	6.09885901889972	6.1547531754692
chr18_60640474_60641227	6.83311741912482	6.45440743212677	6.40895938186383	7.17100819139329	7.79573085011767	8.775003400252	6.50674371267089	6.99966007711928	7.34283184961196
chr18_61180550_61180873	5.30509615720242	5.39507095829312	5.73102916900279	6.37954854507097	6.36178707352669	6.5100798112344	5.78393832218557	5.95311727984354	5.70639770108368
chr18_6235420_6235835	5.77895346980676	6.11803026723706	6.15519771320326	7.43273744045313	7.25214333608444	6.98899750061459	6.06294464689602	6.84648288237433	6.17371171986947
chr18_68217991_68218373	5.26616912808035	4.91568964948103	5.04862699844248	5.45530165211425	5.46350081346845	7.12783480578714	5.29773644189112	5.21592698865429	5.01550390972981
chr18_69575109_69575871	6.12680787420681	6.09239570873516	5.57538066593436	6.36078036749451	6.53345867917658	8.05954942861384	6.06294464689602	5.95311727984354	6.21086224525659
chr18_6959726_6960281	6.24437561486065	6.16790381865363	6.19740228294851	6.80954422006985	6.56540114058194	7.75296366774652	6.26121138266571	6.20945550160862	6.3666822123142
chr18_69773816_69774254	4.72020111501789	5.39507095829312	5.14610260053397	5.29704499826192	5.8066105391694	6.98899750061459	4.88454463263728	5.34526256706126	5.06119475067209
chr18_71647679_71648340	6.89348251302189	6.19217739009439	6.27812052510696	6.78182775629046	8.17885778792755	8.47241553295237	6.56192395382904	7.2538439705507	6.72575085604134
chr18_74623808_74624179	5.37944017097015	5.70558547195743	5.14610260053397	6.60301715984717	6.39785361088978	6.6623985729299	5.85365487419554	6.09885901889972	5.78396912708738
chr18_74689106_74690100	6.43695234563184	6.69197287223422	6.72676177498329	8.2023676653562	7.85439041067539	9.80731911321687	6.32677844720016	7.09330643770773	7.36725087428403
chr18_78118428_78119008	5.97552293591062	6.77362767307556	6.5285564870974	7.99662035920144	7.18239093808457	7.3863751663766	6.50674371267089	6.35074825939569	6.63411710770235
chr18_8644329_8645161	5.34282636793505	6.03963631367399	6.15519771320326	6.80954422006985	6.53345867917658	7.44051777667433	5.83081862678664	6.35074825939569	5.94912351457254
chr18_8896343_8897309	6.89348251302189	7.37301144678454	7.59372908036029	8.52582184404793	7.98843651898798	8.41581346994574	7.20318956678709	7.49539712880345	7.6844549340581
chr19_10222920_10223571	5.97552293591062	6.09239570873516	5.92208120897917	7.46773684079553	6.85032706287663	7.15590204312934	5.9199173113081	5.76042798071335	6.05581401072936
chr19_10639850_10640202	5.1843514134771	4.69631338070272	5.09838605827147	5.41757652267365	5.49873652321933	6.6623985729299	4.97996317988123	4.46372875765056	5.10513845734613
chr19_10798863_10799164	4.9507478176975	5.30390802214057	5.39832980822125	6.06715145937644	6.3433967780745	6.41944088748404	5.26235685326198	5.49907537378444	5.26615527885334
chr19_12833992_12834677	5.09649476165399	5.59771617405278	5.31989792620888	6.60301715984717	6.20733997943989	6.98899750061459	5.75986300959643	5.87390544089667	5.85725666646088
chr19_15955369_15955724	5.00144276602302	5.25566299305174	5.19196274601221	5.49193449130797	6.14465519682857	6.55328766364626	5.2259162443233	5.38551952545029	5.37426067145315
chr19_15979097_15979510	5.44959905080258	5.35032747146286	5.14610260053397	7.53526826684203	6.32475964848203	5.2200149914916	5.26235685326198	5.34526256706126	5.33926802034765
chr19_16359292_16360222	5.77895346980676	6.09239570873516	6.57684025898192	7.59975820038852	8.5015988397879	7.55708155615669	6.64082673167777	7.12689348698417	7.24075421644944
chr19_16543388_16543738	5.77895346980676	5.35032747146286	5.73102916900279	6.69525683526286	6.54952088863866	6.04542093488258	5.46087877622789	5.73047639202445	5.59528228236095
chr19_17034191_17034410	4.89761793557942	5.20541955457825	4.88467928094931	5.89272342661445	5.83377933125678	6.73901526900194	5.14953833757747	5.46234547787415	5.22788691696041
chr19_17245366_17246024	4.9507478176975	5.30390802214057	5.54188080366652	6.64989271218349	6.72917562694074	7.34640689571948	5.52064096133666	5.76042798071335	5.65202177658926
chr19_17254149_17254479	4.50395163884461	5.15297624115817	4.75974633304687	6.30290440745254	5.96192641975041	5.2200149914916	4.72324086912928	5.01830014103388	5.06119475067209
chr19_18680691_18681088	4.9507478176975	5.63467253403528	5.23612614606138	6.43438093967742	6.41554240279009	6.62246818936129	5.57773623701635	5.53477683968868	5.88081891840262
chr19_21556732_21556969	5.04995465835486	5.30390802214057	4.82406928026495	5.78185961304217	5.93725475820004	6.10548975811948	5.10941897323158	4.96309436237387	5.40829712542069
chr19_21937954_21938536	6.0640161600773	5.70558547195743	5.04862699844248	6.22177041514801	6.12310780835212	7.68420771840171	5.60536313220436	5.30365254530212	5.83327215608474
chr19_22705027_22705542	5.77895346980676	5.89800418391875	5.67097541339402	6.48713909441215	6.4502605386563	6.94670452849143	5.29773644189112	5.53477683968868	5.65202177658926
chr19_23131342_23131825	5.51606691697811	5.70558547195743	5.19196274601221	7.4934358704416	7.52568172674325	7.06010945451361	5.78393832218557	6.47898373255728	6.57894427312607
chr19_24400198_24400720	5.41500950691206	6.01246986667965	5.27873100350262	8.12247019830287	7.95905109696316	8.01955773941837	6.49260204355192	6.9504162550053	6.89289867661991
chr19_25913202_25913822	5.57924959816094	5.59771617405278	5.76005985681329	6.55452316857542	6.71504968276267	7.32187814830335	5.9830715749684	5.84642811047017	6.43069082144397
chr19_25921799_25922482	6.93998884794258	7.45396160042277	7.39486810112185	7.53526826684203	8.90399108868974	8.17780229064006	6.65355706225481	7.23345492991196	7.56305215740741
chr19_26896577_26897510	5.69705946163763	6.80501169010515	6.59257245436585	8.17622523548677	9.08872960378233	7.18342709112944	6.37399641399491	7.27394582380633	6.67412087215129
chr19_26967382_26967889	5.72492594317681	5.39507095829312	5.3597329296812	6.43438093967742	6.51721017213482	7.40205476203391	5.68488734654743	6.00345506131291	6.38296238101686
chr19_28685443_28686155	6.12680787420681	6.26253277277325	6.60813033907398	7.12780206791444	7.47666303227302	7.63204829603287	6.56192395382904	6.70481487760115	6.83544408829356
chr19_29112158_29112992	6.67676806016481	7.35203700175616	7.44723297043362	8.35463736592194	8.5015988397879	7.52166427265774	7.00017906295846	6.8192626096362	7.35101797081941
chr19_29909745_29910433	6.26303073514953	6.95227139139158	6.49541729028108	8.27313585595986	6.94994726783873	8.27438527596752	6.58872045738378	6.62826157849994	6.96961267043156
chr19_29912564_29913186	6.83311741912482	6.53188098651163	6.57684025898192	7.55979345192971	7.45150947052175	8.30380463434237	6.69107152476539	6.35074825939569	6.47683972795308
chr19_32246649_32247237	6.5469491911206	6.58729707883408	6.68343767335424	7.38774852097769	6.78430662584922	8.05461089039746	6.38938590619881	6.64390895599286	6.43069082144397
chr19_32461134_32461408	5.88083609176975	6.14319370255296	5.60803325074071	6.41634218626303	6.14465519682857	7.55708155615669	5.57773623701635	5.84642811047017	5.75861426335412
chr19_3681168_3681921	7.53822543854236	7.39368259192882	7.53046214954749	8.25826153300249	8.71679909944408	9.41377023058424	8.03901304796395	8.03122826261745	8.11673759911298
chr19_36894933_36895402	5.66858898571634	4.97983316355127	5.04862699844248	5.69218346466636	5.42725724492541	7.61198864720482	5.42990788568903	4.70892337784017	5.01550390972981
chr19_37133994_37134496	5.54804637919433	5.80527032189358	5.43577203022183	6.13556155640308	6.20733997943989	7.35449046061781	5.80758482872525	5.97852007907293	5.37426067145315
chr19_3847032_3847301	6.26303073514953	6.53188098651163	6.23835138343162	6.80954422006985	7.29995825151456	7.06010945451361	5.9199173113081	6.14417259865392	6.31666490449003
chr19_38522425_38523326	6.9738946471754	8.0876574736518	7.8928993496169	8.78977898825802	8.66684560811661	8.22250894914321	7.50446675047433	7.66452281410548	7.50560730509406
chr19_38666069_38666472	6.60613181159387	5.86780124795597	6.49541729028108	7.45906691995592	7.6264617433907	7.65183110678364	6.44929787947763	7.10459038949527	6.89289867661991
chr19_38667015_38667851	6.1061960483922	6.72520403962871	6.60813033907398	7.8782905040064	7.39983549381249	8.19585202565142	6.44929787947763	7.56220095860983	6.3666822123142
chr19_38695903_38696501	6.20629147713711	6.58729707883408	6.40895938186383	7.85868248737423	8.88227029911703	8.48714100788322	7.46920823822943	7.60242463019877	7.6844549340581
chr19_38714145_38714842	7.63279175872575	7.2872005437804	7.07764619436965	8.11147379876011	8.90090809091817	9.00973011326534	7.75906900798786	7.41631698073573	7.63845655507061
chr19_38746463_38747240	5.26616912808035	5.15297624115817	5.09838605827147	6.32246586528313	5.63072605828805	7.71586950627451	5.42990788568903	5.569511542944	5.50521186085185
chr19_42205654_42206114	5.66858898571634	6.30752161604921	5.97201507023533	7.13872706006497	7.54165533804981	8.0093835104001	6.02359473789729	6.79150820381264	6.44624392083173
chr19_44339823_44340087	5.14124240779771	5.73965555633426	5.70134525822238	6.66517705471391	6.26729594697441	6.53903260035431	5.46087877622789	5.49907537378444	5.94912351457254
chr19_48289769_48290519	5.83086678809884	6.35109577171023	6.17646194374415	7.23345688111275	6.757010192825	6.71393622456282	6.29438292703745	6.20945550160862	5.80884884232986
chr19_48543031_48543613	6.02048979719878	5.98474884015102	5.50748365609677	6.63444051908695	6.28671668176849	7.35449046061781	5.73534177043475	5.81837414630569	5.75861426335412
chr19_48550375_48550745	5.51606691697811	5.86780124795597	5.09838605827147	6.82320133323838	6.757010192825	6.93593139747383	5.85365487419554	6.02794010016892	6.07618303248103
chr19_48635741_48636204	4.72020111501789	5.09809576643333	5.09838605827147	7.28348729392387	6.99725099883897	7.06010945451361	6.32677844720016	6.27178435457824	5.75861426335412
chr19_53159245_53159593	4.9507478176975	5.09809576643333	5.09838605827147	5.89272342661445	5.22829432937605	6.89200141454603	5.18833856029041	5.12128254706188	5.30325622761831
chr19_53400068_53400387	5.77895346980676	6.35109577171023	6.15519771320326	7.17100819139329	6.78430662584922	7.65836517722278	6.47831591500962	6.47898373255728	6.56480555529245
chr19_53949688_53949993	5.09649476165399	5.43826905184329	5.3597329296812	6.28306280928653	6.28671668176849	6.67546082817242	5.10941897323158	5.6684495826413	5.99281174916772
chr19_5406370_5407574	7.01787862109685	6.95227139139158	6.87513003016654	9.6828530393471	9.39947592515877	9.95353972741556	6.41966375647734	6.47898373255728	6.57894427312607
chr19_54608371_54608723	5.26616912808035	5.25566299305174	5.09838605827147	6.32246586528313	5.86040623891418	6.43496191451881	5.39815611069563	5.76042798071335	5.33926802034765
chr19_55673661_55674144	5.41500950691206	5.48003651914593	5.39832980822125	6.63444051908695	6.62718414794038	6.14411784705025	5.4911104183581	5.26058159127056	6.07618303248103
chr19_55763660_55764449	6.50086272254433	6.58729707883408	6.31677837940989	8.59451101678554	8.61132897789303	8.46499593219968	7.23718254411865	7.46951962238506	7.651750216145
chr19_57044198_57044890	5.80516323614048	6.83571418016134	6.46147382999453	8.04366850364541	7.80897501264402	6.95739648490254	6.56192395382904	6.83293820004467	6.79981742846299
chr19_57187350_57188012	5.41500950691206	6.16790381865363	5.81628054276502	6.26293260002206	6.54952088863866	7.08953006722768	5.60536313220436	5.63629925233447	5.37426067145315
chr19_57257915_57258301	5.1843514134771	5.63467253403528	5.76005985681329	6.48713909441215	6.3799372160413	6.56739924870588	5.2259162443233	5.34526256706126	5.53594214372688
chr19_58090931_58092089	7.15210015462191	7.53057630241351	8.53143964760068	8.82718985560433	9.20326208904244	9.9091616003661	7.49046738731324	8.29890958893257	8.26227512437563
chr19_59283617_59284106	5.75221554016381	6.53188098651163	6.25837900717615	6.66517705471391	6.79775959712186	7.20148622266693	5.80758482872525	5.569511542944	5.85725666646088
chr19_5944978_5945794	6.18684730732661	6.67505875291429	6.65379664473182	7.57591336569038	7.44302572545568	8.02461797297043	6.32677844720016	7.29376854961151	6.76326966719966
chr19_60105562_60105982	5.1843514134771	5.70558547195743	5.27873100350262	6.52123644307891	7.03172287318337	6.94670452849143	5.10941897323158	5.07094090615571	5.59528228236095
chr19_60189399_60190070	6.42050690425904	5.95644871744437	7.02102014466784	8.66759341985859	9.26209997180945	9.65765005402275	6.94969928780963	7.0117088042754	6.77555759887787
chr19_60416130_60417017	6.62054574669723	6.16790381865363	6.42668480192613	6.37954854507097	6.91340515818608	8.81055082423292	6.26121138266571	6.00345506131291	6.09625255509484
chr19_60417380_60417794	5.77895346980676	5.52047488930579	5.8702247374371	6.26293260002206	6.36178707352669	6.5100798112344	5.63241380061021	5.34526256706126	5.30325622761831
chr19_60539519_60540287	7.52310634356982	7.42413959909876	6.92544544252887	8.22804346898631	8.30092360034539	8.89576221126794	7.5591343969542	6.88635639834164	7.35101797081941
chr19_60619197_60619611	4.89761793557942	4.84753948160137	5.39832980822125	5.56218864972537	5.93725475820004	6.89200141454603	5.29773644189112	5.46234547787415	5.06119475067209
chr19_60921603_60922005	4.72020111501789	5.09809576643333	4.94206223522307	5.49193449130797	5.49873652321933	6.56739924870588	4.83349167411087	5.12128254706188	5.26615527885334
chr19_61021662_61022962	6.42050690425904	6.58729707883408	6.5285564870974	6.95298282628059	7.55745276286732	8.22250894914321	6.94969928780963	6.56386918009133	6.38296238101686
chr19_61227333_61228211	5.60971689191453	6.43434878379705	6.13359892427142	7.29328635452422	7.16181850793858	8.31210086589705	6.24432231696421	6.23054608821042	6.21086224525659
chr19_9129611_9129998	5.34282636793505	5.63467253403528	5.73102916900279	6.53797864884147	5.96192641975041	6.68840304146927	5.46087877622789	5.6684495826413	5.80884884232986
chr2_102756542_102757220	5.04995465835486	6.01246986667965	5.14610260053397	6.04356472219348	5.72160147619125	8.05461089039746	5.73534177043475	5.569511542944	5.59528228236095
chr2_105440132_105440456	5.60971689191453	5.67060915520282	5.47213426968616	6.17934149154603	6.28671668176849	6.35556709167083	5.33212305407683	5.42451885381091	5.78396912708738
chr2_105694702_105695406	5.90513914669062	5.63467253403528	5.31989792620888	6.60301715984717	6.18676092776671	6.52463102680754	5.63241380061021	5.84642811047017	5.62396144046851
chr2_110012608_110012942	5.37944017097015	5.48003651914593	5.47213426968616	7.03724568865231	6.72917562694074	6.91413653059505	5.54950546439953	6.07562667006537	6.01413869217203
chr2_113239851_113240295	4.89761793557942	5.39507095829312	5.14610260053397	5.72275771591935	5.53302465216509	7.09920330586088	5.14953833757747	5.21592698865429	5.26615527885334
chr2_113273897_113274369	5.57924959816094	6.56906724868597	6.08935216700046	7.43273744045313	6.74316152763435	6.98899750061459	6.26121138266571	6.29195118580388	6.11603169413309
chr2_113431281_113431896	6.5469491911206	6.58729707883408	6.35438760223728	7.20257435392359	7.33708993116125	7.3863751663766	6.32677844720016	6.4254635298143	6.19241233285937
chr2_113461773_113462467	5.04995465835486	5.86780124795597	5.09838605827147	6.06715145937644	5.66172408462695	8.02461797297043	5.52064096133666	5.92722764563287	5.65202177658926
chr2_118179244_118180265	5.63948530847514	6.41399747399255	6.04362438616316	6.97757231656455	6.54952088863866	8.0296604542102	6.44929787947763	6.29195118580388	5.94912351457254
chr2_121454029_121454481	4.50395163884461	5.04049531932479	5.14610260053397	5.45530165211425	5.27074898567917	6.85813659423854	5.18833856029041	4.90500222035045	4.96789137257081
chr2_123194102_123194384	4.50395163884461	4.69631338070272	4.5371768641632	6.30290440745254	6.4673009931239	5.74902250232019	5.42990788568903	5.42451885381091	5.14748474574503
chr2_125144028_125144722	5.57924959816094	5.73965555633426	5.57538066593436	6.06715145937644	5.69200415102141	7.95740303571461	6.00348441960571	5.21592698865429	5.26615527885334
chr2_125366198_125366779	4.9507478176975	5.15297624115817	5.23612614606138	5.25409719949518	5.49873652321933	7.27151965227281	5.18833856029041	4.84362900624899	5.10513845734613
chr2_129012125_129012772	5.1843514134771	5.63467253403528	5.47213426968616	6.17934149154603	5.86040623891418	7.47797375523352	5.46087877622789	5.6684495826413	5.75861426335412
chr2_130322636_130323089	5.69705946163763	5.55967450384104	5.70134525822238	6.940526461524	6.24759854259698	7.3705217108592	6.13839620897003	5.569511542944	6.13552913807774
chr2_134772640_134773061	5.26616912808035	5.55967450384104	5.3597329296812	6.52123644307891	6.92569075976562	6.49537571758275	5.46087877622789	5.63629925233447	5.75861426335412
chr2_136839611_136840072	5.2259549236102	5.04049531932479	6.06667990093139	6.72470795671584	6.14465519682857	6.89200141454603	5.33212305407683	6.07562667006537	5.47372349927272
chr2_138329537_138330025	4.58173177536939	5.09809576643333	5.14610260053397	5.33853796390733	5.46350081346845	6.90311217780598	4.66324494776609	4.96309436237387	5.01550390972981
chr2_141993649_141994287	6.14711420411333	5.67060915520282	5.70134525822238	6.20071936456522	7.50138216359788	7.21931950801343	5.75986300959643	5.87390544089667	6.01413869217203
chr2_14233995_14234660	5.54804637919433	5.20541955457825	5.09838605827147	5.41757652267365	5.98615593212659	7.90347121767058	5.33212305407683	5.569511542944	5.18836320476892
chr2_145262698_145263081	4.50395163884461	5.25566299305174	5.04862699844248	6.06715145937644	6.0333534344951	6.41944088748404	5.26235685326198	5.49907537378444	5.30325622761831
chr2_145399509_145400026	6.04242693105143	5.86780124795597	5.99630713547608	7.12780206791444	6.8631693886924	7.10881125364417	5.9623464051684	5.92722764563287	6.19241233285937
chr2_145500056_145501716	8.63534841020319	8.12511798870857	8.09197573269399	9.67541610312593	9.00219788402774	9.06473059258522	8.1364210523262	8.74124374152349	7.82010689173825
chr2_145595548_145596248	6.31753249451024	6.51291110189039	6.54483655752124	6.79575391988386	7.03172287318337	7.49998567499008	5.94129860217352	5.63629925233447	5.97114394086101
chr2_146132731_146133222	4.50395163884461	4.29214174538023	5.19196274601221	5.91906263015774	6.0789680959429	7.62539288993578	5.26235685326198	4.96309436237387	5.59528228236095
chr2_146571390_146572004	5.95246704268322	5.95644871744437	5.8702247374371	6.69525683526286	8.08407844411406	7.74684752543994	6.27789656721591	6.5135579045626	6.01413869217203
chr2_146659928_146660950	5.60971689191453	7.37301144678454	6.04362438616316	6.34175527384791	8.43918378218854	8.20479266450271	6.38938590619881	6.16627987396257	6.13552913807774
chr2_160434851_160435217	4.84174864344608	5.39507095829312	4.99660617683287	5.99512792219141	5.69200415102141	6.14411784705025	5.36557786315566	5.21592698865429	5.18836320476892
chr2_160891947_160892301	4.65345381277193	4.91568964948103	5.43577203022183	6.64989271218349	6.05635159717674	5.82346846993153	5.14953833757747	5.26058159127056	5.37426067145315
chr2_162048284_162048578	5.00144276602302	4.51744901867873	4.94206223522307	5.56218864972537	5.42725724492541	6.59520363894206	4.72324086912928	4.90500222035045	4.81125748507289
chr2_170518984_170519682	4.89761793557942	5.86780124795597	4.69108770418092	8.81030523020587	7.25214333608444	5.09771800974866	4.5992849791234	4.55293622148161	4.81125748507289
chr2_172730209_172730409	5.2259549236102	5.25566299305174	5.39832980822125	6.22177041514801	6.30586871105734	5.87088402517185	5.02476713761194	5.38551952545029	5.44143422231815
chr2_18631973_18632400	4.84174864344608	5.09809576643333	4.69108770418092	6.41634218626303	6.28671668176849	6.33912945614498	5.02476713761194	5.49907537378444	5.30325622761831
chr2_20213150_20213612	4.50395163884461	4.97983316355127	5.27873100350262	6.32246586528313	6.26729594697441	6.27135867590682	4.93328899299065	5.63629925233447	5.59528228236095
chr2_20576652_20577227	5.1843514134771	5.59771617405278	5.39832980822125	6.46977352347919	6.43300949020562	5.87088402517185	5.10941897323158	5.12128254706188	4.96789137257081
chr2_24418151_24419044	5.2259549236102	5.8369017326695	5.57538066593436	6.45218938915625	6.00995976295526	8.06937589927362	5.54950546439953	6.02794010016892	5.88081891840262
chr2_24859384_24860257	7.21945428565583	8.58980096998473	8.13506596428109	9.8768922411496	9.28119082393009	8.74775518883802	7.33455804960355	8.64081146305415	7.71009210266615
chr2_35754125_35754715	5.75221554016381	6.60529322206792	6.62351783086685	7.29328635452422	8.13224880122889	7.26295114654634	6.13839620897003	7.09330643770773	6.29958357517814
chr2_37854122_37854558	5.80516323614048	6.03963631367399	5.97201507023533	7.07188317640006	6.90101217397241	6.53903260035431	6.08220158270332	5.78971696468868	6.29958357517814
chr2_4208328_4208542	5.1843514134771	5.30390802214057	5.19196274601221	5.91906263015774	6.00995976295526	6.37181253813268	5.2259162443233	4.96309436237387	5.44143422231815
chr2_4398221_4398763	6.45320617769521	7.18406628688517	7.07764619436965	7.89763440908479	7.0653786038777	8.56554465118044	6.37399641399491	6.76319784264255	6.56480555529245
chr2_4513617_4514190	6.82072923899972	6.67505875291429	6.31677837940989	7.62321276380585	7.90459359598966	6.93593139747383	6.41966375647734	6.91232864210243	6.64757845205382
chr2_48311469_48312500	7.07101096077662	6.88055407577202	6.91303302387953	7.50190069783351	7.52568172674325	8.08882961784311	5.9199173113081	6.12170320317361	5.88081891840262
chr2_50733117_50733798	4.65345381277193	5.15297624115817	4.61727215096542	5.56218864972537	5.22829432937605	7.89796497728438	5.60536313220436	4.96309436237387	5.06119475067209
chr2_51861899_51862451	4.65345381277193	4.91568964948103	5.19196274601221	5.89272342661445	5.22829432937605	7.59845785674262	5.4911104183581	5.01830014103388	5.22788691696041
chr2_52174433_52175169	6.77006180017963	6.95227139139158	7.46427047954078	8.16030862869211	8.66684560811661	8.25730015316013	7.13267114469383	7.66452281410548	7.29270496280289
chr2_52760388_52760979	5.04995465835486	5.67060915520282	5.27873100350262	5.59592700974326	6.10121603023436	7.31360741266905	5.4911104183581	5.30365254530212	5.56595359537692
chr2_52825133_52825653	5.37944017097015	5.95644871744437	5.84352479652255	6.01956213920645	6.26729594697441	7.85313815751907	5.83081862678664	5.69982893142234	5.59528228236095
chr2_52929408_52930209	6.59156845660927	6.47418197612881	6.25837900717615	8.26323674519991	8.01723308291835	7.85313815751907	6.58872045738378	7.80204895465813	6.79981742846299
chr2_57112795_57113104	5.00144276602302	5.98474884015102	5.43577203022183	6.45218938915625	6.71504968276267	5.79911368737834	5.06787055900771	5.42451885381091	5.22788691696041
chr2_58374067_58374455	4.78276587068285	5.20541955457825	4.88467928094931	5.75263872550098	5.96192641975041	5.74902250232019	5.06787055900771	5.16954811988446	5.30325622761831
chr2_59662192_59662955	6.66292165628653	6.88055407577202	6.23835138343162	7.55979345192971	6.88850988025171	8.98661067852237	6.88665305667299	6.77742393456312	7.11162866907636
chr2_59666623_59667743	6.29960253096963	7.20763798269549	6.78253231474186	8.35463736592194	8.39162928764777	8.12225285442706	7.27856565501107	7.40725427711528	7.74770869338672
chr2_6698495_6698843	4.21385001998628	4.69631338070272	4.35086228891288	6.15762600715834	6.10121603023436	6.1816879011142	4.93328899299065	4.63412250247546	4.55653392645598
chr2_68821221_68821891	5.00144276602302	5.20541955457825	5.04862699844248	5.33853796390733	5.77887562796164	8.19585202565142	5.75986300959643	5.21592698865429	5.33926802034765
chr2_70353529_70353884	4.41856050969652	5.15297624115817	4.69108770418092	6.61881665388097	6.3799372160413	4.29957641439223	4.53061002564111	4.84362900624899	4.75344266646299
chr2_71112263_71112814	5.2259549236102	5.95644871744437	5.50748365609677	5.69218346466636	6.05635159717674	7.5916442499584	5.29773644189112	5.53477683968868	5.26615527885334
chr2_71963878_71964301	5.54804637919433	6.09239570873516	5.76005985681329	6.63444051908695	6.61199129090384	6.56739924870588	6.02359473789729	5.90083090990668	5.73276424797198
chr2_72135422_72136085	5.09649476165399	5.8369017326695	5.27873100350262	5.99512792219141	6.32475964848203	7.59845785674262	6.06294464689602	5.34526256706126	5.44143422231815
chr2_72709691_72710513	6.28143744524401	6.41399747399255	5.63988422258532	7.28348729392387	7.78236334286915	7.71586950627451	6.31067532637804	7.1157856050842	6.26477552718106
chr2_75523434_75524074	5.66858898571634	5.89800418391875	5.67097541339402	7.27362051645218	6.28671668176849	8.53752564712789	5.9199173113081	5.76042798071335	5.97114394086101
chr2_78239238_78239865	7.72810573175448	6.70868636504298	6.33571036885101	8.5666228622416	8.45188512869708	7.7407052007691	7.22028731287977	7.05890761559077	7.4303998710572
chr2_79148456_79148857	5.37944017097015	5.04049531932479	5.31989792620888	6.739206053602	6.36178707352669	6.93593139747383	5.42990788568903	4.96309436237387	5.56595359537692
chr2_79600123_79600928	6.36997274795657	6.45440743212677	6.27812052510696	6.68029723925426	7.391038697518	7.61198864720482	6.35843472460396	6.20945550160862	6.68720678095282
chr2_79966802_79967245	5.04995465835486	4.91568964948103	4.44919285698406	5.49193449130797	5.3899390611307	6.76365638430588	5.26235685326198	5.01830014103388	4.62675927162875
chr2_84385864_84386180	4.50395163884461	5.04049531932479	4.99660617683287	5.59592700974326	5.69200415102141	6.89200141454603	5.52064096133666	5.30365254530212	4.69213825916628
chr2_90326412_90326755	5.00144276602302	5.30390802214057	4.99660617683287	6.15762600715834	6.12310780835212	7.09920330586088	5.63241380061021	5.73047639202445	5.73276424797198
chr2_93976931_93977406	5.09649476165399	5.04049531932479	4.61727215096542	5.69218346466636	5.59897184736193	7.20148622266693	5.36557786315566	5.38551952545029	5.01550390972981
chr3_104164165_104164743	5.37944017097015	5.86780124795597	5.70134525822238	6.36078036749451	6.3433967780745	7.62539288993578	5.94129860217352	6.02794010016892	5.73276424797198
chr3_106634890_106635526	5.14124240779771	5.63467253403528	5.31989792620888	5.89272342661445	5.31177306895747	8.21810029012319	5.68488734654743	5.6033353896791	5.47372349927272
chr3_107816112_107816644	5.66858898571634	5.55967450384104	5.43577203022183	6.97757231656455	6.56540114058194	7.31360741266905	5.87610786370832	6.46137063346866	6.33353836514506
chr3_108684775_108685222	4.21385001998628	5.30390802214057	4.75974633304687	5.56218864972537	5.49873652321933	6.90311217780598	5.18833856029041	4.70892337784017	5.26615527885334
chr3_113739632_113740326	6.85757311221891	6.93821512565666	6.1116543509322	8.32163498146793	8.35151753872791	7.3705217108592	6.41966375647734	7.4253226218649	6.64757845205382
chr3_114730834_114731364	4.65345381277193	5.25566299305174	4.94206223522307	5.59592700974326	5.22829432937605	7.39423645591678	5.2259162443233	5.30365254530212	5.10513845734613
chr3_117367183_117367534	4.84174864344608	5.35032747146286	5.09838605827147	7.44156787950453	6.30586871105734	5.87088402517185	5.33212305407683	6.09885901889972	5.10513845734613
chr3_126718792_126719198	5.37944017097015	5.95644871744437	5.47213426968616	7.29328635452422	6.58110362143453	6.32249485702875	5.52064096133666	5.63629925233447	5.59528228236095
chr3_126991606_126992633	5.95246704268322	6.23947732402372	6.13359892427142	7.2536799811463	6.65708611674012	8.01955773941837	6.11991982290273	6.62826157849994	6.64757845205382
chr3_129317146_129317547	5.09649476165399	4.97983316355127	5.27873100350262	6.41634218626303	7.11976055011103	5.77430457993674	5.46087877622789	5.49907537378444	5.85725666646088
chr3_136113989_136114844	7.34531460821419	7.86211028935127	8.00171589738153	8.17622523548677	8.33332486710619	8.96574403493999	7.44762852733508	7.14885269386435	7.54177943290933
chr3_147516192_147516739	5.75221554016381	5.63467253403528	5.3597329296812	7.03724568865231	7.04303018547401	7.39423645591678	6.49260204355192	6.20945550160862	6.07618303248103
chr3_149650816_149651198	4.9507478176975	5.67060915520282	4.69108770418092	7.21294300223197	5.53302465216509	5.58617968245522	5.10941897323158	5.07094090615571	4.86603899965141
chr3_151108880_151109331	5.51606691697811	5.52047488930579	5.04862699844248	5.49193449130797	6.22761613157731	7.40205476203391	5.46087877622789	5.49907537378444	5.06119475067209
chr3_151777702_151778266	7.66756421145637	6.23947732402372	7.11057062041803	8.12793702459351	7.87342285521931	8.74775518883802	6.69107152476539	7.49539712880345	7.14030033155248
chr3_152969179_152969587	5.1843514134771	5.09809576643333	5.31989792620888	6.2425049043027	6.51721017213482	5.96096774510113	5.02476713761194	5.21592698865429	5.44143422231815
chr3_153409020_153409396	5.66858898571634	5.59771617405278	4.94206223522307	6.48713909441215	6.79775959712186	6.20009477614992	5.65891391161211	5.95311727984354	5.30325622761831
chr3_153482266_153483084	6.1061960483922	5.98474884015102	6.33571036885101	9.76222403031692	9.66227999639104	9.33054355291014	6.10119073740637	5.6033353896791	6.31666490449003
chr3_153593127_153593543	4.78276587068285	4.61113840469238	5.14610260053397	6.75355671440212	6.68636598357809	5.25814670459036	5.02476713761194	5.63629925233447	5.47372349927272
chr3_156387021_156387365	4.72020111501789	4.84753948160137	4.61727215096542	5.69218346466636	5.46350081346845	6.25388459360837	4.88454463263728	5.12128254706188	5.30325622761831
chr3_18115418_18115937	4.72020111501789	5.20541955457825	5.27873100350262	5.45530165211425	5.63072605828805	7.21931950801343	4.77984183942461	5.49907537378444	5.26615527885334
chr3_18459955_18460730	6.31753249451024	6.60529322206792	5.99630713547608	7.64628970538554	7.38218744578442	7.07979063223783	6.13839620897003	6.47898373255728	6.88159269896429
chr3_19563231_19563551	5.57924959816094	5.86780124795597	5.23612614606138	6.48713909441215	6.10121603023436	6.45031214066358	5.7103563682602	5.30365254530212	5.14748474574503
chr3_28490801_28491172	5.41500950691206	5.48003651914593	5.54188080366652	6.66517705471391	6.88850988025171	5.77430457993674	5.9199173113081	5.6684495826413	5.56595359537692
chr3_36439676_36440114	4.9507478176975	5.43826905184329	4.44919285698406	5.41757652267365	4.87817701160313	7.37847041390643	4.72324086912928	4.90500222035045	5.01550390972981
chr3_36972174_36972572	6.0640161600773	4.91568964948103	5.60803325074071	6.32246586528313	6.41554240279009	6.68840304146927	5.52064096133666	5.16954811988446	5.67949173022655
chr3_37664641_37665145	6.9850189830072	6.69197287223422	6.84928600218761	8.28785799067257	9.1366886909083	7.84170934417289	6.52074389923562	7.90844257115033	7.53461773193932
chr3_37877392_37878085	6.18684730732661	7.19590084325555	6.33571036885101	8.15496370881391	7.80897501264402	8.78992155021569	6.34269679842825	7.12689348698417	7.60467283052859
chr3_38705597_38706067	5.04995465835486	6.14319370255296	6.04362438616316	7.33182379092312	6.8631693886924	7.05016580243396	6.19237815838437	5.97852007907293	5.97114394086101
chr3_38835298_38835925	4.9507478176975	5.25566299305174	5.23612614606138	6.15762600715834	5.49873652321933	7.08953006722768	5.39815611069563	5.16954811988446	5.75861426335412
chr3_50959581_50959962	5.97552293591062	5.95644871744437	5.99630713547608	7.41491133197263	6.3799372160413	7.78912300773463	5.7103563682602	6.56386918009133	5.97114394086101
chr3_62941503_62942070	5.09649476165399	5.09809576643333	4.99660617683287	5.9448965347768	6.24759854259698	7.81857511935656	5.2259162443233	6.00345506131291	5.50521186085185
chr3_65169113_65169536	4.65345381277193	5.20541955457825	5.3597329296812	6.13556155640308	6.20733997943989	5.93900519315651	5.36557786315566	5.21592698865429	5.33926802034765
chr3_65984817_65985240	4.58173177536939	5.48003651914593	5.47213426968616	6.92795976610628	6.36178707352669	5.91667920637247	5.7103563682602	5.12128254706188	5.70639770108368
chr3_75691704_75692309	6.89348251302189	6.90967772060439	7.42129015288152	8.8799283501818	8.52582651366466	7.60523922058626	6.95993985169713	7.8428759193044	7.54177943290933
chr3_81181361_81181821	5.48326720388815	5.39507095829312	5.23612614606138	5.72275771591935	5.59897184736193	7.25433089300299	4.93328899299065	5.01830014103388	5.47372349927272
chr3_84207351_84207731	4.21385001998628	4.41259548805634	4.75974633304687	4.45987031924126	4.98966322004763	7.15590204312934	5.02476713761194	4.36400170284407	4.55653392645598
chr3_85618140_85618587	4.32318552748231	5.15297624115817	4.75974633304687	5.20957241168709	5.35147200361754	6.89200141454603	5.14953833757747	4.90500222035045	4.55653392645598
chr3_85795512_85796092	5.44959905080258	5.95644871744437	6.1116543509322	7.45034415071576	7.40857850642067	6.79983027525205	5.87610786370832	6.53052985994873	6.13552913807774
chr3_86656755_86657352	6.24437561486065	6.80501169010515	6.40895938186383	7.72063597108573	8.23384663297802	7.04015213413574	6.70335756719235	6.71963869064275	7.19596868102855
chr3_93340956_93341685	5.83086678809884	5.59771617405278	5.60803325074071	6.37954854507097	6.05635159717674	8.26586807311705	5.89819109020633	6.07562667006537	5.67949173022655
chr3_9573575_9574019	4.58173177536939	4.91568964948103	4.82406928026495	5.25409719949518	5.46350081346845	6.99937681457032	5.2259162443233	5.16954811988446	5.10513845734613
chr4_104897860_104898620	7.02866511738517	6.56906724868597	6.13359892427142	7.96029508575785	8.14273767330247	7.57100684768368	6.41966375647734	7.54578985919266	6.77555759887787
chr4_106520326_106521801	7.24737419400539	7.66403908073521	7.14275085335285	8.49655731826116	8.86970982713796	8.73239161226703	7.68732034057301	7.9463923704447	8.33399232949876
chr4_109996490_109996844	5.14124240779771	5.20541955457825	5.39832980822125	6.37954854507097	6.4502605386563	5.52702604208725	5.2259162443233	5.34526256706126	5.50521186085185
chr4_118774778_118775248	6.43695234563184	5.92754323096719	5.57538066593436	6.61881665388097	6.97379611954039	7.84743512188645	5.39815611069563	6.62826157849994	6.05581401072936
chr4_119238929_119239464	5.41500950691206	5.04049531932479	5.39832980822125	7.8050463634582	7.89841333196244	7.8813184571275	5.65891391161211	5.30365254530212	5.44143422231815
chr4_119286463_119287270	7.24737419400539	6.83571418016134	6.68343767335424	8.39598656331513	7.46832753846437	7.81273284149418	6.82067039043274	6.80545350596424	6.78773956992348
chr4_122555542_122556140	5.97552293591062	5.95644871744437	5.63988422258532	8.14421390651892	8.23384663297802	7.83596064140254	5.85365487419554	7.65690605783232	6.76326966719966
chr4_123294112_123294837	5.60971689191453	6.58729707883408	5.81628054276502	7.23345688111275	7.51762760527707	7.00968084669403	6.32677844720016	6.62826157849994	6.33353836514506
chr4_123329434_123329932	5.66858898571634	5.92754323096719	5.47213426968616	7.76346172860284	7.32789710091101	7.01991069726086	5.54950546439953	6.40715725087645	5.99281174916772
chr4_124072312_124072660	5.48326720388815	5.67060915520282	5.27873100350262	5.89272342661445	6.4502605386563	6.52463102680754	5.14953833757747	5.6033353896791	5.75861426335412
chr4_125174325_125174587	5.69705946163763	5.70558547195743	5.23612614606138	6.37954854507097	6.22761613157731	6.45031214066358	5.65891391161211	5.26058159127056	5.78396912708738
chr4_125215602_125216031	6.57685246784565	6.64060847541692	6.29758431494923	7.98461367373422	7.43449137463839	7.77115722077046	6.46388225252048	6.9504162550053	7.1590990957524
chr4_125589693_125590299	8.03528511588104	7.54910612851954	8.03623087520508	8.53407505137969	9.01365953642705	8.59302892027196	7.41833975417006	7.34215407682478	7.12125017005891
chr4_125599374_125600031	5.34282636793505	6.53188098651163	6.5120849621037	7.63863859417083	7.72761222120313	7.15590204312934	6.10119073740637	6.54729863847208	6.17371171986947
chr4_127227843_127228266	4.58173177536939	4.61113840469238	5.04862699844248	6.66517705471391	6.28671668176849	6.89200141454603	5.14953833757747	4.36400170284407	4.75344266646299
chr4_127811567_127812048	5.00144276602302	5.52047488930579	5.3597329296812	6.48713909441215	6.14465519682857	6.33912945614498	5.83081862678664	5.38551952545029	5.70639770108368
chr4_127910430_127911257	5.54804637919433	6.01246986667965	6.04362438616316	8.8992180802925	8.63750322909636	8.97098908680853	6.20991129125852	5.63629925233447	6.01413869217203
chr4_127916316_127916673	5.2259549236102	5.39507095829312	5.23612614606138	6.22177041514801	6.72917562694074	6.64921397360613	5.46087877622789	5.76042798071335	5.18836320476892
chr4_128018461_128019081	5.92901080239033	5.70558547195743	5.92208120897917	6.64989271218349	6.65708611674012	6.92507582913692	5.9199173113081	5.97852007907293	6.05581401072936
chr4_128197580_128197966	4.9507478176975	5.63467253403528	5.04862699844248	6.04356472219348	6.12310780835212	6.33912945614498	5.26235685326198	5.30365254530212	5.47372349927272
chr4_128634290_128635250	8.27027871543105	7.4637657213006	7.74762727082586	8.47099117349829	8.52982512330733	9.58598532998056	7.73554924468031	7.18116970000204	7.28417673396857
chr4_128702103_128702358	5.63948530847514	5.15297624115817	5.04862699844248	5.89272342661445	6.62718414794038	6.3056583334286	5.4911104183581	5.81837414630569	5.30325622761831
chr4_130278433_130278782	5.77895346980676	6.06627110443527	5.84352479652255	6.76776296982329	6.59663237131282	6.33912945614498	5.87610786370832	5.63629925233447	5.78396912708738
chr4_130714312_130714703	4.21385001998628	5.25566299305174	4.44919285698406	6.75355671440212	6.97379611954039	6.12493994994788	5.29773644189112	5.53477683968868	5.01550390972981
chr4_130952240_130952639	4.58173177536939	5.80527032189358	4.99660617683287	6.32246586528313	6.58110362143453	6.33912945614498	5.14953833757747	5.42451885381091	5.59528228236095
chr4_132069722_132070156	7.45302220994268	5.86780124795597	7.07764619436965	9.64908059263271	7.3732810540832	8.18685546967774	7.31082957197669	6.14417259865392	6.88159269896429
chr4_132700456_132700907	5.97552293591062	5.77286877079547	5.8702247374371	7.21294300223197	7.55745276286732	7.06998407616599	6.29438292703745	6.79150820381264	6.09625255509484
chr4_132969144_132969377	4.84174864344608	5.63467253403528	5.31989792620888	6.30290440745254	6.14465519682857	5.91667920637247	5.26235685326198	4.90500222035045	5.06119475067209
chr4_133441365_133441842	6.18684730732661	6.19217739009439	6.3910055345679	8.45369133974109	8.2629776197217	6.70122744920955	6.04341185363813	7.04725398630639	7.12125017005891
chr4_134157276_134157550	5.1843514134771	5.09809576643333	4.61727215096542	6.72470795671584	5.75054859337279	5.91667920637247	5.18833856029041	4.90500222035045	5.18836320476892
chr4_134448013_134448456	5.41500950691206	5.63467253403528	5.73102916900279	6.69525683526286	6.8631693886924	6.56739924870588	5.65891391161211	5.73047639202445	5.62396144046851
chr4_134792411_134793000	5.97552293591062	5.70558547195743	5.99630713547608	7.23345688111275	6.98557197789645	8.32034954471372	5.18833856029041	5.42451885381091	6.09625255509484
chr4_135741157_135741725	5.60971689191453	6.06627110443527	5.3597329296812	6.48713909441215	6.48413608962596	7.61198864720482	5.54950546439953	5.84642811047017	6.07618303248103
chr4_137197369_137198060	6.36997274795657	6.58729707883408	5.27873100350262	6.98970919014024	7.08738135268321	7.59845785674262	5.4911104183581	6.12170320317361	6.38296238101686
chr4_137895834_137896203	6.89348251302189	6.47418197612881	5.76005985681329	7.46773684079553	7.85439041067539	7.21043073848393	5.68488734654743	6.09885901889972	5.47372349927272
chr4_138772484_138773009	5.09649476165399	5.52047488930579	5.31989792620888	5.91906263015774	6.30586871105734	7.9144207771499	5.18833856029041	6.25131910344338	5.88081891840262
chr4_139685765_139686392	5.72492594317681	5.92754323096719	5.3597329296812	7.38774852097769	7.32789710091101	7.60523922058626	5.54950546439953	6.00345506131291	5.65202177658926
chr4_139709499_139710053	6.24437561486065	6.51291110189039	5.92208120897917	7.0832440863236	7.41726839463809	7.21043073848393	6.15662694386745	6.5135579045626	6.63411710770235
chr4_139777648_139778311	6.85757311221891	6.90967772060439	5.76005985681329	7.55979345192971	7.3732810540832	8.41195968419286	6.22722411092645	6.31182850775422	6.66091222276792
chr4_140052889_140053446	5.63948530847514	6.01246986667965	4.88467928094931	7.81864442083471	6.70078079820256	8.15491686169694	5.73534177043475	6.20945550160862	6.33353836514506
chr4_140118387_140119295	5.97552293591062	6.45440743212677	5.54188080366652	6.95298282628059	7.0542482903548	7.26295114654634	6.32677844720016	6.27178435457824	6.47683972795308
chr4_140391639_140392025	5.57924959816094	5.73965555633426	5.04862699844248	6.2425049043027	6.28671668176849	6.62246818936129	4.77984183942461	5.42451885381091	5.78396912708738
chr4_140392389_140392840	5.30509615720242	6.23947732402372	5.14610260053397	6.26293260002206	7.10904910171039	7.29692086613471	5.14953833757747	6.05199201809288	5.92673806626129
chr4_140692810_140693045	5.14124240779771	5.15297624115817	4.61727215096542	5.8104510448169	6.50077086602511	6.76365638430588	4.83349167411087	5.26058159127056	5.92673806626129
chr4_140766303_140766983	5.30509615720242	6.03963631367399	4.88467928094931	7.32228646367455	7.45150947052175	6.98899750061459	5.18833856029041	5.26058159127056	5.53594214372688
chr4_140899387_140899936	5.14124240779771	5.77286877079547	5.39832980822125	8.23312409415132	8.23874294218415	8.19585202565142	5.54950546439953	6.27178435457824	5.90397448937403
chr4_140981359_140982178	5.77895346980676	6.01246986667965	5.14610260053397	6.58703793849891	7.53369080276964	9.09386918228135	5.7103563682602	6.09885901889972	6.22906837671984
chr4_141010736_141011943	8.58542191480323	7.80165112720223	7.49774883598614	9.46507122315032	9.05861589391755	9.36680191024815	7.9550190192061	8.1872132829037	8.56187972112114
chr4_141574160_141574591	5.1843514134771	5.70558547195743	5.23612614606138	7.01367619826504	6.3433967780745	6.4037450863252	5.02476713761194	5.38551952545029	5.47372349927272
chr4_141615076_141615531	6.02048979719878	6.35109577171023	5.63988422258532	7.51031577049321	7.8023682063233	8.18233600268634	5.68488734654743	6.05199201809288	5.99281174916772
chr4_141633219_141633733	5.26616912808035	5.63467253403528	4.94206223522307	7.45906691995592	7.762075692915	7.47056057767448	5.75986300959643	5.49907537378444	6.07618303248103
chr4_141745675_141746419	8.61771552385714	8.03614175234572	7.57817234917223	9.31040513577484	9.64211906034489	9.00717952469911	7.5791085592582	8.34221674209541	7.97077517532395
chr4_141893694_141894060	7.25656073440657	6.88055407577202	6.13359892427142	7.69135831528919	8.17375297661891	7.86447672352015	6.10119073740637	6.96288825781162	6.66091222276792
chr4_141907752_141908257	5.51606691697811	6.19217739009439	4.99660617683287	7.04888550164851	7.391038697518	7.09920330586088	5.46087877622789	6.05199201809288	6.26477552718106
chr4_142345959_142346818	8.4524639363072	9.18454594355829	8.19228275538769	9.44771306937185	10.3599721282041	9.90779525901097	7.31082957197669	8.83849119466137	8.73073661844968
chr4_142626492_142626946	5.26616912808035	6.11803026723706	5.23612614606138	7.26368506978214	7.10904910171039	6.41944088748404	4.88454463263728	6.07562667006537	6.03513591764579
chr4_142666956_142667526	4.9507478176975	5.35032747146286	4.102817507454	7.42385215508091	7.24238510017389	5.96096774510113	5.14953833757747	5.69982893142234	4.91815147574556
chr4_142689303_142689948	5.30509615720242	5.77286877079547	5.3597329296812	6.43438093967742	6.90101217397241	6.52463102680754	5.52064096133666	5.6684495826413	6.05581401072936
chr4_142780585_142781047	4.72020111501789	5.15297624115817	4.5371768641632	6.90248730627929	6.56540114058194	6.6623985729299	4.83349167411087	5.07094090615571	5.40829712542069
chr4_142878749_142879223	4.50395163884461	5.15297624115817	4.75974633304687	5.75263872550098	5.77887562796164	6.96800850019193	4.72324086912928	5.42451885381091	4.91815147574556
chr4_142920356_142920819	5.37944017097015	5.8369017326695	5.19196274601221	6.22177041514801	6.32475964848203	7.19248524877111	5.52064096133666	6.07562667006537	5.73276424797198
chr4_144476284_144476910	7.94756674555129	7.93427160865265	7.26466384258904	8.96781695073697	8.7852842924622	8.79288673411475	6.9701070629415	8.13342597908049	7.81421124764868
chr4_144496351_144496809	5.14124240779771	6.11803026723706	5.19196274601221	6.60301715984717	6.71504968276267	6.95739648490254	5.42990788568903	6.05199201809288	6.03513591764579
chr4_144497186_144497707	4.9507478176975	5.8369017326695	5.27873100350262	7.79819872270403	7.31864473604069	7.06010945451361	5.10941897323158	6.54729863847208	5.83327215608474
chr4_144719934_144720453	5.37944017097015	5.20541955457825	4.88467928094931	6.17934149154603	6.30586871105734	7.22815322952612	5.18833856029041	6.20945550160862	5.59528228236095
chr4_144829241_144829881	4.65345381277193	6.03963631367399	4.75974633304687	6.57087474257321	7.17214183939117	8.4080955539628	5.57773623701635	6.56386918009133	6.28228898639589
chr4_148931924_148932561	5.99819270610715	6.41399747399255	5.57538066593436	7.03724568865231	6.67180215233691	8.03468530771451	5.9623464051684	6.46137063346866	5.97114394086101
chr4_15977228_15977686	5.51606691697811	6.47418197612881	5.92208120897917	7.38774852097769	7.58082698349916	7.15590204312934	5.9623464051684	6.8192626096362	6.44624392083173
chr4_19551127_19551413	4.41856050969652	5.15297624115817	5.14610260053397	5.97024531990088	5.88651389056866	5.79911368737834	4.97996317988123	5.12128254706188	5.22788691696041
chr4_20025729_20026425	5.72492594317681	5.55967450384104	5.09838605827147	6.0903372509042	6.81108574619864	7.417564302411	5.9199173113081	5.6033353896791	5.99281174916772
chr4_26182865_26183615	7.12223024407976	7.29821306532866	7.51419891510603	9.07063854115516	9.24275292969419	7.55006781685464	7.51833055115564	7.94013661336449	7.89462547877935
chr4_26337589_26338226	5.09649476165399	5.04049531932479	4.69108770418092	8.21269304310331	8.18901337906568	5.00842569107805	5.02476713761194	4.96309436237387	5.06119475067209
chr4_28228867_28229332	5.44959905080258	5.43826905184329	4.44919285698406	6.13556155640308	6.0789680959429	6.68840304146927	5.33212305407683	5.49907537378444	4.96789137257081
chr4_29452947_29453633	5.54804637919433	5.59771617405278	5.63988422258532	6.28306280928653	5.8066105391694	7.13725212979073	5.46087877622789	5.53477683968868	5.70639770108368
chr4_30059551_30059887	5.37944017097015	4.77470972632688	4.82406928026495	6.2425049043027	6.26729594697441	5.91667920637247	4.93328899299065	5.6033353896791	5.53594214372688
chr4_30537563_30537997	4.72020111501789	4.84753948160137	4.75974633304687	5.49193449130797	4.98966322004763	7.3625285612608	5.2259162443233	5.16954811988446	5.10513845734613
chr4_33348059_33349021	6.50086272254433	6.62306174493893	6.5285564870974	7.0832440863236	7.0542482903548	8.59302892027196	6.43455951250238	6.83293820004467	6.71301955874008
chr4_33552821_33553222	6.08526891501159	5.67060915520282	5.67097541339402	6.76776296982329	7.26183530145285	6.6089020468263	5.83081862678664	5.69982893142234	6.46162560524499
chr4_34469955_34470613	5.41500950691206	5.35032747146286	5.47213426968616	6.58703793849891	6.64221458329793	8.04965532802142	5.7103563682602	5.97852007907293	5.67949173022655
chr4_48676077_48676585	4.72020111501789	5.04049531932479	5.39832980822125	5.20957241168709	5.83377933125678	7.51447448140561	5.26235685326198	5.16954811988446	5.01550390972981
chr4_48792844_48793259	6.86964434427907	6.37238059126393	6.42668480192613	7.45034415071576	7.15141984730887	7.90895643073223	6.38938590619881	6.46137063346866	6.35020913949154
chr4_51683828_51684206	4.72020111501789	4.51744901867873	4.44919285698406	5.78185961304217	6.05635159717674	6.08575902517234	5.06787055900771	5.46234547787415	5.10513845734613
chr4_55744769_55745529	8.02995680836273	7.44408984149988	6.49541729028108	8.70095846843366	8.71328787173144	9.0962710177851	7.26215611272872	8.20296492579291	7.80829129065981
chr4_56126061_56127168	5.83086678809884	6.23947732402372	5.97201507023533	6.57087474257321	6.28671668176849	8.51255368636865	6.43455951250238	6.02794010016892	6.05581401072936
chr4_57215572_57215971	5.63948530847514	5.86780124795597	5.81628054276502	7.0832440863236	7.03172287318337	7.07979063223783	6.02359473789729	6.64390895599286	6.41496231528783
chr4_66078901_66079447	6.45320617769521	6.43434878379705	6.27812052510696	7.11679262364945	6.757010192825	7.61870643795864	6.47831591500962	6.09885901889972	6.33353836514506
chr4_66488342_66489317	6.7175089856054	6.90967772060439	7.05526559957288	8.4273454653942	8.14273767330247	7.94677742559096	7.20318956678709	7.56220095860983	7.72902368407865
chr4_66489674_66490233	5.85608465925464	5.20541955457825	5.43577203022183	6.92795976610628	6.32475964848203	7.30528850861733	5.80758482872525	5.81837414630569	6.13552913807774
chr4_71792330_71793136	7.61151609417451	7.23082640559328	6.99772270918215	9.33185357569976	8.48933040281235	8.50895064744503	7.0960582256398	7.66452281410548	7.95479373788531
chr4_71805482_71806023	6.40386512818195	6.39334454087443	6.02017170643953	7.85868248737423	7.65609721890629	7.33010127549853	6.69107152476539	6.54729863847208	6.46162560524499
chr4_81933848_81934295	5.41500950691206	5.52047488930579	5.81628054276502	6.71005929459645	6.62718414794038	6.49537571758275	5.83081862678664	5.81837414630569	5.78396912708738
chr4_82045628_82046891	6.79562252788372	7.07288442038071	6.44418772071095	7.41491133197263	7.54165533804981	8.40033603639626	6.87586725395148	6.73430831103069	6.9152436104021
chr4_82954764_82955347	5.83086678809884	5.67060915520282	5.99630713547608	6.50429162934454	6.82428748784522	7.62539288993578	6.00348441960571	6.35074825939569	6.38296238101686
chr4_83777013_83777511	5.92901080239033	5.70558547195743	5.54188080366652	7.67649227717831	7.49318978973227	6.46549540136262	5.46087877622789	6.84648288237433	6.22906837671984
chr4_84169115_84170265	6.48515705725978	6.90967772060439	7.05526559957288	7.51868167425282	8.00002447551982	8.38469038142284	6.67867741136363	7.0819323127128	7.13080710030558
chr4_87765986_87766371	5.30509615720242	4.77470972632688	5.14610260053397	5.86585738580838	5.86040623891418	6.5813702920901	5.2259162443233	5.07094090615571	5.53594214372688
chr4_94477217_94477985	4.58173177536939	4.91568964948103	4.61727215096542	5.29704499826192	4.93533206049918	7.22815322952612	5.2259162443233	5.07094090615571	4.62675927162875
chr4_99062599_99062911	5.41500950691206	5.20541955457825	5.23612614606138	5.45530165211425	6.30586871105734	6.33912945614498	5.2259162443233	5.16954811988446	5.37426067145315
chr5_100046439_100046800	5.1843514134771	5.15297624115817	4.99660617683287	6.34175527384791	6.58110362143453	6.5100798112344	5.26235685326198	5.49907537378444	5.56595359537692
chr5_100238658_100239688	6.99605686013136	6.8508191504785	7.12137836061074	8.40050844740085	8.72379598536935	8.23128594232184	6.91852652114316	7.50392004270604	7.35915746806027
chr5_101592052_101592580	4.32318552748231	5.25566299305174	4.94206223522307	5.41757652267365	4.98966322004763	7.5916442499584	5.10941897323158	4.55293622148161	5.33926802034765
chr5_105929364_105930156	7.09172036634692	6.99362384858519	7.02102014466784	8.25826153300249	7.64135605803944	8.61330331337566	6.80936787005082	7.35163760531889	7.50560730509406
chr5_109587691_109588094	4.9507478176975	4.84753948160137	4.75974633304687	5.29704499826192	5.42725724492541	6.88080285134228	4.83349167411087	5.01830014103388	4.39686377904455
chr5_111487613_111488925	7.6043534409705	8.13126761739006	7.61675203341956	9.98612009493805	9.03350069485565	9.59280409239732	8.19787706692725	8.91054657187082	8.77987669453179
chr5_111634794_111635279	5.00144276602302	5.59771617405278	5.57538066593436	5.97024531990088	5.86040623891418	7.40205476203391	5.57773623701635	5.30365254530212	5.59528228236095
chr5_113390605_113390830	5.14124240779771	4.84753948160137	5.09838605827147	5.78185961304217	5.59897184736193	6.16303132293984	4.83349167411087	5.12128254706188	4.96789137257081
chr5_113422343_113422634	5.48326720388815	4.97983316355127	5.23612614606138	6.15762600715834	6.20733997943989	6.14411784705025	5.46087877622789	5.49907537378444	5.37426067145315
chr5_118460364_118461391	6.18684730732661	6.82044623497884	6.21802887655353	9.26404933241313	9.35961976954623	8.78397281271229	7.68732034057301	8.49924031340902	7.90575428160328
chr5_136098893_136099284	5.72492594317681	5.80527032189358	5.3597329296812	6.79575391988386	6.43300949020562	6.14411784705025	5.83081862678664	5.6684495826413	5.37426067145315
chr5_136502715_136503282	6.84539808202224	6.8657646516989	6.37281708651559	8.40050844740085	7.74838947752021	7.46310880163109	6.32677844720016	7.30357766554489	6.98024094525027
chr5_137404866_137405482	6.9513810182018	6.43434878379705	6.91303302387953	7.7060718415483	7.92297642586263	7.87572646276921	6.46388225252048	6.73430831103069	6.82366795815021
chr5_137425606_137425897	5.09649476165399	4.84753948160137	5.3597329296812	6.63444051908695	7.04303018547401	6.33912945614498	4.93328899299065	4.77848050308224	5.06119475067209
chr5_142196688_142197067	5.1843514134771	5.80527032189358	4.88467928094931	6.30290440745254	6.53345867917658	6.52463102680754	5.36557786315566	5.26058159127056	5.56595359537692
chr5_142204024_142204622	5.00144276602302	5.55967450384104	4.61727215096542	7.81186149324534	7.95310120418446	8.51255368636865	5.46087877622789	5.16954811988446	5.40829712542069
chr5_142900513_142901501	7.00700963225655	7.13572024103264	6.79613753194556	7.7060718415483	7.54165533804981	8.58962193322257	7.06796697960596	7.22315009827179	7.13080710030558
chr5_143770734_143772154	8.69709721493928	8.85034090378406	9.35555681413715	10.2837890248548	10.0660349893715	9.56879601672845	8.56060583363685	8.93588026576765	8.84770276826023
chr5_145192217_145192745	4.72020111501789	6.32947973703086	5.78846761110906	7.10569739429902	7.53369080276964	7.22815322952612	5.73534177043475	6.5135579045626	6.41496231528783
chr5_145404616_145405487	6.7175089856054	8.53059017384135	8.886686901325	9.87527032575418	9.81415961349183	9.66898659819338	8.25268403132787	8.85850267153356	8.47873013434151
chr5_145705765_145706481	5.30509615720242	5.98474884015102	6.37281708651559	7.94178217275433	8.27732488296854	6.62246818936129	6.20991129125852	7.04725398630639	6.67412087215129
chr5_146999058_146999410	5.04995465835486	5.39507095829312	5.23612614606138	6.2425049043027	6.28671668176849	6.04542093488258	5.18833856029041	4.55293622148161	5.56595359537692
chr5_149619925_149620394	5.57924959816094	5.43826905184329	5.50748365609677	6.69525683526286	7.10904910171039	6.62246818936129	5.65891391161211	5.84642811047017	6.01413869217203
chr5_149755297_149755829	5.09649476165399	5.59771617405278	5.50748365609677	7.96029508575785	6.93787085428266	7.01991069726086	5.78393832218557	5.6684495826413	5.62396144046851
chr5_150205889_150206557	5.69705946163763	5.98474884015102	6.04362438616316	6.37954854507097	7.48495026269941	7.7407052007691	6.06294464689602	6.29195118580388	5.75861426335412
chr5_151081121_151081747	5.04995465835486	6.06627110443527	4.75974633304687	7.53526826684203	7.52568172674325	6.28861472795967	5.2259162443233	6.16627987396257	5.14748474574503
chr5_151081926_151082332	5.00144276602302	5.73965555633426	5.23612614606138	7.00174323279202	7.08738135268321	6.71393622456282	4.83349167411087	5.49907537378444	5.40829712542069
chr5_151096874_151097407	5.00144276602302	5.95644871744437	5.67097541339402	7.14956890187411	6.757010192825	6.48051540072239	5.26235685326198	5.92722764563287	5.92673806626129
chr5_15975725_15976094	4.89761793557942	4.41259548805634	4.82406928026495	5.01254588211642	5.31177306895747	6.82344193280849	4.83349167411087	4.96309436237387	5.06119475067209
chr5_17813113_17813551	5.04995465835486	5.25566299305174	4.75974633304687	5.9448965347768	5.35147200361754	7.26295114654634	5.54950546439953	5.53477683968868	4.86603899965141
chr5_21002176_21002661	4.72020111501789	5.77286877079547	5.3597329296812	5.89272342661445	5.8066105391694	7.25433089300299	4.83349167411087	5.34526256706126	5.53594214372688
chr5_32190766_32191133	4.58173177536939	5.35032747146286	4.88467928094931	5.75263872550098	6.22761613157731	6.35556709167083	5.36557786315566	4.96309436237387	5.50521186085185
chr5_32338089_32338678	6.16712438058979	5.8369017326695	5.09838605827147	6.30290440745254	6.20733997943989	7.78315936556958	5.33212305407683	5.42451885381091	5.30325622761831
chr5_39002228_39002792	5.51606691697811	5.70558547195743	5.27873100350262	5.56218864972537	6.64221458329793	7.56406112186507	5.52064096133666	5.84642811047017	5.56595359537692
chr5_4234448_4234916	4.89761793557942	5.35032747146286	5.19196274601221	5.52754302796456	5.31177306895747	6.94670452849143	4.66324494776609	5.12128254706188	4.75344266646299
chr5_50398056_50398998	6.14711420411333	6.60529322206792	6.27812052510696	7.56787608129366	7.3732810540832	7.98881639320996	6.41966375647734	6.49637764026111	6.87019577254558
chr5_50423656_50424042	6.04242693105143	5.8369017326695	5.94727895696042	6.91528073479303	7.02032490240681	6.67546082817242	6.00348441960571	6.31182850775422	6.31666490449003
chr5_53007673_53008292	5.88083609176975	6.7576703043661	6.40895938186383	9.38981099847994	7.32789710091101	7.67779061282019	6.37399641399491	6.87318956241531	7.30118256127269
chr5_53881740_53882705	6.96268246587687	6.83571418016134	6.46147382999453	8.75843070169971	8.6300732796317	9.0962710177851	7.302831671852	7.99548145728716	8.08283833247149
chr5_58166117_58166416	5.04995465835486	5.39507095829312	5.14610260053397	6.04356472219348	6.32475964848203	6.27135867590682	5.68488734654743	5.49907537378444	5.53594214372688
chr5_66977557_66978075	4.41856050969652	4.84753948160137	4.82406928026495	5.25409719949518	4.6853839782647	7.10881125364417	4.88454463263728	4.70892337784017	4.75344266646299
chr5_6983992_6984539	6.64893770336947	5.98474884015102	6.71246783129	6.78182775629046	8.32874053849589	7.99913674359133	6.47831591500962	6.09885901889972	6.44624392083173
chr5_7232757_7233258	4.08283472392641	4.84753948160137	4.44919285698406	6.58703793849891	7.9649764529693	6.32249485702875	4.88454463263728	5.49907537378444	5.33926802034765
chr5_72614083_72614471	4.78276587068285	4.97983316355127	5.04862699844248	5.49193449130797	5.56641984965212	6.79983027525205	5.36557786315566	4.96309436237387	5.26615527885334
chr5_7306629_7307037	4.72020111501789	5.09809576643333	5.31989792620888	6.28306280928653	7.03172287318337	6.1816879011142	5.26235685326198	5.01830014103388	5.01550390972981
chr5_7328293_7328708	4.65345381277193	4.91568964948103	5.3597329296812	5.78185961304217	7.09825645490993	6.37181253813268	5.39815611069563	5.42451885381091	5.33926802034765
chr5_7344152_7345417	7.43697064930242	7.19590084325555	7.20500973144712	8.52582184404793	9.27406134551274	9.1058385388183	7.34238076685199	7.69459159963285	7.34283184961196
chr5_7517786_7518144	4.65345381277193	5.15297624115817	4.61727215096542	6.17934149154603	6.65708611674012	5.64274524502872	4.72324086912928	5.38551952545029	4.48040658055817
chr5_75292986_75293739	4.72020111501789	5.52047488930579	5.23612614606138	5.89272342661445	5.3899390611307	8.02461797297043	5.75986300959643	5.63629925233447	5.44143422231815
chr5_7655215_7655975	6.22546499763016	6.62306174493893	6.13359892427142	7.89763440908479	7.64874558436022	7.64526712168809	6.19237815838437	6.92513848678074	6.33353836514506
chr5_7965288_7965683	4.9507478176975	4.29214174538023	4.75974633304687	5.83844147997935	6.0789680959429	5.93900519315651	5.39815611069563	4.84362900624899	5.14748474574503
chr5_86747163_86747962	5.04995465835486	5.95644871744437	5.31989792620888	6.26293260002206	6.51721017213482	6.5813702920901	5.14953833757747	5.12128254706188	5.59528228236095
chr5_91711913_91712393	5.48326720388815	5.43826905184329	5.19196274601221	5.86585738580838	6.05635159717674	7.33827734443397	5.7103563682602	5.21592698865429	5.78396912708738
chr5_98263814_98264163	4.84174864344608	4.97983316355127	4.69108770418092	5.83844147997935	5.35147200361754	6.33912945614498	5.14953833757747	4.90500222035045	4.86603899965141
chr6_104406813_104407861	8.12796451587609	7.51180357348609	7.7819583015673	8.41845526625333	8.63750322909636	9.22914512880202	6.43455951250238	6.18803704113129	6.3666822123142
chr6_108793718_108794158	4.50395163884461	5.48003651914593	4.61727215096542	6.46977352347919	5.35147200361754	6.93593139747383	5.02476713761194	5.16954811988446	5.44143422231815
chr6_110236320_110236612	5.37944017097015	5.35032747146286	5.39832980822125	6.2425049043027	6.22761613157731	6.04542093488258	4.97996317988123	4.96309436237387	4.62675927162875
chr6_114696573_114697019	5.69705946163763	5.39507095829312	5.73102916900279	6.739206053602	6.14465519682857	6.94670452849143	5.2259162443233	5.95311727984354	6.03513591764579
chr6_117021759_117022192	4.9507478176975	5.35032747146286	4.82406928026495	5.25409719949518	5.75054859337279	6.7265314798838	4.97996317988123	5.07094090615571	4.96789137257081
chr6_117087644_117088383	7.81747970971684	8.71781001211863	8.06437347944844	10.0636459379789	9.39729036129943	8.66924450006315	7.302831671852	8.02533186122945	7.87210578944659
chr6_117494463_117494985	4.50395163884461	5.30390802214057	4.88467928094931	5.1152102446966	5.72160147619125	7.10881125364417	5.36557786315566	4.63412250247546	4.69213825916628
chr6_125375166_125375764	7.93050628445942	6.62306174493893	7.25489307650551	8.27313585595986	8.80850521669544	8.34885320420149	6.34269679842825	7.57842618204796	7.14030033155248
chr6_12663999_12664540	6.57685246784565	6.51291110189039	6.59257245436585	7.91038711084123	7.6779286319129	6.85813659423854	6.4046070992806	6.4254635298143	6.83544408829356
chr6_128330782_128331128	5.14124240779771	5.04049531932479	4.94206223522307	5.62880875088007	5.75054859337279	6.10548975811948	5.06787055900771	4.70892337784017	4.55653392645598
chr6_128534118_128534502	5.30509615720242	4.97983316355127	4.94206223522307	6.26293260002206	6.00995976295526	5.93900519315651	5.06787055900771	5.42451885381091	5.26615527885334
chr6_128579884_128580487	6.29960253096963	5.55967450384104	5.23612614606138	7.57591336569038	7.40857850642067	7.43290746753756	5.73534177043475	5.38551952545029	5.83327215608474
chr6_128738438_128738979	4.50395163884461	4.29214174538023	4.102817507454	7.378578362173	7.0653786038777	6.98899750061459	3.88984998088756	3.4887402094324	3.4887402094324
chr6_128752603_128753602	9.16591456863667	8.34208664603432	8.41833136668737	10.5948982802764	10.4182470565597	10.312744703884	8.0815698744863	8.32312982346166	8.29647001485156
chr6_128755222_128755503	5.37944017097015	4.51744901867873	4.99660617683287	6.95298282628059	7.19256687640351	7.20148622266693	4.83349167411087	4.77848050308224	4.81125748507289
chr6_12924865_12925285	5.88083609176975	5.39507095829312	5.31989792620888	6.72470795671584	6.96192177881431	7.32187814830335	5.63241380061021	4.84362900624899	6.05581401072936
chr6_134044084_134044826	5.99819270610715	6.80501169010515	6.5285564870974	7.96641342602654	7.70652962585066	7.64526712168809	6.57538616766173	6.8192626096362	6.89289867661991
chr6_134192740_134193728	7.20053272508715	6.8657646516989	6.17646194374415	7.93555780895035	7.71359164130133	7.28850390492905	6.78648811597623	6.49637764026111	6.73836827435046
chr6_134226970_134227401	4.78276587068285	5.04049531932479	4.69108770418092	5.52754302796456	5.49873652321933	7.14660760321208	4.77984183942461	5.16954811988446	5.14748474574503
chr6_134242471_134243171	7.48459506622563	7.27610242681369	7.9483375777118	10.0070070028316	9.67315922123761	8.59981881126672	7.32669226703007	8.65613941576553	8.10713336990171
chr6_134625879_134626328	5.09649476165399	5.35032747146286	4.82406928026495	6.37954854507097	7.24238510017389	6.94670452849143	5.14953833757747	4.77848050308224	4.62675927162875
chr6_134912508_134912814	5.41500950691206	5.39507095829312	4.75974633304687	6.15762600715834	6.4673009931239	6.62246818936129	5.10941897323158	5.16954811988446	5.30325622761831
chr6_135475648_135476313	6.22546499763016	6.19217739009439	5.97201507023533	8.13338314720935	8.33789463950649	7.49998567499008	6.44929787947763	6.36980657649881	6.63411710770235
chr6_135656935_135657346	5.04995465835486	5.30390802214057	4.69108770418092	5.49193449130797	6.4502605386563	5.91667920637247	4.88454463263728	5.26058159127056	4.91815147574556
chr6_135990504_135990988	5.60971689191453	5.80527032189358	5.54188080366652	6.58703793849891	6.74316152763435	7.24565825603215	6.13839620897003	6.36980657649881	5.90397448937403
chr6_136234328_136234985	5.77895346980676	5.86780124795597	5.78846761110906	7.95415058105464	8.19406441277289	6.59520363894206	6.11991982290273	6.44353256967332	6.39905426514324
chr6_136342378_136342688	4.9507478176975	5.04049531932479	4.75974633304687	6.34175527384791	6.43300949020562	6.32249485702875	5.18833856029041	4.96309436237387	5.01550390972981
chr6_136733516_136733990	4.78276587068285	5.20541955457825	4.82406928026495	6.32246586528313	6.78430662584922	6.3056583334286	5.33212305407683	5.49907537378444	5.33926802034765
chr6_136911170_136911788	5.44959905080258	6.01246986667965	6.06667990093139	7.17100819139329	7.35530004680119	6.20009477614992	6.04341185363813	6.14417259865392	6.13552913807774
chr6_136914421_136914914	5.2259549236102	5.15297624115817	5.04862699844248	5.83844147997935	5.8066105391694	7.55708155615669	5.2259162443233	5.16954811988446	5.14748474574503
chr6_136946480_136947017	6.31753249451024	5.80527032189358	5.70134525822238	7.21294300223197	7.0653786038777	6.59520363894206	5.60536313220436	6.02794010016892	5.26615527885334
chr6_137105959_137106371	4.58173177536939	4.77470972632688	4.75974633304687	5.9448965347768	5.98615593212659	6.7265314798838	5.06787055900771	4.84362900624899	4.75344266646299
chr6_137243058_137244224	6.9850189830072	7.55828191546001	8.16655693285207	9.80544842977027	9.51081198414894	8.94723455876722	7.6437472019673	7.815787356622	7.47599687283537
chr6_137762626_137763044	5.48326720388815	5.15297624115817	4.75974633304687	6.11313617646134	6.00995976295526	6.45031214066358	5.14953833757747	4.84362900624899	4.96789137257081
chr6_137891411_137892197	6.22546499763016	6.11803026723706	5.78846761110906	8.16030862869211	8.14273767330247	8.90126774433981	5.87610786370832	5.63629925233447	5.65202177658926
chr6_138034324_138034842	4.50395163884461	3.4887402094324	4.5371768641632	6.41634218626303	6.22761613157731	6.06573910701626	4.5992849791234	4.11231350842439	4.96789137257081
chr6_143207690_143208237	5.44959905080258	5.98474884015102	6.13359892427142	6.22177041514801	7.64874558436022	7.93607264609157	5.68488734654743	5.46234547787415	5.56595359537692
chr6_143993902_143994482	6.42050690425904	6.60529322206792	5.76005985681329	7.36934900247059	8.07862519050671	6.787874910978	5.46087877622789	5.21592698865429	5.94912351457254
chr6_144023253_144023884	5.57924959816094	5.55967450384104	5.19196274601221	6.04356472219348	6.28671668176849	7.95210005326772	5.57773623701635	5.49907537378444	5.44143422231815
chr6_145926244_145926844	7.11213275671224	6.03963631367399	5.78846761110906	7.09451501467716	7.00883478586392	8.10802363317682	5.9623464051684	6.16627987396257	6.17371171986947
chr6_146347393_146347782	6.29960253096963	6.16790381865363	5.81628054276502	6.96533081158367	6.79775959712186	7.52881814480939	5.46087877622789	5.92722764563287	6.1547531754692
chr6_146417263_146418235	9.16833802980845	7.70590127119768	7.84175775101385	10.2416114059946	10.3050830663063	10.0396465547005	7.5591343969542	8.44289710806076	8.07792967101675
chr6_146421785_146422027	5.04995465835486	4.69631338070272	4.5371768641632	5.41757652267365	5.53302465216509	7.04015213413574	5.26235685326198	4.90500222035045	5.10513845734613
chr6_146430720_146431154	5.2259549236102	5.8369017326695	5.19196274601221	7.35070955915636	7.34622399527098	7.01991069726086	5.18833856029041	5.81837414630569	5.47372349927272
chr6_146448467_146448944	6.59156845660927	6.60529322206792	7.02102014466784	8.53407505137969	8.7785804208681	8.09365219594795	6.52074389923562	6.80545350596424	6.71301955874008
chr6_146584147_146584361	5.26616912808035	4.69631338070272	4.44919285698406	6.0903372509042	5.72160147619125	6.86951506435935	4.37456001258456	4.77848050308224	4.39686377904455
chr6_146702347_146702778	5.72492594317681	5.73965555633426	5.70134525822238	6.26293260002206	6.70078079820256	6.49537571758275	5.75986300959643	5.42451885381091	5.99281174916772
chr6_146725075_146725613	5.2259549236102	5.77286877079547	5.50748365609677	6.739206053602	6.26729594697441	7.43290746753756	5.87610786370832	5.87390544089667	5.99281174916772
chr6_146741885_146742504	5.66858898571634	5.8369017326695	5.60803325074071	6.30290440745254	6.14465519682857	7.9306901958753	5.75986300959643	5.42451885381091	5.67949173022655
chr6_146744037_146745103	6.7440299790922	7.1600982805087	6.75492240688433	9.46937830774671	9.01651076458187	9.2269549402745	6.77490782526488	6.88635639834164	6.90411517062504
chr6_146765342_146765848	4.41856050969652	4.29214174538023	4.102817507454	7.26368506978214	6.98557197789645	4.80499756707232	4.37456001258456	4.36400170284407	3.4887402094324
chr6_146848197_146848506	5.14124240779771	5.30390802214057	4.82406928026495	7.20257435392359	6.48413608962596	5.58617968245522	4.93328899299065	5.84642811047017	5.56595359537692
chr6_146857752_146857987	5.63948530847514	5.20541955457825	4.88467928094931	6.60301715984717	6.0789680959429	6.33912945614498	5.36557786315566	5.30365254530212	4.86603899965141
chr6_146909442_146909972	6.53175491792998	6.28520997421767	6.19740228294851	6.940526461524	7.29995825151456	6.94670452849143	6.31067532637804	5.87390544089667	5.92673806626129
chr6_147110611_147111060	5.1843514134771	5.35032747146286	5.23612614606138	6.2425049043027	6.91340515818608	6.5813702920901	5.33212305407683	5.38551952545029	5.78396912708738
chr6_147192199_147192570	5.09649476165399	5.09809576643333	5.19196274601221	7.2536799811463	6.51721017213482	5.84738643057817	4.83349167411087	3.93137530374311	4.55653392645598
chr6_147428946_147429332	4.41856050969652	5.43826905184329	4.69108770418092	7.20257435392359	7.22266610707997	6.76365638430588	5.36557786315566	5.16954811988446	5.06119475067209
chr6_16309574_16310448	5.09649476165399	5.43826905184329	4.94206223522307	7.92302758873206	7.95905109696316	7.23693258811579	5.2259162443233	5.12128254706188	5.33926802034765
chr6_18257914_18258460	4.9507478176975	4.91568964948103	4.88467928094931	7.12780206791444	6.87589629693197	5.98257920082028	5.02476713761194	4.77848050308224	5.22788691696041
chr6_21501404_21501909	6.77006180017963	6.19217739009439	5.63988422258532	8.28785799067257	7.93510224327641	7.11835479740085	5.52064096133666	7.30357766554489	6.53609317162465
chr6_21980372_21980779	4.72020111501789	5.04049531932479	4.82406928026495	5.62880875088007	5.49873652321933	6.7758175446491	5.33212305407683	5.16954811988446	4.48040658055817
chr6_22341226_22341680	5.57924959816094	5.25566299305174	5.23612614606138	5.99512792219141	6.36178707352669	6.21825883319319	5.42990788568903	4.84362900624899	5.44143422231815
chr6_22393403_22394297	6.16712438058979	6.35109577171023	5.8702247374371	9.1452312753239	8.5885089893678	8.22690413911679	6.26121138266571	6.67469115701367	6.84712302716056
chr6_30057434_30057892	4.89761793557942	5.04049531932479	5.23612614606138	6.87654871911587	4.8178121664102	7.06010945451361	5.06787055900771	5.01830014103388	5.06119475067209
chr6_31066378_31066856	6.08526891501159	5.8369017326695	5.84352479652255	6.61881665388097	6.88850988025171	7.49998567499008	6.38938590619881	6.35074825939569	6.01413869217203
chr6_40372922_40373329	5.60971689191453	5.80527032189358	5.50748365609677	6.72470795671584	6.71504968276267	6.4037450863252	5.9623464051684	6.09885901889972	5.99281174916772
chr6_49232056_49232626	5.88083609176975	5.43826905184329	5.60803325074071	6.30290440745254	7.47666303227302	6.93593139747383	6.00348441960571	6.16627987396257	6.09625255509484
chr6_5332600_5333007	6.45320617769521	5.77286877079547	5.70134525822238	6.57087474257321	7.54957582878348	7.40983055627648	5.75986300959643	5.49907537378444	5.83327215608474
chr6_5353093_5353516	5.41500950691206	5.43826905184329	5.60803325074071	5.97024531990088	6.28671668176849	6.37181253813268	5.10941897323158	5.63629925233447	5.50521186085185
chr6_53751437_53752455	6.85757311221891	6.99362384858519	6.68343767335424	8.3685528313945	7.46832753846437	8.36089834451889	6.65355706225481	7.12689348698417	6.9262853908503
chr6_5459473_5460165	5.92901080239033	6.03963631367399	6.04362438616316	6.79575391988386	7.57307787226447	6.53903260035431	5.42990788568903	6.33142482466599	6.35020913949154
chr6_56285966_56286454	5.48326720388815	5.55967450384104	5.3597329296812	5.83844147997935	5.93725475820004	6.93593139747383	5.54950546439953	5.07094090615571	5.06119475067209
chr6_58890651_58890995	5.72492594317681	5.59771617405278	5.43577203022183	6.76776296982329	6.3433967780745	5.87088402517185	5.26235685326198	5.42451885381091	5.70639770108368
chr6_71368925_71369284	4.9507478176975	5.25566299305174	4.44919285698406	6.66517705471391	5.09105624693094	6.787874910978	5.42990788568903	4.96309436237387	4.81125748507289
chr6_80115725_80115996	5.04995465835486	5.04049531932479	5.63988422258532	6.15762600715834	6.24759854259698	5.82346846993153	5.10941897323158	5.12128254706188	5.44143422231815
chr6_82884594_82885456	7.28377084453396	7.14796140064023	6.80961304816381	8.31206503757599	7.93510224327641	8.69166221178997	7.08675595451834	7.5944697211486	7.0625207855831
chr6_8295446_8295844	5.69705946163763	5.20541955457825	5.04862699844248	6.37954854507097	6.54952088863866	6.6623985729299	5.33212305407683	6.25131910344338	5.33926802034765
chr6_87825057_87825534	5.26616912808035	6.01246986667965	5.27873100350262	6.28306280928653	7.03172287318337	7.52881814480939	5.9199173113081	6.07562667006537	5.62396144046851
chr6_88703619_88703972	5.57924959816094	5.43826905184329	5.09838605827147	6.80954422006985	6.22761613157731	6.4037450863252	5.7103563682602	5.30365254530212	5.88081891840262
chr6_88889190_88889864	6.96268246587687	6.8657646516989	6.44418772071095	8.08922545597425	8.52181676987108	7.9306901958753	6.94969928780963	7.10459038949527	7.02197618009044
chr6_8906559_8907800	7.12223024407976	7.03380643149981	7.23514853859563	7.94797968625533	8.45609413178343	8.59981881126672	7.21176406059079	7.94013661336449	6.85870639534371
chr6_8909853_8910193	5.30509615720242	5.35032747146286	4.99660617683287	6.13556155640308	6.74316152763435	6.98899750061459	5.54950546439953	6.18803704113129	5.62396144046851
chr6_90309817_90310932	7.40431688409431	7.49278143961496	6.97403682234475	8.59845131913881	8.49752096428986	9.28284562608584	7.38086467236898	7.27394582380633	7.54177943290933
chr6_90854181_90854468	5.26616912808035	4.84753948160137	5.19196274601221	5.62880875088007	5.66172408462695	6.27135867590682	4.97996317988123	5.01830014103388	5.14748474574503
chr6_92833334_92833977	5.41500950691206	6.2160302423062	6.13359892427142	8.72278011257833	9.02219635577904	7.90895643073223	5.89819109020633	5.6684495826413	6.03513591764579
chr6_93676870_93677291	5.99819270610715	5.80527032189358	5.78846761110906	6.52123644307891	6.79775959712186	6.38787039315599	5.87610786370832	5.49907537378444	5.47372349927272
chr6_94745502_94745798	5.41500950691206	4.97983316355127	4.99660617683287	6.01956213920645	6.00995976295526	6.1816879011142	5.26235685326198	5.01830014103388	5.33926802034765
chr6_95525532_95525919	4.89761793557942	5.52047488930579	4.82406928026495	5.41757652267365	5.83377933125678	6.92507582913692	5.29773644189112	5.01830014103388	5.22788691696041
chr6_99245846_99246412	6.0640161600773	5.95644871744437	6.21802887655353	6.80954422006985	7.52568172674325	6.88080285134228	5.83081862678664	6.65938420384131	6.11603169413309
chr7_103319284_103319926	5.34282636793505	5.67060915520282	5.14610260053397	7.2536799811463	5.8066105391694	6.67546082817242	5.42990788568903	5.6033353896791	5.75861426335412
chr7_107823237_107824070	7.07101096077662	5.8369017326695	5.63988422258532	7.69135831528919	7.44302572545568	7.23693258811579	5.80758482872525	6.12170320317361	5.99281174916772
chr7_116614220_116614909	6.73083180016027	6.41399747399255	6.35438760223728	8.08360916052656	7.18239093808457	7.73453646736473	6.65355706225481	7.07046654184759	7.09218837621275
chr7_120283229_120284099	6.69047965692297	6.06627110443527	5.92208120897917	7.5269989845839	6.62718414794038	7.47797375523352	6.08220158270332	6.62826157849994	6.1547531754692
chr7_133768620_133769497	6.22546499763016	6.88055407577202	6.65379664473182	8.72278011257833	7.33708993116125	8.87632550041068	6.99022564322229	7.41631698073573	7.3991739315506
chr7_16587429_16587949	4.72020111501789	5.73965555633426	5.81628054276502	6.13556155640308	6.70078079820256	7.15590204312934	5.60536313220436	5.78971696468868	5.59528228236095
chr7_17160492_17161260	5.60971689191453	5.86780124795597	5.89640311512656	7.07188317640006	7.31864473604069	7.14660760321208	5.89819109020633	6.97525163417177	6.01413869217203
chr7_31541158_31541814	6.38702210948736	6.26253277277325	6.47854859984888	8.13880872287054	7.64135605803944	6.7265314798838	6.20991129125852	6.36980657649881	6.76326966719966
chr7_3291233_3291511	4.72020111501789	5.39507095829312	4.99660617683287	5.59592700974326	5.31177306895747	7.64526712168809	5.42990788568903	5.16954811988446	4.86603899965141
chr7_3447476_3448097	4.89761793557942	5.25566299305174	4.99660617683287	5.97024531990088	5.22829432937605	7.12783480578714	5.46087877622789	5.01830014103388	5.37426067145315
chr7_35175767_35176118	5.41500950691206	6.16790381865363	5.70134525822238	7.18160809526125	6.39785361088978	7.39423645591678	5.65891391161211	6.4254635298143	5.99281174916772
chr7_37789454_37790236	6.86964434427907	7.74657627874119	7.27436818072326	8.66383803521906	8.82811529151072	8.5793523467046	7.99020129425471	7.55401891106854	7.94403982915712
chr7_39015316_39015629	4.84174864344608	5.25566299305174	5.04862699844248	5.25409719949518	5.56641984965212	7.18342709112944	5.18833856029041	4.96309436237387	5.33926802034765
chr7_47122457_47123536	5.99819270610715	6.62306174493893	6.40895938186383	7.46773684079553	7.45150947052175	7.69059623799483	6.31067532637804	6.38860720355162	7.0724788734426
chr7_48172096_48172564	6.22546499763016	6.06627110443527	5.70134525822238	7.01367619826504	6.99725099883897	6.59520363894206	5.89819109020633	6.05199201809288	6.09625255509484
chr7_64913155_64913375	5.1843514134771	4.77470972632688	4.61727215096542	6.22177041514801	5.83377933125678	5.79911368737834	5.36557786315566	5.07094090615571	5.18836320476892
chr7_73768278_73768809	5.00144276602302	5.52047488930579	5.14610260053397	5.9448965347768	6.10121603023436	6.46549540136262	5.39815611069563	5.16954811988446	5.33926802034765
chr7_77411848_77412419	5.26616912808035	5.09809576643333	4.82406928026495	5.66088011585986	5.09105624693094	8.34885320420149	5.02476713761194	5.30365254530212	5.40829712542069
chr7_82666064_82666491	5.48326720388815	5.30390802214057	5.19196274601221	5.83844147997935	6.12310780835212	6.82344193280849	5.46087877622789	5.76042798071335	5.44143422231815
chr7_86070407_86071069	7.6043534409705	6.80501169010515	7.20500973144712	8.53407505137969	7.89841333196244	8.71373640466786	7.2455557210808	7.2538439705507	7.27559726009385
chr7_88681464_88681784	5.57924959816094	5.48003651914593	5.39832980822125	7.22323681651123	6.39785361088978	6.14411784705025	5.39815611069563	5.84642811047017	5.56595359537692
chr7_89333552_89333915	5.04995465835486	5.25566299305174	5.39832980822125	6.37954854507097	6.4673009931239	5.96096774510113	5.02476713761194	5.49907537378444	5.40829712542069
chr7_89424315_89424698	5.41500950691206	5.20541955457825	4.99660617683287	6.0903372509042	6.0333534344951	7.13725212979073	5.52064096133666	5.76042798071335	5.62396144046851
chr7_90626048_90626893	5.63948530847514	5.55967450384104	5.60803325074071	6.72470795671584	7.18239093808457	6.92507582913692	5.9830715749684	6.4254635298143	6.03513591764579
chr7_90888027_90889011	6.48515705725978	7.18406628688517	7.15331804272011	8.94942964580673	9.08601784257036	8.96574403493999	6.79797428164166	8.11688953839347	7.54890550148363
chr7_91138876_91139466	5.54804637919433	5.48003651914593	5.31989792620888	7.01367619826504	6.94994726783873	7.69695642663372	5.89819109020633	6.20945550160862	5.99281174916772
chr7_96564288_96564935	5.88083609176975	6.16790381865363	5.94727895696042	8.25826153300249	6.82428748784522	6.56739924870588	6.08220158270332	6.62826157849994	6.03513591764579
chr7_99844591_99845383	5.66858898571634	5.67060915520282	5.89640311512656	6.64989271218349	6.68636598357809	6.89200141454603	5.65891391161211	5.95311727984354	6.07618303248103
chr8_109495870_109496215	4.89761793557942	4.91568964948103	5.09838605827147	6.739206053602	5.86040623891418	5.46500800983069	5.2259162443233	5.16954811988446	5.37426067145315
chr8_118288352_118289126	8.21032960220808	6.7576703043661	6.72676177498329	8.08360916052656	8.39162928764777	9.1058385388183	7.302831671852	6.33142482466599	7.04239298938425
chr8_118857851_118858475	5.85608465925464	6.37238059126393	6.08935216700046	7.20257435392359	8.21905692091485	6.91413653059505	6.54833126880014	6.79150820381264	6.52151331428217
chr8_119392557_119393012	5.77895346980676	5.04049531932479	4.94206223522307	6.739206053602	7.31864473604069	6.92507582913692	5.4911104183581	5.21592698865429	5.26615527885334
chr8_123040269_123040946	6.26303073514953	6.51291110189039	6.49541729028108	7.378578362173	6.68636598357809	7.52881814480939	6.20991129125852	5.81837414630569	6.1547531754692
chr8_124372406_124372656	5.30509615720242	5.15297624115817	5.27873100350262	7.07188317640006	5.83377933125678	6.14411784705025	5.36557786315566	5.21592698865429	4.96789137257081
chr8_126899054_126899968	5.90513914669062	7.05997735542318	6.17646194374415	8.01444437543079	7.68513252989293	6.99937681457032	6.50674371267089	6.8192626096362	6.46162560524499
chr8_129222730_129223520	5.85608465925464	6.39334454087443	6.71246783129	8.0203369289733	7.60382599941866	7.52881814480939	6.60192929443073	7.0117088042754	6.75087387612485
chr8_129283634_129284041	5.54804637919433	5.59771617405278	5.3597329296812	6.75355671440212	6.05635159717674	7.45561801979199	6.24432231696421	5.01830014103388	5.90397448937403
chr8_18724616_18725130	6.18684730732661	6.58729707883408	6.25837900717615	7.17100819139329	6.82428748784522	8.32855121414326	6.47831591500962	6.8192626096362	6.46162560524499
chr8_25594892_25595552	6.90525288462862	6.95227139139158	7.80216951204897	7.89121534530001	8.40475526534244	8.45753789812151	7.55241397141745	7.28389158731858	7.35915746806027
chr8_32483456_32484210	5.14124240779771	6.06627110443527	6.04362438616316	6.92795976610628	6.61199129090384	8.25730015316013	6.19237815838437	6.07562667006537	5.70639770108368
chr8_32738547_32739068	5.60971689191453	5.80527032189358	5.23612614606138	7.07188317640006	6.56540114058194	7.21931950801343	5.4911104183581	6.25131910344338	6.1547531754692
chr8_36256714_36257349	5.85608465925464	6.01246986667965	6.15519771320326	7.01367619826504	6.93787085428266	6.53903260035431	6.10119073740637	6.16627987396257	6.07618303248103
chr8_37230219_37230695	5.09649476165399	5.09809576643333	5.31989792620888	5.91906263015774	6.28671668176849	6.49537571758275	5.68488734654743	5.16954811988446	5.44143422231815
chr8_37288398_37289350	5.34282636793505	6.06627110443527	6.1116543509322	7.6309464289074	7.61895614595991	6.64921397360613	6.19237815838437	6.05199201809288	5.75861426335412
chr8_37723299_37723913	5.14124240779771	5.70558547195743	4.94206223522307	5.72275771591935	6.3433967780745	7.69695642663372	5.60536313220436	5.569511542944	5.40829712542069
chr8_37790429_37791034	6.60613181159387	5.95644871744437	6.59257245436585	7.20257435392359	7.10904910171039	7.9144207771499	6.64082673167777	6.00345506131291	6.56480555529245
chr8_37930583_37931010	4.89761793557942	5.55967450384104	5.54188080366652	7.07188317640006	6.50077086602511	6.43496191451881	5.39815611069563	5.73047639202445	5.44143422231815
chr8_38392793_38393077	4.78276587068285	4.97983316355127	4.44919285698406	5.66088011585986	6.32475964848203	5.64274524502872	4.93328899299065	4.90500222035045	4.81125748507289
chr8_38452560_38453018	4.21385001998628	4.29214174538023	4.35086228891288	5.91906263015774	6.77072434524412	7.21043073848393	4.93328899299065	4.55293622148161	4.48040658055817
chr8_38851714_38852238	4.08283472392641	4.84753948160137	4.23806736512361	5.83844147997935	6.4673009931239	6.16303132293984	4.37456001258456	4.84362900624899	4.69213825916628
chr8_39145155_39145463	5.00144276602302	4.91568964948103	5.09838605827147	5.99512792219141	5.56641984965212	6.14411784705025	5.39815611069563	5.01830014103388	4.96789137257081
chr8_40189177_40189912	8.39149530845183	7.30914131477915	7.7751574852443	9.11805234181264	8.88539338524682	9.34273126449739	7.59227162494644	6.36980657649881	7.32631755635719
chr8_41406299_41407177	5.90513914669062	5.98474884015102	6.06667990093139	9.55899889497578	9.73503597947716	9.36878977583548	6.35843472460396	6.07562667006537	6.07618303248103
chr8_41583002_41583579	6.18684730732661	5.52047488930579	5.76005985681329	7.43273744045313	7.23255967121113	7.12783480578714	5.87610786370832	5.63629925233447	6.21086224525659
chr8_41686157_41686530	4.50395163884461	5.43826905184329	5.27873100350262	6.37954854507097	6.05635159717674	6.53903260035431	5.39815611069563	5.38551952545029	5.26615527885334
chr8_41695049_41695859	4.84174864344608	4.69631338070272	4.94206223522307	8.79322039939874	5.49873652321933	6.0038512512724	5.54950546439953	5.569511542944	5.40829712542069
chr8_41700791_41701145	4.72020111501789	5.67060915520282	5.23612614606138	6.17934149154603	6.0333534344951	6.4037450863252	4.77984183942461	5.07094090615571	4.91815147574556
chr8_41711581_41712035	5.2259549236102	4.91568964948103	4.88467928094931	7.7060718415483	7.59620060164654	7.39423645591678	5.02476713761194	4.96309436237387	4.86603899965141
chr8_41712295_41712765	4.65345381277193	5.15297624115817	5.47213426968616	7.65390020115277	7.42590580561161	6.73901526900194	5.4911104183581	5.53477683968868	5.37426067145315
chr8_42236550_42236914	4.32318552748231	5.30390802214057	4.5371768641632	5.69218346466636	6.10121603023436	5.79911368737834	4.93328899299065	5.07094090615571	4.86603899965141
chr8_42241360_42241905	5.51606691697811	5.30390802214057	5.54188080366652	6.45218938915625	7.15141984730887	6.56739924870588	5.63241380061021	5.26058159127056	5.50521186085185
chr8_42260330_42261061	4.50395163884461	4.14748621852302	4.102817507454	10.4498954734341	10.508066492752	10.4439028915066	4.72324086912928	3.4887402094324	5.22788691696041
chr8_45432654_45433420	4.50395163884461	5.30390802214057	4.94206223522307	5.56218864972537	4.93533206049918	8.11278236890512	4.77984183942461	5.07094090615571	5.30325622761831
chr8_47698787_47699153	6.46927295248521	6.16790381865363	6.46147382999453	7.16032886489378	7.35530004680119	7.30528850861733	6.19237815838437	6.92513848678074	6.31666490449003
chr8_55633621_55634167	4.9507478176975	4.61113840469238	5.14610260053397	6.01956213920645	5.83377933125678	7.70959281416079	5.65891391161211	5.81837414630569	5.50521186085185
chr8_55651015_55651489	5.37944017097015	4.97983316355127	5.39832980822125	6.71005929459645	7.19256687640351	6.20009477614992	5.52064096133666	5.73047639202445	5.83327215608474
chr8_63338197_63338936	6.73083180016027	6.37238059126393	5.76005985681329	7.40591426644483	7.3732810540832	8.38861776648359	5.94129860217352	7.2538439705507	5.80884884232986
chr8_63774274_63774685	5.26616912808035	5.67060915520282	5.39832980822125	5.78185961304217	6.0789680959429	7.66486960609279	5.78393832218557	4.84362900624899	5.75861426335412
chr8_63789259_63789609	4.78276587068285	4.97983316355127	5.23612614606138	5.78185961304217	5.63072605828805	6.70122744920955	5.29773644189112	5.16954811988446	5.22788691696041
chr8_66682998_66683504	5.57924959816094	5.89800418391875	5.8702247374371	8.03787101791143	8.42636938193194	6.45031214066358	5.39815611069563	5.63629925233447	6.35020913949154
chr8_7060222_7060688	5.66858898571634	5.52047488930579	4.99660617683287	6.45218938915625	6.78430662584922	6.56739924870588	6.02359473789729	5.46234547787415	5.70639770108368
chr8_70702758_70703247	4.78276587068285	4.91568964948103	4.69108770418092	4.95751520675919	5.31177306895747	7.16513625034745	4.93328899299065	4.46372875765056	4.55653392645598
chr8_70711628_70712161	5.09649476165399	4.97983316355127	4.69108770418092	5.52754302796456	5.13859605803872	6.85813659423854	4.97996317988123	4.84362900624899	5.22788691696041
chr8_75866524_75867458	5.72492594317681	6.43434878379705	5.50748365609677	6.58703793849891	7.02032490240681	8.32034954471372	5.94129860217352	6.33142482466599	6.33353836514506
chr8_77429742_77430710	6.77006180017963	6.55059741298516	7.06649990856068	8.25326905761705	8.17885778792755	8.22690413911679	6.83188331474726	7.34215407682478	7.3991739315506
chr8_79741466_79741987	5.00144276602302	5.70558547195743	5.04862699844248	7.01367619826504	7.64874558436022	6.35556709167083	5.46087877622789	6.05199201809288	5.53594214372688
chr8_80008235_80008502	4.41856050969652	4.84753948160137	5.3597329296812	6.36078036749451	6.36178707352669	6.52463102680754	5.39815611069563	4.77848050308224	5.50521186085185
chr8_80247434_80248604	7.23812813164475	7.80165112720223	8.05878886142476	8.57864111378356	8.53778918673071	9.29961577968113	8.00992536564889	7.86946286779322	7.89462547877935
chr8_80561562_80562336	5.75221554016381	6.16790381865363	5.81628054276502	7.19212976287281	7.74838947752021	8.5268763601844	6.17461877337077	5.6033353896791	6.17371171986947
chr8_81172858_81173270	4.84174864344608	5.04049531932479	5.09838605827147	6.01956213920645	5.49873652321933	6.46549540136262	5.02476713761194	4.63412250247546	5.22788691696041
chr8_81618763_81619341	6.24437561486065	6.26253277277325	5.81628054276502	7.67649227717831	6.98557197789645	7.87011260901988	6.02359473789729	6.16627987396257	6.26477552718106
chr8_82842146_82843058	6.84539808202224	7.24228078791507	7.51419891510603	8.21269304310331	8.71679909944408	7.8924375470218	6.95993985169713	7.10459038949527	7.16840628537314
chr8_87033762_87033994	4.50395163884461	5.30390802214057	5.23612614606138	6.20071936456522	5.91212345275853	5.93900519315651	5.14953833757747	4.63412250247546	4.91815147574556
chr8_87174325_87175073	5.37944017097015	5.89800418391875	5.76005985681329	6.28306280928653	6.43300949020562	8.0093835104001	5.94129860217352	5.78971696468868	5.78396912708738
chr8_89349688_89350886	7.83592813459894	7.26491735937185	7.04394184622692	8.8928168168231	7.6264617433907	8.55510130372239	7.44762852733508	7.4253226218649	7.57706047902322
chr8_89396937_89397816	8.21971670565179	7.31998658470893	7.04394184622692	9.26404933241313	8.01151974394901	8.38075225154308	7.25388005308463	7.48682316931957	7.22300837901944
chr8_90030789_90031222	5.04995465835486	5.43826905184329	5.04862699844248	5.49193449130797	5.96192641975041	6.37181253813268	5.2259162443233	5.07094090615571	5.10513845734613
chr8_90258299_90259433	6.45320617769521	6.60529322206792	6.33571036885101	8.4838309891467	7.92905212835522	7.417564302411	6.85404608403761	6.88635639834164	7.18684029806534
chr8_90451303_90451953	5.77895346980676	6.01246986667965	5.63988422258532	6.68029723925426	6.71504968276267	7.25433089300299	6.15662694386745	6.09885901889972	6.2470373538873
chr8_90556199_90556668	5.14124240779771	5.59771617405278	5.47213426968616	6.26293260002206	6.24759854259698	7.29692086613471	5.33212305407683	5.49907537378444	5.47372349927272
chr8_91346380_91346843	5.26616912808035	5.8369017326695	5.31989792620888	6.52123644307891	6.05635159717674	7.01991069726086	5.75986300959643	5.87390544089667	5.44143422231815
chr8_91433756_91434051	4.50395163884461	4.61113840469238	4.61727215096542	6.88957736104669	7.11976055011103	6.32249485702875	4.1791164886927	4.63412250247546	4.69213825916628
chr8_91545050_91545488	6.16712438058979	5.70558547195743	5.27873100350262	6.86339913768768	7.04303018547401	6.79983027525205	5.52064096133666	5.78971696468868	5.88081891840262
chr8_91777537_91778047	4.21385001998628	5.48003651914593	5.14610260053397	7.64628970538554	6.96192177881431	5.93900519315651	5.29773644189112	5.569511542944	5.33926802034765
chr8_92027419_92027992	5.26616912808035	4.77470972632688	5.47213426968616	8.10039265819899	7.48495026269941	7.51447448140561	5.54950546439953	5.49907537378444	5.44143422231815
chr8_92310781_92311326	5.60971689191453	5.43826905184329	5.14610260053397	7.6309464289074	6.64221458329793	7.18342709112944	5.63241380061021	5.53477683968868	5.90397448937403
chr8_92351120_92351780	7.09172036634692	7.07288442038071	7.30309159904552	8.67880118715958	8.82811529151072	8.27013297652671	6.86499869746433	7.80204895465813	7.00126181107724
chr8_93500820_93501176	4.58173177536939	4.29214174538023	4.5371768641632	6.45218938915625	6.36178707352669	5.365876690532	4.72324086912928	4.96309436237387	5.22788691696041
chr8_93636107_93636539	5.09649476165399	5.20541955457825	4.94206223522307	7.21294300223197	7.09825645490993	6.3056583334286	5.29773644189112	4.84362900624899	5.26615527885334
chr8_94094213_94094554	5.37944017097015	5.98474884015102	5.3597329296812	7.0832440863236	6.91340515818608	6.0038512512724	5.9830715749684	5.73047639202445	5.50521186085185
chr8_94105743_94106421	7.0393703818465	6.56906724868597	6.59257245436585	7.87178420074669	7.82861492619941	7.25433089300299	6.60192929443073	6.88635639834164	6.82366795815021
chr8_94796593_94796860	4.84174864344608	4.84753948160137	5.19196274601221	6.2425049043027	6.3433967780745	5.84738643057817	4.88454463263728	4.96309436237387	4.86603899965141
chr8_94997119_94997671	6.69047965692297	6.67505875291429	6.47854859984888	7.73505372403591	7.52568172674325	7.89796497728438	6.62798013601346	6.09885901889972	7.00126181107724
chr8_95017181_95017769	7.68802998481937	7.13572024103264	7.08870584413888	8.59055990489363	8.94647453786135	8.15952317179046	7.62465984199029	7.31331987004729	7.83764993291427
chr8_95366135_95366366	4.50395163884461	5.09809576643333	5.54188080366652	5.91906263015774	5.96192641975041	5.89397674762636	4.77984183942461	4.36400170284407	5.10513845734613
chr8_95395797_95396645	6.42050690425904	6.49368059283947	6.27812052510696	8.46236724005475	8.75486813929109	8.41581346994574	7.11448236265989	5.76042798071335	6.49189001018957
chr8_95417325_95418153	6.22546499763016	6.19217739009439	6.1116543509322	9.31997718832347	8.48109298384394	7.57100684768368	6.47831591500962	6.79150820381264	6.85870639534371
chr8_95535306_95535671	5.60971689191453	5.77286877079547	5.97201507023533	7.01367619826504	7.13039202826081	6.70122744920955	5.39815611069563	5.6033353896791	5.59528228236095
chr8_95564976_95565434	4.89761793557942	5.35032747146286	5.14610260053397	6.37954854507097	6.20733997943989	7.06010945451361	4.97996317988123	5.26058159127056	5.67949173022655
chr8_97013991_97014445	5.85608465925464	6.69197287223422	6.19740228294851	7.92930636019365	8.48521758406446	7.3705217108592	6.38938590619881	6.65938420384131	6.75087387612485
chr8_97976399_97976759	4.78276587068285	5.48003651914593	5.3597329296812	5.99512792219141	6.05635159717674	6.16303132293984	5.18833856029041	5.07094090615571	5.53594214372688
chr8_98532247_98533049	4.32318552748231	4.84753948160137	4.102817507454	7.69873394543171	7.02032490240681	7.31360741266905	4.93328899299065	4.70892337784017	5.26615527885334
chr8_98971142_98971793	5.66858898571634	6.26253277277325	5.81628054276502	7.03724568865231	7.36431882478121	7.39423645591678	6.24432231696421	5.95311727984354	5.88081891840262
chr8_99184577_99185124	5.51606691697811	5.55967450384104	4.99660617683287	7.36005966544505	7.40857850642067	7.18342709112944	5.06787055900771	6.20945550160862	6.13552913807774
chr9_10268901_10269954	6.16712438058979	6.37238059126393	5.63988422258532	8.88638699221945	8.66321033181538	8.83664745623745	7.71765288904444	5.76042798071335	7.43810099520869
chr9_111925937_111926482	6.04242693105143	5.95644871744437	6.25837900717615	7.55979345192971	7.00883478586392	6.63590465966225	6.11991982290273	6.05199201809288	6.66091222276792
chr9_116127712_116128739	6.28143744524401	7.37301144678454	7.56244485041624	8.40950982437292	8.69915675083818	8.57246504640889	6.77490782526488	7.41631698073573	7.63845655507061
[truncated: 158 more rows]

## Sheet: Fig.1g
TF	sc81	sc83	sc84	sc50	sc52	sc64	sc112	sc37	sc74
[truncated: 98 more rows]

## Sheet: Fig.2b
x-axis	observed	prediction
1	79354.9176	111187.48945274
2	110879.7872	122049.924857025
[truncated: 118 more rows]

## Sheet: Fig.2c
num of samples	Freq
[truncated: 60 more rows]

[truncated: 87 more sheets: Fig.2e, Fig.2f, Fig.3a, Fig.3b, Fig.3c, Fig.3d, Fig.3e, Fig.3f, Fig.3g, Fig.4a, Fig.4b, Fig.4c, Fig.4d, Fig.4f, Fig.4g, Fig.4h, Fig.5a, Fig.5b, Fig.5c, Fig.5d …]
